# Supplementary material for: Growth-restricting effects of siRNA transfections: a largely deterministic combination of off-target binding and hybridization-independent competition
Source: Nucleic Acids Res. 2018 Sep 12;46(18):9309–20. doi: 10.1093/nar/gky798 (PMC6182159; doi:10.1093/nar/gky798)
Supplement: Supplementary Data [file gky798_supplemental_files.zip]

Archive with 6 entries (6 files):
- All_library_kinome_data.xlsx
- Customised_oligos_all_cells.xlsx
- qiagen_genome_wide_data_brucella.xlsx
- qiagen_genome_wide_data_salmonella.xlsx
- qiagen_genome_wide_data_salmonella_mouse.xlsx
- supplementary_information.pdf
