# Supplementary material for: Growth-restricting effects of siRNA transfections: a largely deterministic combination of off-target binding and hybridization-independent competition
Source: Nucleic Acids Res. 2018 Sep 12;46(18):9309–20. doi: 10.1093/nar/gky798 (PMC6182159; doi:10.1093/nar/gky798)
Supplement: Supplementary Data [file gky798_supplemental_files.zip › All_library_kinome_data.xlsx]

## Sheet: HeLA_kinome_QU
siRNAMaterialCode	siRNASequence	GeneID	Adeno_cc_zscore	Adeno_ii_zscore	Sal_cc_zscore	Sal_ii_zscore	Brucella_cc_zscore	Brucella_ii_zscore
QIAGEN_SI00000168	UAGGACUCAAAGCAGUCCG	94	1.1247	2.7622	1.2657	0.96837	0.83918	0.89128
QIAGEN_SI00001029	UUACCAAACAGUUUCGAGC	695	-0.28858	-0.37358	-0.11056	0.37504	-0.018657	-1.1779
QIAGEN_SI00001036	UUCAUCGCAAAUUCAGUCU	695	-0.65759	0.33285	-0.46048	0.84731	-1.0104	0.19005
QIAGEN_SI00001043	UUGGCAUGUAAUCAUAAAG	695	0.40752	2.5332	0.6409	1.6432	1.88	-0.56056
QIAGEN_SI00001414	UUGAUCUCCCGGUCAGUUC	1019	0.62887	-0.27009	0.91749	-2.4052	0.26807	-0.87493
QIAGEN_SI00001470	UCUCUGGUUCUUUCAAUCG	1029	-1.6428	-0.10509	-2.1994	1.1147	-1.329	-0.8331
QIAGEN_SI00002933	UAGAUUAACUAGUCUGCUG	2263	0.75687	-0.6675	0.76492	-0.27542	1.2242	-0.19929
QIAGEN_SI00002940	UUGAAUGGCAACGCUCCUC	2263	-0.71528	0.11571	-1.3719	-0.06525	-1.4397	-0.84936
QIAGEN_SI00002975	UCUAUCGGCGGGAUAAACC	2261	1.5814	1.1136	1.3066	0.96062	1.7236	2.1285
QIAGEN_SI00003213	UUUCCUUGCCCAGCGCCCG	2584	-1.046	-0.38665	-0.87546	-0.165	-1.4505	0.022435
QIAGEN_SI00003227	UUCCAGUUGUACCUCCCGG	2584	-0.44856	0.018888	0.032875	-1.0156	-0.71686	-0.76088
QIAGEN_SI00003234	UGGCUCUCCACCAUGAGGC	2584	-1.4147	0.88016	-0.97392	-1.8429	-1.4826	-0.74554
QIAGEN_SI00003402	UAGUAGCAGGAGAUCAUCG	2645	-2.1053	0.5594	-2.6122	0.69673	-1.803	0.75708
QIAGEN_SI00003416	UGGAAAUGCAUCAAAGUCC	2645	-0.041784	-0.34286	-0.31552	-1.0652	-0.49062	2.3564
QIAGEN_SI00003423	UAUGAGCUUCUCAUACAGC	2645	0.33755	1.0475	-0.21296	2.2141	1.134	-0.60048
QIAGEN_SI00003864	UAUUCCCUUGAUAAGGUCC	3000	0.71795	1.7187	1.3913	1.9816	0.87119	3.6249
QIAGEN_SI00003871	UUCUCAAGAGAACUGGCCC	3000	0.23563	-0.076397	0.33573	-1.3596	0.60938	-0.8553
QIAGEN_SI00003878	UUGCAUGUGAAGUAGCCGG	3000	-1.3051	0.20557	-0.81382	1.5541	-1.4681	0.21912
QIAGEN_SI00004067	UUUGGUCUCAAAGCGACCG	3099	0.1632	0.014478	-0.62659	-1.1758	0.57697	0.96701
QIAGEN_SI00004074	ACCAGGUUCAAUUUCAUCG	3099	-1.4223	1.4842	-2.238	0.20533	-1.6008	1.5532
QIAGEN_SI00004676	UAGAGGACCCUCAUAAGGC	3718	-1.1288	-0.50248	-0.89895	-0.69212	-1.5226	-0.78429
QIAGEN_SI00004823	UUCUUUGGCAGGUUCACUG	3795	-0.77352	-0.62337	-1.8679	-0.16788	-0.94185	-0.19117
QIAGEN_SI00006391	UGGCCCUCCAUGAUCAUGC	5261	0.074743	-0.33588	-0.16939	-0.78792	0.25422	0.76327
QIAGEN_SI00009975	AAUAUUGACCGCACACUCC	6794	0.95015	0.51915	1.5479	1.3668	0.54002	0.64755
QIAGEN_SI00010052	UAUCUUCACAUCAACGUGC	7010	-1.236	-0.27414	-1.5331	0.33525	-1.4592	-0.80314
QIAGEN_SI00010241	UUGUCGUCCACACGCCCGC	203	0.50446	-0.89557	0.46211	-1.4466	-0.034408	-0.55586
QIAGEN_SI00015652	UACAGAACUAAGAUGAGUC	1633	0.14012	-0.40915	0.48836	0.70351	-0.81238	-0.61633
QIAGEN_SI00015666	UAACUUUAUAGCAGGCUGC	1633	1.4308	-0.19811	1.2167	-0.55473	2.1856	1.0711
QIAGEN_SI00017115	UUCAGUGUUGCGCUGCCGC	2987	0.13617	-0.5171	0.43868	-1.5569	0.00128	-1.0587
QIAGEN_SI00017122	UCACGCUGCAUCACCUCCC	2987	0.064494	1.3127	0.71754	-0.32478	-0.41614	0.014069
QIAGEN_SI00021658	UUCAAUGUCAGCUAUGAGG	7535	-0.37109	-0.89769	0.65421	-0.90667	-0.42222	-0.94391
QIAGEN_SI00021665	UAUUCUGGUGAUCUACGCC	7535	0.60895	-1.2259	0.27159	0.53156	0.62626	-0.41262
QIAGEN_SI00021672	UUAACCAGCAGGACGUUGC	7535	0.35556	-0.35532	-0.29772	-0.22268	0.081809	-0.80186
QIAGEN_SI00021980	UUCAGCAAUACAUUCUUAC	93	0.036404	-0.90178	-0.23681	-0.78657	0.91165	-0.5924
QIAGEN_SI00021987	UUUAAUGGUGGGCCUCAUC	93	1.0069	-0.8064	1.9684	-1.3661	0.90087	-0.20016
QIAGEN_SI00022253	UUAAGUGGCACUAUCAAAC	132	-0.35695	-1.0517	0.12603	-0.77986	-0.021206	-0.93787
QIAGEN_SI00022267	UAUCUAUCCCAAUGCAUCC	132	-0.078378	-1.6036	0.38608	-0.49399	0.62486	-1.3119
QIAGEN_SI00023450	UCUGUGAUUAGGUACAACU	658	0.10043	-0.65557	0.018836	0.27007	0.26024	-0.35557
QIAGEN_SI00023457	UUGAGUACUAAAGAUUUCU	658	0.57878	-1.2717	1.248	-1.4138	1.0224	-1.3551
QIAGEN_SI00023471	UAGCACAUCAAUUUAGAGC	659	0.90449	-1.1136	0.38137	1.1473	1.6879	-0.55949
QIAGEN_SI00023499	UAUACCAAACAGGUCUACC	701	0.20817	0.040412	0.28329	-0.7072	-0.47881	0.55628
QIAGEN_SI00023506	AUACCUAUCCCAAACAUCC	701	-1.6343	-0.1278	-2.0512	1.2268	-1.7328	-0.25522
QIAGEN_SI00023604	UAAUGAUCUCCUGCUUCCG	816	-2.1528	-0.50295	-2.7436	-1.8431	-2.0207	0.60674
QIAGEN_SI00024381	AUUAGUGUGGUUAUUGCCC	1024	-0.0089369	-1.1901	-0.66719	-0.84531	0.19622	-1.1714
QIAGEN_SI00024402	UUGGAUGCUUAAGCUCUCG	1024	-0.83346	0.0065659	-0.61924	-1.2945	-1.1457	0.68963
QIAGEN_SI00024423	UAUACUACCCUUGCAGCGG	1025	1.9897	-0.92711	1.8737	0.0901	1.3623	-0.47787
QIAGEN_SI00024626	UUGUAUAGUACAAUCUCUG	1119	-1.5776	-0.49701	-1.6965	-0.76817	-1.8309	-1.0024
QIAGEN_SI00024948	UAACUCUUCAGAGGUUUGC	1198	-0.23548	1.4308	-0.89607	-0.12775	0.65802	-1.1413
QIAGEN_SI00025277	UUUCGCAUGAAUGAUGGAC	1432	0.68262	-0.14476	0.41207	-0.21574	0.35554	0.070971
QIAGEN_SI00025354	AGUAAGAUUAAAUUUGUCC	1460	-0.26516	-0.49028	-0.30441	1.8451	-0.93095	-0.20428
QIAGEN_SI00025746	UUCACGGCUGAGAUGUUGG	1613	-0.3594	0.48761	0.017725	1.4794	-0.41874	0.059416
QIAGEN_SI00026908	UUGACAUGUCGCGUCUUCC	369	-0.27913	-0.037248	-0.69866	2.1704	0.63623	0.30403
QIAGEN_SI00027041	UUUGGUUUAACAGCACGGC	640	-0.82799	0.66715	-1.7163	1.8267	-1.2581	1.0799
QIAGEN_SI00027048	UGUGAUCUAAAGAACCACC	640	0.14637	-0.90353	-0.47905	-0.4627	1.9489	-0.95319
QIAGEN_SI00027055	UUAAUGGCCACCUUCAUGU	640	-0.9566	0.19344	-1.2441	-0.03851	-0.25078	-0.88847
QIAGEN_SI00028315	UUGACAUGGGAUGCUAGGC	983	-0.74591	0.55913	-1.0659	1.728	-0.23401	1.7174
QIAGEN_SI00028532	UGGUACGGCAAAUCUAACG	1017	0.068159	1.8027	0.35097	-1.2989	-0.34512	-0.58739
QIAGEN_SI00028602	UACCUUCUUAUUGAUUUGG	1032	0.84509	-0.026648	0.9897	2.1235	0.48719	2.2418
QIAGEN_SI00028770	UUCCCUUUGAACUCGCCCG	1158	0.48706	-0.64232	0.18238	-0.27873	0.16068	0.1474
QIAGEN_SI00028777	UUACCGAAUGGCAUGGUGG	1158	0.9364	-0.32905	0.69857	0.92585	0.76042	0.12871
QIAGEN_SI00029610	UUCAAUUCCAAGGUGCGUG	1453	-0.65746	-0.87147	-0.82095	-1.4388	-0.32434	-1.2059
QIAGEN_SI00029617	UAUGUUGAGAAUUCGGAGG	1454	1.4426	-1.0578	1.1151	1.0121	0.58446	-0.91366
QIAGEN_SI00029666	AUUUGUUCCACCACGAAGG	1459	-0.36801	0.3972	-0.69133	0.59196	-0.0022254	-0.080524
QIAGEN_SI00030135	UCCAGCUGUACUUUCAGGC	1716	-0.62104	-0.48787	-0.20325	1.3032	0.14568	0.8778
QIAGEN_SI00030149	UUGCCUUCGAUGGAGAGCC	1716	-1.4759	2.0227	-2.3409	-0.88815	-1.823	-0.56294
QIAGEN_SI00030884	UUGGUUCUCAGCAUCGCCG	2065	0.57063	1.1417	-0.9957	-1.1534	0.25701	-0.28905
QIAGEN_SI00031465	UAACCAUACAACUUCCGGC	2321	0.604	-1.2757	0.95062	-1.3317	1.0582	-0.93949
QIAGEN_SI00031514	UUGAGCUCCGACAUCAGCG	2324	-1.1164	-0.075017	-0.89988	2.7877	-1.1817	-0.1958
QIAGEN_SI00031983	UUAAACUGGAGCACUCGCG	2585	-0.28634	2.6494	-0.88213	0.89934	1.1999	-0.10319
QIAGEN_SI00031990	UUGGGUUCGGAGUUCCUCC	2585	-0.17965	2.1236	-0.38528	0.11834	-0.4788	-0.39315
QIAGEN_SI00032494	UUGGCGACUGAAGAGUCUC	2870	0.49398	-0.3684	0.47238	0.51662	0.35748	0.60268
QIAGEN_SI00034482	UUUGGCUCUGGGAACGCUG	3706	0.74915	-1.3376	0.40503	-1.1499	0.18746	-0.49136
QIAGEN_SI00035252	UCUGAAUAAAGGAUCAGCC	3791	2.0792	1.8087	2.0071	0.30507	1.6416	-1.1311
QIAGEN_SI00036449	UUCCGGGCGGCAAUAUCCC	4058	-0.23369	0.34551	-0.38537	0.35076	-1.0597	1.6584
QIAGEN_SI00036624	UAUGGUUUAAAUGAACUCC	4082	0.77321	0.22323	0.8876	1.2453	0.66864	-0.44786
QIAGEN_SI00036848	UUUGGUCUCACCAGCUUGG	4145	0.16321	0.30006	-0.56094	-0.98141	0.18154	2.9282
QIAGEN_SI00036855	UUCAGUAACCAGCCCGCCC	4145	-0.066141	1.7703	0.71299	3.282	0.064091	1.0106
QIAGEN_SI00037975	UAUCGGAGAAGGAUGCUCC	4486	-0.17361	1.7625	-0.86499	-1.0908	0.31488	0.14323
QIAGEN_SI00038983	UUACGGUACAGGAUGCUCU	4914	-2.0304	0.3223	-2.18	0.58951	-2.0088	NA
QIAGEN_SI00038990	AUGCAGUCGAUUGCCUCCG	4914	-0.025729	0.46321	0.50297	-1.2182	-0.17522	-0.11128
QIAGEN_SI00039032	UCAGCGUCUGAAACCAUCG	4916	-0.92054	-0.341	-0.98395	-1.2329	-1.1322	0.83239
QIAGEN_SI00039774	UAGAAGAUCCAAGUUAAUC	5058	0.98411	-0.31392	0.77183	0.4139	2.0041	-0.74247
QIAGEN_SI00039781	UUUAGAACCAUGGUUUAGG	5058	2.0302	0.13245	1.5199	-1.3777	1.9244	-0.55372
QIAGEN_SI00039844	UUCACUACUGGCUCUUUCG	5063	2.333	-0.51812	2.572	-0.24134	2.3155	-1.1908
QIAGEN_SI00039851	UUUCAGUCUUACUCAUGAG	5063	0.26149	0.25373	0.19394	1.2099	0.4142	-0.58527
QIAGEN_SI00039998	UUAUGUUCUGCAGCCGCUG	5105	-0.41437	-1.3637	0.44817	0.38504	-0.7695	-0.55945
QIAGEN_SI00040005	UUCUCUUUGGAUGAUCUCG	5105	-1.044	-0.93327	-0.17595	-0.25195	-0.55382	-0.50922
QIAGEN_SI00040012	UUGGUCUUCACUGAAGUCC	5105	1.7328	-0.33045	0.39193	1.0709	0.67917	0.6053
QIAGEN_SI00040019	UUAAAUGACCUUGUGCGUC	5105	0.032706	-0.17265	0.28329	2.0439	-0.73108	0.1982
QIAGEN_SI00040089	UGCGUGGUUAAUUAGAGGC	5128	-0.59515	2.5398	-0.71407	0.50976	-0.80292	0.42776
QIAGEN_SI00040383	UUCACAGAGACGUUGAUGG	5159	1.9762	0.25883	1.799	0.21243	1.3982	-0.8947
QIAGEN_SI00040404	UUUCAGUUUAUUGCCAUAC	5163	0.16554	1.0934	0.0061273	0.12323	0.32876	0.018454
QIAGEN_SI00040586	UAUAGGUCUUGCCUCGAGC	5207	-0.90234	0.53817	-0.26848	0.19732	-0.9947	-1.0261
QIAGEN_SI00040593	UAUCGUGUGAGCUUUGUGG	5207	0.35401	-0.066691	0.12048	-0.65017	0.86566	-1.0544
QIAGEN_SI00040607	UUAGUUGGUGUUCCUAUCC	5207	1.0665	-0.84515	-0.49556	0.31808	0.75071	0.089695
QIAGEN_SI00040614	UUCAGGUGCGAGUAGGUCC	5211	-1.5555	-0.36219	-1.9697	-1.1213	-1.6095	-0.48763
QIAGEN_SI00040656	UUUCCGGGCACGGUUCUCC	5214	-0.79814	0.10769	-1.536	0.11809	-0.5321	0.11536
QIAGEN_SI00040663	UAGGUGUUCAGGUUGCCCG	5214	-0.21668	1.9098	-0.96793	0.23875	-0.29768	-0.3123
QIAGEN_SI00040789	UGAUAUUCUUCAUCGACCC	5255	-0.55151	-1.2653	-0.92279	0.56777	-0.18742	1.3365
QIAGEN_SI00040894	UUGAAGUGCAUCUCUAACG	5286	-1.3113	-0.42621	-1.6033	1.8777	-1.6462	0.97125
QIAGEN_SI00040922	UUGGCGAGGAAGACAACCC	5287	-0.62019	-0.8859	-1.2711	-0.32974	-0.39986	0.29051
QIAGEN_SI00040950	UUGUGGGUUCUGAUCCAUC	5289	-0.82329	-0.74031	-0.87576	-1.7386	-1.246	0.54102
QIAGEN_SI00040978	AUUAGAUCCACUACAAUCU	5292	1.3831	-1.0243	0.76201	-0.91728	1.2695	-0.93285
QIAGEN_SI00040985	UUGAGGUCGAUAAGGAUGU	5292	-0.51993	-0.66635	-0.14582	-0.75439	-0.51066	-0.51595
QIAGEN_SI00041027	UUGGGAACUGACGUCAUAC	5294	1.0159	-0.50487	0.65666	-0.83606	0.34154	-0.64192
QIAGEN_SI00041062	AUGAAUUAUCAAUACUCUC	5298	0.12698	3.4261	0.10896	0.41316	0.76404	-0.35143
QIAGEN_SI00042133	UUAAAGGAGAACUGGAGCU	5568	-1.3605	-0.65882	-1.876	0.79625	-1.3344	-0.16457
QIAGEN_SI00042203	AUAGCCUAUGAUAACAUCC	5577	-1.3902	0.20449	-2.3383	2.0165	-1.3063	0.6298
QIAGEN_SI00042238	UUGGAUUCCAAAGACGUCU	5578	1.1109	-0.53272	0.8387	-0.469	1.0604	0.12421
QIAGEN_SI00042280	UUCUGUUUCGUCAGGUUCC	5582	-0.17415	0.16967	-0.70282	-1.5491	-0.17619	-0.13501
QIAGEN_SI00042287	UUUAGCGUGGCUUUCACCG	5582	1.2307	0.28185	1.7819	-0.26943	0.95888	0.61957
QIAGEN_SI00042350	UCUGCUUUGAGGCUGCUCC	5585	-1.2768	0.7176	-1.7429	-0.60178	-0.62573	-0.94472
QIAGEN_SI00042392	UUCAUGUCCGGGUUGUCGG	5590	-0.56096	-1.1703	-0.06281	-0.42775	-0.70714	0.14014
QIAGEN_SI00042406	UAUGCUGCGGAAGAACGCG	5590	0.14509	-0.37314	-0.20212	-0.92825	0.35007	-0.96803
QIAGEN_SI00042469	UAGAUCUCGGUGGAGCACG	5595	1.2997	0.47941	1.6572	0.2593	1.0564	-0.97155
QIAGEN_SI00042483	UUGAGCACGAGGUCCUCUG	5596	-1.2408	-0.45986	-0.12141	-0.40686	-1.5519	-0.33887
QIAGEN_SI00042497	UUUAUUGUCCGGCAGGUCC	5596	0.21486	-0.25239	0.14203	1.366	0.46102	1.8753
QIAGEN_SI00042546	UGAAGUACUGAUGUUCAGC	5598	-0.875	-1.0229	-0.8301	1.625	-0.65661	0.19249
QIAGEN_SI00042602	UUGUGCAUGCAUACAUGCG	5600	-0.35479	1.7901	-0.11269	-1.0766	-0.73156	-0.55318
QIAGEN_SI00042658	UUAGCUGCAAUACAGAACC	5602	0.75687	0.50967	-0.55014	-0.29838	1.1422	-0.66636
QIAGEN_SI00042672	UAAUUCGUUAGAGCAUCCC	5603	0.034481	0.020883	-0.042519	1.6089	-0.093898	-0.62626
QIAGEN_SI00042686	AUAAGGAGAAGGACCCUUC	5603	-0.062614	-1.1159	-0.25851	-0.31362	0.09396	0.95443
QIAGEN_SI00042756	UGAUAUGCUUUGUAGACUG	5607	0.079399	-1.0036	0.079036	1.1934	0.020353	1.4679
QIAGEN_SI00042798	UAUACUAUAGAUUCCAAGG	5608	1.7433	-0.63375	1.0173	0.33801	1.8061	0.63864
QIAGEN_SI00042819	UUGCUUUGGGACUCACACG	5610	-1.1603	-0.69372	-0.95811	-0.78064	-1.0296	-0.79582
QIAGEN_SI00042833	UAAACCUCCUAUCAUGUGG	5610	-0.58173	-0.058878	0.28155	-1.0547	-0.10955	-0.98769
QIAGEN_SI00042840	UUAGGAAGGACUGUACUGC	5616	-0.81095	-0.055708	-0.73103	0.65426	-1.1116	1.2372
QIAGEN_SI00042847	UUAUCUGUAGGCGAACUCU	5616	0.4895	2.0473	-0.38994	1.0525	0.67522	1.9296
QIAGEN_SI00043715	UAAACGAUGAGUUAUACUC	5756	1.4814	-1.7751	0.95006	0.50173	1.1999	-0.55091
QIAGEN_SI00045906	UAGUCCUCGAUGUCUUUCC	6011	-0.057714	-0.82874	-0.17136	-1.8141	-0.35089	-0.3755
QIAGEN_SI00045927	UUGCCGGUCGCCUUCAUCU	6011	-0.036525	0.51084	-0.1187	0.32477	-0.17452	-0.73232
QIAGEN_SI00046102	UAGCUUAUUCCAGUCAAUG	6195	-0.63797	0.76944	-0.80668	0.69296	-0.46937	-0.11663
QIAGEN_SI00046256	UUGAUGGCCACCUUAGCGC	6300	-1.2866	0.041612	-1.3347	0.056759	-1.5161	0.09378
QIAGEN_SI00046263	UUGAACAGCGUCUUGCCUG	6300	-0.86655	0.10018	-1.0656	-0.24274	-0.6668	0.84657
QIAGEN_SI00048580	UUUCUUGUCAUGGCAGUAG	6795	0.6428	-0.48759	-0.1802	0.81876	-0.13897	0.61582
QIAGEN_SI00048594	UUACUGAUAGAUGCAAAGC	6198	-0.41626	0.5868	-0.12653	1.7414	-0.060197	2.1339
QIAGEN_SI00048601	UAAUCUUAGAUCUAGCCCU	6198	1.6917	-0.4437	0.97026	-0.47583	1.698	-0.59958
QIAGEN_SI00049161	UUUGUUGCGAAGGUCACCU	7006	0.36286	0.63338	-0.26788	0.35685	-0.50878	0.021053
QIAGEN_SI00049931	UUGGUAUAGGCGGCUUCCC	7083	-1.0398	1.392	-1.9207	0.50397	-1.6226	-0.50237
QIAGEN_SI00049938	UGAAAGAUGCUGUUGUUCC	7083	-1.8009	-0.96231	-1.2924	-0.022169	-1.9411	0.79866
QIAGEN_SI00050701	UUCAAGAGUAUAACAGUCC	7272	-1.4393	-0.34057	-0.76425	-0.93551	-1.4684	0.70025
QIAGEN_SI00050848	UGGAAAUAGAAUGUCACCG	7294	-0.20697	0.65677	-0.13116	-0.40691	-0.39454	0.10613
QIAGEN_SI00050855	UUUCGUAGCUAAACCCAGC	7294	0.59762	-0.08693	0.36582	-0.04696	0.28386	-0.55175
QIAGEN_SI00050862	UAUGUGACCGCCAUUCACC	7294	-1.3744	-0.4189	-1.3754	0.86552	-1.1207	2.0629
QIAGEN_SI00050869	UAAAUGGACCACUCCAAAC	7294	-0.67521	-0.93581	-0.65867	0.053082	-0.28391	0.27018
QIAGEN_SI00051660	AUGCUCGUGAAUAUAUUCC	7443	-0.74963	-1.2015	-1.072	-2.2754	-1.2808	-0.56494
QIAGEN_SI00051758	UAUCCGAGGUAAUCUACCC	7465	-1.6921	0.49732	-1.7068	1.0824	-1.6685	3.9536
QIAGEN_SI00052549	UUGACUUGAGUGCCAAGCC	8165	-0.46617	2.2282	-0.28763	0.31348	0.072868	3.4347
QIAGEN_SI00052584	UUUAACUUGCUGUCGAAUC	8295	-0.59303	-1.1572	-0.07854	-1.1602	-0.80559	-0.58457
QIAGEN_SI00052591	UUUGGCGAUAAUGUGCGCC	8295	0.41829	-1.089	0.49547	-1.6499	-0.012141	-0.089315
QIAGEN_SI00052605	UUGGCUAAGUAUUUCCUCG	8295	0.053345	0.14347	0.57995	-0.67819	-0.6066	1.1554
QIAGEN_SI00052934	AAUAGCAAGAAUUCUUUCC	8394	1.7104	-0.7065	0.90915	0.59084	1.616	2.6489
QIAGEN_SI00052948	UUCGCUUAUACGUUGAGCC	8395	0.063931	-1.2437	-0.013683	-0.75661	-0.22068	1.176
QIAGEN_SI00052962	UUGCAUACAAUACAGUCCG	8395	-0.41299	0.34827	-0.46373	0.63766	-0.3365	-0.41952
QIAGEN_SI00053060	UUUGCUGUGCAGAAGCCGC	8408	1.0688	1.1532	-0.51774	-0.23859	0.37628	-0.91532
QIAGEN_SI00053291	UCAAUUACUUUAAUACCGC	8445	1.6293	0.47664	1.8127	-1.0763	1.8263	0.20073
QIAGEN_SI00053298	UAGAGGAAUGCUAUCUCUG	8445	0.40183	0.68157	0.70316	-1.4529	0.24706	-0.24181
QIAGEN_SI00053452	UAAAUGGAGGUAGAGCACG	6790	0.59649	-0.097403	0.95809	-0.72128	0.29815	1.1173
QIAGEN_SI00053781	UAAUAGAACAAUGCUAGUC	8491	0.44025	0.45715	0.85133	-1.3666	1.7431	-0.15975
QIAGEN_SI00054145	UUACAGAAGUCGUUCCUCU	8525	-0.89201	1.1208	-0.96813	-0.87342	-0.83792	-0.68891
QIAGEN_SI00054166	UAGCGGACCACAUCCUUGC	8525	-1.6681	0.0019212	-1.8477	-0.76043	-1.6401	0.17608
QIAGEN_SI00054194	UUACGCAUCUGAUUAAUGG	8526	0.11491	0.018884	0.94336	-0.40779	0.95575	-0.62724
QIAGEN_SI00054299	UUGGAGUCUUCAUCCAGGC	8536	-0.86498	-0.10626	-0.91049	1.9854	-1.0682	1.3561
QIAGEN_SI00054404	UUAGUCGAUCUACUUUAUC	8550	1.3307	1.4331	0.3571	-0.69609	0.44496	-0.99141
QIAGEN_SI00054495	UAUAGCUUCGCUCAGCAUC	8558	-1.4789	0.031115	-1.8132	0.79326	-1.3122	-0.46742
QIAGEN_SI00054593	UUGGGUUAGAAAGUCACUC	8566	0.35761	-0.58851	0.19785	0.42631	-0.38681	0.3997
QIAGEN_SI00054628	UUUACUAUAGUAGUGGGUC	8567	1.8593	0.39196	2.2051	0.99913	1.843	-0.20261
QIAGEN_SI00054649	UAGUUCGUUCUCUUCGUGC	8569	-0.47329	-0.76556	-0.87426	-0.98378	-1.1088	-0.48043
QIAGEN_SI00054663	UAGAAUGUGGCCUGGUCCG	8569	0.056569	-0.26649	0.64378	-0.56441	1.3709	-0.36509
QIAGEN_SI00054740	UUUCUCCUCCUAUCUAUUC	8573	-1.7608	-0.4218	-1.5795	1.4873	-1.2281	-0.92033
QIAGEN_SI00054782	UUGAUAUUGUCCAUUGGCG	8575	0.73424	-1.2804	0.079307	1.5263	1.0452	0.48226
QIAGEN_SI00056014	UAGCUUGGUACUUAGCAGC	8737	-1.9422	2.5549	-2.2526	0.85064	-1.8394	-0.50286
QIAGEN_SI00056504	UUGGUAUUUCAAGUCACCC	8780	-1.9336	0.15337	-2.4866	0.67602	-1.9172	-1.0897
QIAGEN_SI00056525	UAGAAUCACGGCCACAGUC	8780	0.54741	2.571	0.465	0.88927	0.33521	-0.18498
QIAGEN_SI00056763	UUUCUCUACCGAAAGCAUC	8798	-0.75519	0.99935	-1.2347	-0.70077	-0.93059	-0.70951
QIAGEN_SI00056770	UAAAUUUCUCAGGAGCCGU	8798	1.2775	-1.0831	1.2108	-0.69422	1.1049	-1.0797
QIAGEN_SI00056805	UCUGGUUUAGAUAAGUCUC	8805	1.6485	2.0066	0.58397	1.3928	1.6901	-0.30458
QIAGEN_SI00057372	UAAAUUUCAGUAGUGCAUG	8851	2.0239	-2.0042	2.1061	-0.54846	1.3368	-0.45839
QIAGEN_SI00058163	UUAGGAGCCACCUAUCUCC	8986	1.4681	0.75805	0.78975	-0.064137	0.42916	0.050764
QIAGEN_SI00058275	UUGGACUUCUUGGUCCCUG	6199	1.4018	0.49127	1.362	0.10404	0.83628	-0.23693
QIAGEN_SI00058317	UUUAAUGCUACGUGAGUCC	9020	0.61923	-0.62347	0.73382	0.81535	0.47745	0.36444
QIAGEN_SI00058394	UUCAUCAGCACCGACUCGC	9024	-1.6494	-0.0072872	-1.3403	0.83723	-1.7023	1.4012
QIAGEN_SI00059255	UUUGGGUCCACCAAAUGCG	1027	-1.6368	1.5814	-1.1034	-0.15933	-0.84091	-0.21623
QIAGEN_SI00059332	UAAAUGCUCCUUACUAUCG	1195	-1.7321	-1.2064	-2.5948	3.5625	-1.9504	NA
QIAGEN_SI00059339	UUAAGGUGCGUUCAUCACG	1195	0.60607	-1.223	-0.11945	-2.3068	-0.57284	-0.86164
QIAGEN_SI00059388	UACAAGCACUACGAUUUCG	1263	-0.65502	-1.0193	-0.34607	-1.3998	-0.34685	-0.32487
QIAGEN_SI00060872	AUUCGUGCUAAACACUUGC	8814	-0.0058087	-0.26058	0.61774	-0.90103	-0.39545	0.25168
QIAGEN_SI00061138	UUUAGGUCCACCUUGACGA	9212	-2.0115	-1.0194	-1.8465	-1.4133	-1.7763	3.5802
QIAGEN_SI00062461	UAGUCGGUCAUGAUGGUCG	238	-0.26533	-0.086263	-0.071141	-1.3244	-0.81281	0.2884
QIAGEN_SI00062475	UUUAGCCCUAGAACCGAGG	238	0.24015	-0.0078694	1.1955	-0.16046	-0.1471	-1.0976
QIAGEN_SI00063553	UUCGGUUUGAAUCAUCUGC	1969	-0.089426	-0.29295	-0.39328	1.6991	0.20051	0.36505
QIAGEN_SI00063644	UUUGAGUUUAUUCAGUACU	2043	-0.27018	-0.65604	-0.48425	0.062378	-0.60907	-0.62704
QIAGEN_SI00063686	UUUGAUAAUCGUGUAGCUG	2044	1.6427	-1.078	0.70822	0.41743	1.5558	1.4106
QIAGEN_SI00063749	UAAUCUGGCGGUCAGCUGC	2049	1.0076	-1.0922	1.0677	-0.31838	0.94474	-0.50166
QIAGEN_SI00063791	UUUCUUCUGGUGUCCCGCC	2050	-1.2609	0.29387	-1.4513	0.98583	-1.3342	-0.22435
QIAGEN_SI00063805	UAAAGGGUGAAGGUCUCCC	2051	-1.7668	0.47464	-2.4782	-1.8832	-1.7742	-0.98287
QIAGEN_SI00063819	AUGAGUAUCCCAAAGCUCC	2051	-0.21795	-1.3511	0.063032	-1.0376	-0.11255	-1.3561
QIAGEN_SI00063882	AUAGUUGUCCUCAAAGAGC	2064	-2.1211	-1.0433	-1.9224	-0.66375	-1.8224	0.31456
QIAGEN_SI00064743	UUGUACUGCAAUAGCUUCU	3611	-0.18995	1.0838	-0.85174	2.1221	-0.34782	3.878
QIAGEN_SI00065233	UUAUUGGAUACACCGGGUG	4920	-0.45972	-1.0269	0.047909	0.64206	0.15373	1.8309
QIAGEN_SI00065296	UUAAAGAUGGUCGCUCUCC	5210	-0.61612	-0.52218	-0.60964	1.5464	-0.90501	0.08621
QIAGEN_SI00065989	UUUCCUGUUCUUUAUCGGG	7084	-1.5236	3.2384	-1.4841	0.37506	-1.8316	2.0926
QIAGEN_SI00065996	UGCAGAUUAAUUGAACACC	7084	-0.04444	0.67454	-0.14979	1.4261	-0.29913	0.68465
QIAGEN_SI00067305	UGUAGUGUUACUCCGGACG	9146	-0.80981	0.87144	-0.1934	-0.69055	-0.58067	-1.0548
QIAGEN_SI00067326	AUAUAGUACUUCAUCUCCG	9149	-1.229	-1.1344	-1.7329	-0.081001	-1.2841	-0.84498
QIAGEN_SI00067333	UUGCUGUAGCGGUAGGUCC	9149	-0.68583	0.19039	-0.8903	-0.60869	-0.92676	-0.27111
QIAGEN_SI00067410	UGUAAGUACCAUUCGAUCC	9162	-1.2985	-0.77172	-2.1357	1.589	-0.95785	0.17537
QIAGEN_SI00067424	UAUAUAAUGAAACGGAGGG	9162	1.8433	0.11454	1.2924	0.056594	1.8812	0.015763
QIAGEN_SI00067431	AAUAGUUGAAGCAUCCUUC	9162	-0.71927	-0.7225	-0.05094	-1.008	-0.0055567	-1.0669
QIAGEN_SI00067529	AUAGUGUUCACGAAUAUCC	9175	-1.2658	-1.0698	-1.0681	-0.53909	-1.3073	-0.96439
QIAGEN_SI00067711	UUGACUGGUCACAUUCCAC	9201	-1.2426	0.032271	-1.0292	1.0696	-1.4788	2.7615
QIAGEN_SI00068012	UUGAUUGCAUGAUCCAAGG	9261	-0.0087063	0.48594	-0.058232	1.3509	-0.18945	-0.3468
QIAGEN_SI00068033	UUUGAGGGCGAAUUUCUCC	9261	-1.0164	-1.3075	-0.74709	-0.74204	-1.5705	-0.36214
QIAGEN_SI00069069	UAUAGCUUCAGGUCGUUCC	9451	-1.035	-0.23063	-1.2281	0.12048	-0.6853	-0.60432
QIAGEN_SI00069391	UCAAGGAUUAGAGUUCCCG	9495	0.61113	0.028346	0.36363	-0.16089	1.0719	-0.67609
QIAGEN_SI00070182	UAUGACAGAAUCCCAGCCC	1020	-1.7117	-0.061752	-2.3292	-0.92179	-1.7752	-0.26741
QIAGEN_SI00070427	UAAAGCUUCAGCUCGUUGG	2011	-0.31662	-1.2597	-1.0429	0.034504	-0.45743	-0.75711
QIAGEN_SI00070462	UGGCAUAUUCUAACACUCC	2475	-0.96053	-0.10726	-1.3497	-0.49293	-0.37189	-0.50786
QIAGEN_SI00070588	UUUGUCAUCAUCGAUCUUG	2984	0.5941	0.89151	0.75169	1.2103	-0.51158	0.92382
QIAGEN_SI00070595	UUGUUGGUGAUAGAUUCCU	2984	-1.0277	0.093693	-1.1603	0.91651	-0.89844	2.2499
QIAGEN_SI00070721	UUGUUUGUCAUUGCCAAUC	3717	-0.55966	-0.31323	-1.5709	-1.2914	-0.75019	-0.4842
QIAGEN_SI00071232	UUACUGUUCAACUCCUUAC	4833	-0.65408	-1.1599	-0.30097	1.1085	-0.33803	-0.70034
QIAGEN_SI00071547	UUUCUCGUUGCCCUCACGC	5296	-1.3386	-0.8051	-0.0044229	-1.8931	-1.2929	-0.58695
QIAGEN_SI00071561	UUUCUCUUGAGUCUGGCCC	5296	-1.6592	0.7144	-2.1151	0.47714	-1.3827	-0.0042394
QIAGEN_SI00071582	UACUGUUCUGGGUUCACGG	5305	-0.47366	-0.84899	-1.1928	0.24702	-0.4224	0.1565
QIAGEN_SI00071624	UUGAUCUGCACGCUGCCGU	5347	-2.0489	0.29554	-2.5927	0.65845	-1.8209	NA
QIAGEN_SI00072366	UUUCGGUUCAACUAGUGAC	9590	1.5634	-0.62532	0.662	-0.51409	1.8088	-0.251
QIAGEN_SI00072380	UUCCACAAUCUCGUCUUUC	9590	-0.2657	-0.81832	-0.26268	-0.79218	-1.1711	-0.082868
QIAGEN_SI00072429	AUUAUCUUUAACCUCUUGC	9942	-0.14713	0.49562	-0.042519	0.99922	-0.35331	-0.54057
QIAGEN_SI00072471	UUAGUCGUUUAGAAAGACC	9943	-0.4869	0.86981	0.15754	-1.1778	-0.61282	-0.42358
QIAGEN_SI00073143	UUGGUCGCAAUCAAGUAGC	157	0.24278	0.045923	0.00035801	-0.18583	-0.021995	0.60985
QIAGEN_SI00073766	UAAACAGAAAGAGACUGCC	1326	0.031673	0.91159	0.29776	-0.40474	-0.052322	0.13519
QIAGEN_SI00074123	UGGGCUUCCACAUUAAAGG	2041	-1.8613	0.56281	-2.4815	-1.1838	-1.6383	-0.12825
QIAGEN_SI00074130	AAUACUGCAAAGAAUGCGC	2041	0.55342	0.78768	0.43576	0.22361	0.33004	-0.60882
QIAGEN_SI00074200	UUACACCACAGUAUUCCGG	2066	-1.421	-1.097	-1.5013	1.3708	-1.413	-0.21243
QIAGEN_SI00074417	UACGUUGCUGACAUAAUUC	2241	0.50364	-0.4924	0.75439	-1.0137	-0.82609	-0.33106
QIAGEN_SI00074585	UGGAAGACCGUGUACUGCG	2580	-0.67478	0.99612	-0.9076	-1.1428	-1.3237	-0.603
QIAGEN_SI00075551	UCUCUGUCUAUGGUCCUUC	2869	-0.93998	-0.94193	-0.52268	1.0179	-1.0248	0.19863
QIAGEN_SI00075992	UGAAGCAUUGGUGUAAUGG	3932	-1.3428	-0.97049	-1.2736	-0.42101	-1.5031	-0.45805
QIAGEN_SI00076006	UUAGAUAAAGUCCUGGCCC	3932	2.032	-0.20725	1.7342	-0.6547	1.5068	-0.065042
QIAGEN_SI00076013	UUGAUGGUGAAUGUCCCGU	3932	-1.1855	2.6696	-1.321	-0.13164	-1.5688	-0.28369
QIAGEN_SI00076160	UAAAGUGACGUUGCCACCG	4342	2.0887	-1.5784	1.2137	0.0088116	1.2743	0.76771
QIAGEN_SI00076531	UUUAGGUGCAUCAAAUGAG	5565	0.85352	0.070005	1.4556	-0.88198	0.52594	-0.29076
QIAGEN_SI00077147	UAAGAUUGCAUACUGACUG	7525	0.85615	-0.72357	0.24874	0.63955	1.5025	0.13365
QIAGEN_SI00077588	UAUAACAGUAGUCCACUGG	10000	-0.073469	-0.92077	-0.0065117	0.83946	-0.30574	-0.62056
QIAGEN_SI00079296	UAGCUUUGUAGUAGUCUGC	4593	-0.63183	0.25371	-1.1441	2.2298	-0.52983	-0.086158
QIAGEN_SI00079310	UUGUACGUUAUGAAUCCUC	4593	0.24284	2.8264	0.42013	1.0898	0.93185	1.4906
QIAGEN_SI00080948	UUCCAUAUAUUCACGAACC	10142	1.0023	-0.025416	1.4235	-0.36579	1.0947	-0.10126
QIAGEN_SI00081207	UUCAAGUCCAUGGUAAGGC	10188	-0.32572	-0.40861	0.23688	-0.76864	-0.35192	0.50685
QIAGEN_SI00081214	AUUUCCAGGCACAAGAUCC	10188	-0.95187	-0.9137	-0.69598	-0.22641	-0.77383	0.15775
QIAGEN_SI00082250	UGAACUUUAAUAACAGGUC	10295	-0.084731	-0.18479	-0.11809	1.1442	1.2335	1.9957
QIAGEN_SI00082348	UUCAGGGAUGGCGACACCU	10298	-0.56539	-0.16405	-1.3205	-0.39447	-0.63782	-0.81677
QIAGEN_SI00082565	UAGGAUUAUAAGUACGUCC	4117	-1.2077	-1.1976	-0.92012	0.47741	-0.51271	0.42171
QIAGEN_SI00082572	UACCCAUAUAUCAACACUG	4117	0.0062634	-1.1367	0.31247	-0.31274	0.09539	-0.52911
QIAGEN_SI00082740	UACCAGUGUAUAAAUUACG	4217	-1.91	-1.0827	-1.887	-0.04715	-1.4834	-0.79188
QIAGEN_SI00083202	UAAUGCCCAUCAAUAACGC	4638	-0.11154	-0.82251	0.45058	2.0101	-0.70733	-0.27102
QIAGEN_SI00083209	UAAUCUAUCACACUAGGUG	4638	2.6045	1.882	1.5359	1.7245	2.3446	0.15587
QIAGEN_SI00083300	UUAAUGGCCACCUGGACCC	5753	-1.0736	0.48654	-0.35972	-0.24614	-0.64589	-0.83562
QIAGEN_SI00083307	UUGAUAAGCCUGGCUAACC	5753	-1.874	0.41315	-1.6159	0.47409	-1.7116	-0.88058
QIAGEN_SI00083314	UAAGGAGAGGAGCACACGC	5753	0.76502	-0.45872	0.5867	-0.45084	1.2353	-0.54159
QIAGEN_SI00083909	AUACGGGCUACUAAUCACG	9578	-0.84482	1.6617	-0.41435	-1.8728	-0.93074	-1.0393
QIAGEN_SI00083923	UUGAAGUAGAUCAAGCGUG	9578	-1.7813	1.6221	-1.8651	1.9543	-1.4338	0.30089
QIAGEN_SI00085162	AUUGUUCACAUUCCAACCC	4900	-0.75153	0.13252	-1.1125	0.15428	-1.0449	-0.61848
QIAGEN_SI00085246	UUCAUUACUUCUGUUCGUG	4915	0.91117	-1.1519	0.76716	-0.13532	1.8511	-1.302
QIAGEN_SI00085253	UUACCCACUAAACAGUUUC	4921	-0.32024	-0.77674	-0.23262	-0.9292	-0.67028	-0.95993
QIAGEN_SI00085260	UCGGUGACUGGAAUGAACC	4921	-0.85885	0.019806	-1.6343	-1.1976	-0.58445	0.29441
QIAGEN_SI00085267	UUGGUGUAACUGACAGUGC	4921	0.063497	1.7222	-0.85569	1.3617	-0.98436	0.14679
QIAGEN_SI00085274	UUUCGUGUGGCCAGAUCUC	4921	0.66724	-0.48669	0.53539	-0.51512	-0.0038719	0.49985
QIAGEN_SI00085561	UAAGGUUACAGGAGUCUCG	5156	-0.41887	0.84432	0.48617	-0.43898	-0.39048	-0.55906
QIAGEN_SI00085568	UAAUUGGCCAAUCUGGCUC	5156	-0.72845	-0.45016	-0.86338	0.033959	-0.9412	-0.73236
QIAGEN_SI00085687	UUCAUAGCUGUUGUUGUUC	5208	-0.091521	-1.0624	0.018836	1.2343	-0.43527	-0.72786
QIAGEN_SI00085708	UUGCCGCUCAUGAUCAUCC	5260	0.82672	0.61764	0.33827	0.017838	0.57753	-0.51022
QIAGEN_SI00085876	UUCAUCACUCAUCUGUCGC	5291	-1.8632	-0.87182	-2.265	0.88952	-1.7447	-0.86676
QIAGEN_SI00086408	UAUUAGAUAAUCCGAAAUC	5563	1.6718	-0.39797	2.3198	0.1656	1.6949	1.1136
QIAGEN_SI00086422	UAUAGAAAUGACACCUCCC	5564	2.8494	-0.36069	2.5787	-0.38943	1.8868	-0.28579
QIAGEN_SI00086499	UACCACUAUAUUCUAGGCC	5586	0.63239	-0.57261	1.289	-1.4057	0.41247	-1.0523
QIAGEN_SI00086919	UUCAGCACCAUGACUUGCC	7016	-0.37782	-0.93579	-0.93355	-0.38134	-0.29772	0.68681
QIAGEN_SI00086926	UAGACCUCAGAGAAGAAGC	7016	0.015377	2.5282	0.38147	-0.48218	0.33901	-0.27142
QIAGEN_SI00087185	UUUCGUGGUUUGCUAUUCC	7786	-0.04284	0.43622	0.38901	0.55857	-0.5932	1.381
QIAGEN_SI00087206	UAAAGCUUGCUCUCGCCUG	7786	-1.4873	-0.091411	-1.1347	0.64333	-1.9597	-1.1763
QIAGEN_SI00087388	UUCAGCACUAAGCUGAGUC	10256	0.65092	0.15532	0.51599	-0.042294	0.41397	0.51042
QIAGEN_SI00087731	UUGUACUUCGAUGUAGAUG	10461	0.059608	-0.2963	-0.63766	1.3664	-0.31741	4.5375
QIAGEN_SI00087948	UUCGGAGUGCAGAUAAUCC	10494	-0.30474	1.1601	-0.81748	0.012517	0.011968	-0.27065
QIAGEN_SI00088039	UUGAAGGCAUAGUUUGCCU	10518	-1.0675	-0.75096	-0.93644	0.1477	-1.1403	-0.94125
QIAGEN_SI00088291	UUCCUUAACUGGCUGUUCC	10566	-0.4772	-0.46592	0.10263	-0.19263	0.0041894	1.9772
QIAGEN_SI00089635	UUCAACUCCAUGGUUCUCG	10654	-1.3362	-0.31489	0.17583	-0.89163	-0.73441	-1.0526
QIAGEN_SI00090209	UUCGACUAUCAUCAUACUC	10746	1.7459	0.04609	1.3824	0.3905	1.7744	-0.77171
QIAGEN_SI00091483	UAACUGUCCCAAAGGGUCC	5681	0.62765	0.31131	0.93415	-0.72692	0.048081	0.40719
QIAGEN_SI00091630	UUGUUCUCUAAUACUGCUC	7360	-0.21023	1.3403	-0.82019	0.36219	-0.4919	0.38965
QIAGEN_SI00092463	UUCGGAUUCGCUAUGUUCC	11011	0.34003	-0.17657	0.341	-0.17184	0.46199	1.6942
QIAGEN_SI00092792	UUGUAUAUGUUAACGAGCG	11035	-1.0203	-0.25532	-0.82928	1.2491	-1.1445	-0.89411
QIAGEN_SI00092799	UAUGAUUAUACCAACCCUG	11035	-0.41626	-0.79743	0.72241	0.35193	0.69829	-0.92485
QIAGEN_SI00092806	UUGACGCACGACAUCAGGC	11035	0.46786	-0.93178	0.54972	0.99477	0.15354	1.4291
QIAGEN_SI00092813	UUCGUUAUCCAGACUUGCC	11035	0.40153	-0.78455	-0.38688	0.022557	0.28921	0.34504
QIAGEN_SI00092855	UUAAUGACUGGUAAUGACC	11040	-0.60371	1.0961	-1.032	0.60727	-1.6477	1.1055
QIAGEN_SI00092862	UAUUGGAAGGAAAGCACCC	11040	2.7998	-0.71081	1.048	0.34746	1.3429	0.40455
QIAGEN_SI00094759	UACGUAUCCAUACAUUCCC	7204	0.23835	-1.0433	0.27553	-1.5458	0.021438	-1.0853
QIAGEN_SI00094766	UCGACAUCUAAGAACAACG	7204	1.1145	0.42548	0.57413	2.2308	0.60197	0.41591
QIAGEN_SI00094773	UUUCAAUCCAUUCUUCGUG	7204	1.1576	-0.29313	1.6075	0.41054	1.1301	-0.37591
QIAGEN_SI00094780	UUUAACAUGGACUCUCCGU	7204	1.7234	1.0807	2.1061	0.3246	1.7638	-0.25536
QIAGEN_SI00095130	UUGAUGACUGAGCAUCUUG	11184	0.57634	0.7356	0.78419	-0.53576	0.37286	0.39477
QIAGEN_SI00095452	UUAAGUGUGGCUGUCCUGC	11216	0.17714	-1.2234	0.69707	0.48836	1.4983	4.7917
QIAGEN_SI00096068	UAUGUUCCCAGUCAACGCC	11329	-1.0625	-1.0628	-1.2363	1.5566	-1.1862	-0.24216
QIAGEN_SI00098301	UUGACGAACAUCUCCUACG	4750	1.0273	0.0029428	0.87408	0.26412	1.4152	0.4177
QIAGEN_SI00098308	UUGACUGAUGGUCUAUCCC	4750	-1.0525	-0.18437	-0.81847	0.26475	-1.2956	1.1996
QIAGEN_SI00098315	UUCGGCUCGAGCUUUAUUC	4750	-0.92988	0.48276	-0.40994	-1.5656	-0.29489	-0.42475
QIAGEN_SI00099372	UUGGAAGCCGACAUUACCU	23542	0.17444	-0.32923	-0.040594	-0.6449	-0.4326	0.11242
QIAGEN_SI00099953	UAUUAUAAAUAGGUCUUGC	23396	1.588	0.66504	1.9847	0.29653	1.0228	0.4781
QIAGEN_SI00099967	UUCUUGUAGGUGGUUUCGC	23396	-1.0509	-0.80194	-0.093785	-0.9467	-0.75019	0.59467
QIAGEN_SI00100198	UUUCUUCGUGAAACAACCC	26750	-1.7668	0.33523	-1.6132	0.66149	-1.2853	-0.63933
QIAGEN_SI00100786	UUAAGGGAUAUCCAAAUUG	27347	-0.28334	-1.345	-0.29051	0.054983	-0.32601	0.27608
QIAGEN_SI00100961	UAAUCUGCUGUCGAUAUCC	29110	1.164	-0.84495	1.5481	2.2815	1.2308	-0.63458
QIAGEN_SI00101808	UUGAUGGCGUAGUAUUUCC	29941	-0.40651	0.39628	-0.98831	-0.33129	-0.71221	0.081221
QIAGEN_SI00101962	UACGGCACUAGUAUCCAUG	29959	-1.1006	-0.19859	-1.5852	-0.8989	-0.21385	-0.75708
QIAGEN_SI00102907	AGAAUGUCGAUGAUCAAGG	28964	-2.2568	-1.1849	-2.7494	0.63582	-2.0712	NA
QIAGEN_SI00103656	UUCAAGGAUGACGUCAGUC	3705	0.13903	-0.84305	0.040115	-0.63089	0.64494	-1.0437
QIAGEN_SI00103663	UUGAACACGAUAGCCAUCU	3705	-1.5263	-0.35957	-1.5284	0.25692	-1.2675	-0.80013
QIAGEN_SI00104188	UAGGUGAACUAGUACUACC	10733	-0.63461	1.1216	-0.92782	-0.15348	-0.71175	0.93257
QIAGEN_SI00104202	UAACUGAUAGAAGACACUC	10733	1.0458	-0.041678	1.1145	0.68997	0.88921	0.83483
QIAGEN_SI00104629	UUCCUUCUAGAAAGGAUCC	23533	1.3552	-0.3993	1.1995	-0.061468	1.2442	0.72821
QIAGEN_SI00104636	UUGAAGAGUUUAUAGAUCC	23533	-1.0274	0.48444	-1.1581	0.24174	-1.303	-0.21272
QIAGEN_SI00104853	UUGCUGGUUGUCCACCGGC	23604	-0.0082232	-0.55623	-0.44052	0.5621	-0.11206	-0.28401
QIAGEN_SI00104860	UAUUCUGUGGUACCAAGGG	23604	0.95381	-0.89208	1.2035	1.7325	0.93235	-0.34427
QIAGEN_SI00105238	UUUGAGGGCCACAAAGCGC	26576	-0.86252	-1.2441	-0.9432	-1.8264	-1.6041	-0.65077
QIAGEN_SI00105245	UUGAUCUUGAUCUUAUCUG	26576	0.30201	-0.6539	0.68999	-2.3591	0.66947	-1.265
QIAGEN_SI00105266	UACGUACUUAAAGUGUUCC	26993	1.6285	-1.2906	1.7396	-1.5927	1.447	-0.41404
QIAGEN_SI00105679	UUAAUUCUCGACUUCCGUG	10783	-0.13234	0.59586	-0.13991	0.066332	0.69177	-0.63572
QIAGEN_SI00105784	UUUAGUUGCACCCUUAAUC	27102	0.9894	-0.68627	0.81632	-1.0022	1.0176	-1.0179
QIAGEN_SI00105805	UCUAGGUGGGAAUUACGCC	27102	1.6933	0.17415	1.3767	-0.31238	1.3503	-0.49793
QIAGEN_SI00106603	UAAUUGGUGCAGAUGAUCC	27330	-1.934	-1.3774	-2.2095	-0.95161	-1.827	NA
QIAGEN_SI00106610	UAGUAUAUCACUAGCCUCC	27330	-0.31244	-0.28346	0.46366	0.35322	-0.16763	-1.1527
QIAGEN_SI00107016	UGUACUAUUAUUUGCAACG	30811	1.7933	0.3744	1.4965	1.2002	1.3144	0.33632
QIAGEN_SI00107541	UUGAUCUGAUAACUUCCCG	9706	1.2199	1.0275	2.0942	-0.5215	1.6859	-0.97046
QIAGEN_SI00108248	UUAUAGUGAAGCUUUAGUC	9833	-1.3669	-0.64696	-1.2306	0.44645	-0.39817	-0.81497
QIAGEN_SI00108262	UACGCAAUCAUCAUCGAGG	9833	0.4775	0.40706	1.0593	-0.99089	0.33901	-0.065181
QIAGEN_SI00108388	UUUAAGAUAAGAGUCCUGC	9891	0.53455	-1.123	0.68549	-0.66537	1.1892	-0.65768
QIAGEN_SI00108402	UUGUGCCUUGACAUUUACC	9891	-1.132	1.3709	-1.7845	-0.38185	-1.5332	-0.22594
QIAGEN_SI00108724	UUUGUUGAGAGGUCCGAGG	22848	-0.55151	2.9611	-0.70676	1.0511	-0.72037	0.15226
QIAGEN_SI00108738	UAACUGGAUAUAAUAGUCG	22853	-1.1705	1.0238	-1.9901	-1.6951	-1.1696	-0.69854
QIAGEN_SI00109417	UAAACUAUAGGCCAUACGG	23092	1.5025	-0.072775	1.9113	0.22298	1.3552	1.0245
QIAGEN_SI00109424	UUUGUAGCUAAUAGGAAGG	23092	-1.0448	1.3533	-0.94358	0.80725	-1.526	-0.36697
QIAGEN_SI00109683	UGUACUUCCAUGUUGCGGC	23162	-0.69964	-0.72242	-1.4578	0.46991	-1.0085	3.0324
QIAGEN_SI00109690	UUGAACAUCAGACCACUCG	23162	0.18874	-0.37493	0.52143	0.22657	0.56818	0.77302
QIAGEN_SI00109697	UUGUAGUGGAUGUUCACCG	23162	-0.64779	0.67052	-0.30204	-0.3834	-0.8975	-0.8243
QIAGEN_SI00109767	UCAAACUGUAUACUCAGCC	23178	1.2618	-0.10744	0.8387	0.25474	1.3558	0.95147
QIAGEN_SI00109781	UUUCACAUAUCCGUCACUC	23178	0.88907	-0.60582	1.3313	0.38263	-0.30095	-0.6476
QIAGEN_SI00112119	UUAAUGAUGCGCCCGUACG	50488	-1.2834	-0.27256	0.2529	1.0358	-1.1069	2.0063
QIAGEN_SI00112133	UUGUGCAGAAUCUUGUUCC	50488	0.16088	1.5379	0.32477	-0.012052	-0.39986	1.2262
QIAGEN_SI00112140	UAAGUCUUGAUGAGACAUG	50488	0.055342	0.061029	0.26891	-0.11939	1.0871	-0.69107
QIAGEN_SI00112455	UAGAUUCUCAAUUGCACCC	51592	1.5732	0.085032	0.89805	0.021873	1.0727	0.32159
QIAGEN_SI00112889	AUAGAAUCGAUGGAAGUCC	815	-0.012149	-0.74149	-0.49813	0.082179	-0.405	-0.05363
QIAGEN_SI00113617	UUGGAGUACUCUUCUAAGC	51135	-0.98244	0.55553	-1.3389	0.83099	-1.5327	2.7148
QIAGEN_SI00114478	UCUCUUGUAGGCACAAUGC	29763	0.94499	2.4446	1.6934	-0.73417	0.32741	0.80826
QIAGEN_SI00114590	UGUGAUAUCGUAGUCGCCC	51701	1.3808	1.2156	1.0069	-0.51981	2.5324	-0.55438
QIAGEN_SI00114597	UAAUUUCUUUAACCUGUCG	51701	0.33144	-1.175	0.78796	-1.1561	0.9028	-0.72295
QIAGEN_SI00115031	UUUGUCGUAGUACAGUCUC	51347	1.4395	1.4863	1.6444	0.91459	0.88135	1.0646
QIAGEN_SI00115052	UUAACCUGAGUCAUAACUG	50808	0.96194	1.5079	-0.21363	1.1431	0.18134	-0.40726
QIAGEN_SI00115234	UCUCAUAUUAAGAACCUCG	51727	1.7607	-0.18707	1.4816	-1.0321	1.2245	0.0007518
QIAGEN_SI00115248	UUAUAGUACUUAGCAAUAC	51727	-0.57539	-1.0045	-0.83263	-0.0058935	0.18112	-0.93499
QIAGEN_SI00116249	UUGAAAGGGAAGGUGCCGC	25865	-1.335	1.7926	-2.4532	0.67282	-1.0555	1.002
QIAGEN_SI00116298	UUGUAGAUUCCAAUGAAGG	51530	0.037532	0.25206	-0.57843	-0.66168	0.093926	-0.9209
QIAGEN_SI00116368	UUGUGCUUCGAUACCAAGC	51755	0.44352	2.5105	-0.24975	0.33973	-0.47746	2.7444
QIAGEN_SI00116389	UUUGUCGCUGACGUCGCCG	51755	0.58793	-0.59823	0.65349	-0.18659	-0.2844	2.1319
QIAGEN_SI00118314	UUGGUUGUUGAGUGAGGCC	2048	-1.3709	0.19857	-1.2903	-0.32455	-1.2415	-0.10866
QIAGEN_SI00119469	UUGACCGACAGCUCACUGC	54869	-0.03174	-0.90817	0.34852	-0.33876	-0.48743	-0.11466
QIAGEN_SI00119623	UGAUUUGUUGUGAUCACGU	54899	0.24677	0.87741	0.39579	1.0392	0.23573	2.2351
QIAGEN_SI00119854	UAGAAGAUGAACUCGUCGC	54963	0.039389	-0.1859	0.41021	0.41628	0.21135	-0.23322
QIAGEN_SI00120022	UUAAAGGCUGAGUCCUCUG	54998	-1.5028	0.84115	-1.754	0.87924	-1.672	-0.80949
QIAGEN_SI00120036	UUUCUCGAACUUGAUCUGC	54998	0.41258	-0.53874	-0.27725	-1.2014	0.20785	0.31881
QIAGEN_SI00121044	AUAGUCAAUGAACCGCACG	55224	-0.18882	0.54554	0.444	-0.6907	1.3888	-0.61435
QIAGEN_SI00121289	UACUGAUUGAGUGCCCUGC	55277	-0.25212	-0.11046	-0.60745	0.8128	0.39017	-0.45923
QIAGEN_SI00121485	UUCUAUACUGAUUCAUAGC	55781	0.62962	-1.4805	1.4887	1.2736	1.0744	0.26057
QIAGEN_SI00121492	UAGUGGAUAACCAUUUAUG	55781	-0.098625	0.82011	1.6308	1.1976	-0.79703	-0.69614
QIAGEN_SI00121597	UAUUGUAUAAAUAGGGAGC	55351	-0.31521	-0.32147	0.88104	1.5256	-0.4893	1.4285
QIAGEN_SI00121758	UUUAUCUAUACCUAAGGUG	55359	-0.96392	-0.02081	-0.29633	1.6623	-0.49598	-0.5249
QIAGEN_SI00121765	UAUUGAUAUCUUGCAGCCC	55359	0.47133	-1.0361	-0.015698	-0.047486	0.26912	-0.84359
QIAGEN_SI00121772	UAGUCUCCUUAGUCUAAUC	55359	-1.3351	-0.17198	-1.6682	-0.80397	-0.97748	0.045137
QIAGEN_SI00121786	UUAGGGUCCGAUAUCUUUG	55361	-1.8066	-0.11291	-0.74187	-0.53272	-1.5097	-0.63663
QIAGEN_SI00121807	UUGACGAAGUAGCUUCCGC	55361	0.73637	0.66916	1.0758	0.77206	0.83102	1.0657
QIAGEN_SI00122157	AAUGUUACAGUUUACAGCG	55872	-0.049268	-0.59186	0.78346	-0.65027	0.28617	-1.051
QIAGEN_SI00122381	UUGUUGAUUUCAUCGUGGG	55450	-1.505	2.6593	-1.795	1.3553	-1.5857	0.55101
QIAGEN_SI00122507	UUUAAGUCACUACUGGGCC	4139	-0.16799	-0.96852	0.99846	-1.0187	0.16357	0.073238
QIAGEN_SI00123536	UAGAAGUAGGUCCUGCUGC	65125	-0.12607	1.0496	-0.19055	0.39824	-0.31914	0.049937
QIAGEN_SI00123550	AAGGCUUUGACUUAGAUUC	65125	-0.81102	-1.2547	-0.9086	0.18646	-0.26765	0.23703
QIAGEN_SI00124565	UUGAUGGCGACUAGUUCCC	2931	-1.6097	2.4075	-1.0518	0.41602	-1.5594	-0.48162
QIAGEN_SI00124880	UAGCGGCCCAUACUCCACC	56848	0.069038	0.29442	-0.75451	-1.3503	-0.50381	-0.64758
QIAGEN_SI00124887	UAAGGGUGAGGGCAAAGCG	56848	-0.34229	-1.2037	0.48982	-1.9888	-0.34945	-0.81554
QIAGEN_SI00125174	UUUCUUAGAAAUAUCCCUG	56924	0.66864	0.36499	0.36868	-0.62784	0.59573	-0.48387
QIAGEN_SI00126455	UUAGGGUCCAAGUACUUGU	57143	-1.8359	0.067364	-1.3825	-0.95949	-1.655	-0.6221
QIAGEN_SI00126469	UAGCAGUGAUUCCACCUCC	57147	-0.60751	-0.15761	-0.69804	-0.96288	-1.531	-0.13551
QIAGEN_SI00126476	UUAUUGACUGAAUACUCCU	57147	-0.7474	-1.3342	-1.6134	0.62169	-1.8073	6.1345
QIAGEN_SI00126777	UUGUAGGUGAUGUCACUGC	2046	-0.81582	0.26751	-0.44419	-0.23476	-1.1388	-0.18651
QIAGEN_SI00127323	UUUGACUACAUAGUCAGAC	57396	1.6075	0.32496	1.1682	-0.076188	1.3043	-0.33063
QIAGEN_SI00127897	UAUGUCUGGAACUCUAUGG	29993	-1.5329	-0.74058	-1.2604	-0.34431	-1.5966	0.37816
QIAGEN_SI00127918	UUGGUCCCUCAGAUGGGCC	29993	-0.062551	-0.0043164	-0.37384	-0.051077	1.0164	-0.41348
QIAGEN_SI00128023	UUGAGGGCAACAAUCUCGU	57596	-1.2096	-0.32704	-0.72375	-0.77238	-1.2969	-0.51087
QIAGEN_SI00128030	UUCUCCUCCGACGUGGCGC	57596	-1.1164	-1.0528	-0.86208	0.060733	-1.1836	-0.97885
QIAGEN_SI00128513	UUUAACUGGAAUCCGACCC	5979	-0.15817	0.398	-0.20688	-1.0755	-0.15436	-0.9337
QIAGEN_SI00129556	UUAGCUGCGUCAGAUAUCG	6196	-1.3229	-0.063637	-1.4232	-0.90076	-1.6179	-0.52875
QIAGEN_SI00129563	UUCCGGUACAGCGUGUUCC	6196	0.030869	-1.2624	0.12017	-0.31693	0.29319	0.25394
QIAGEN_SI00130984	UUUGAUUUCAGCAUCUUCC	60385	-1.6066	-1.0549	-1.4624	-0.8813	-1.7629	-0.87946
QIAGEN_SI00131859	UAUGUUCCUCACUCAAUGC	8649	-1.1602	-0.85436	-0.087263	0.55874	-1.3851	-0.77105
QIAGEN_SI00131894	UUCAUGGGUGACAGCAGCC	8877	-0.96559	0.44939	-1.7163	1.3447	-1.4505	0.67539
QIAGEN_SI00132783	UAGUCUGAUAUGUAAAUUC	64080	1.091	0.95242	0.96745	-1.0315	2.2183	-1.2609
QIAGEN_SI00133014	UAGGCGGUGAAGAAGGAUC	64122	0.040617	-1.1721	-0.068472	-0.051264	-0.59225	2.3766
QIAGEN_SI00133749	UAGCUAAGCCUCAACUUCC	27010	0.20425	-0.67077	-0.36493	-1.1797	-0.71218	-0.65854
QIAGEN_SI00134330	UUGGGCUGGAUACUGACUC	28996	-2.2278	1.003	-2.1854	-1.1267	-1.9752	-0.79985
QIAGEN_SI00134337	UUCACUGGUGUCCCGACCC	28996	-0.2087	0.050698	0.20567	-0.50588	-0.089632	-0.69528
QIAGEN_SI00135632	UUAUGAGUUAUUGCCAUGC	79012	-0.65279	-0.97846	-0.66896	1.0501	-1.7043	0.098316
QIAGEN_SI00135639	UUAAACAUACUGCCCUACC	79012	-0.01583	-0.67293	-0.16075	-0.22759	-0.70343	-0.075032
QIAGEN_SI00135646	AUAUCUGUCAGUCACCUCC	79012	-0.39086	2.0103	-0.95954	1.283	-0.28813	0.78013
QIAGEN_SI00135653	UAUCACUCUUUGCAGCACG	79012	0.13771	-1.3352	0.84452	1.7366	-0.39733	-0.78155
QIAGEN_SI00135933	UAGGCGUACAGAUAAUAUC	79109	0.5589	-0.30045	-0.512	-0.68138	0.39917	-0.45867
QIAGEN_SI00136528	UUUACUAACAGAUUCUCGC	79646	1.6739	0.35444	2.3511	0.064987	1.5635	0.76953
QIAGEN_SI00136647	AUUGGUCUUAAGCUAGUCC	79672	0.48973	1.1682	-1.1815	-0.52449	-1.0945	2.4748
QIAGEN_SI00136731	UUCAAUUAAAUCCAGGUGC	79705	-0.065749	0.025581	-0.4686	-1.1318	-0.46465	-0.73529
QIAGEN_SI00136738	UUUAAUAACAGGCACGGCC	79705	1.2645	1.2763	1.505	0.85107	1.3043	-0.41969
QIAGEN_SI00137144	UUACAUGGAGAAUGAAUCC	79837	-0.21217	0.29122	-0.39432	0.30515	0.30498	-0.92775
QIAGEN_SI00137165	UUGCAGUAUAAGACAGGAC	79837	-0.11202	1.4191	0.80081	0.33362	0.17195	0.28559
QIAGEN_SI00137844	UAACGCAUAGUAGCCUGCC	80025	1.2178	-1.074	0.80813	-1.8535	1.1384	-0.1002
QIAGEN_SI00138299	UUGGCGAAUAACCACCUGC	80216	1.1538	0.2435	1.1387	-0.46737	0.41575	-0.17372
QIAGEN_SI00138390	UUCGGUUCGGGCUUCGGCC	80271	-0.30882	-0.98801	0.54506	2.228	1.0122	1.7277
QIAGEN_SI00138467	UUGUGAUUCAUCAACUUGC	80318	-1.7329	1.5449	-0.39413	1.3939	-1.112	-0.2751
QIAGEN_SI00138642	UUAAUGUUGGUGCCAAGUC	80342	-0.66483	-0.5145	-0.71	1.0433	-0.76323	2.3893
QIAGEN_SI00138656	UAGUUGAUCUUGUAGGUCC	80342	-1.4751	-0.6707	-1.6329	-0.60543	-1.6141	-0.21456
QIAGEN_SI00139965	UUUAGUAUCCUCUUCGUUC	81788	1.4984	0.90727	1.7021	-0.11361	1.5465	-0.88657
QIAGEN_SI00140175	UCAAGUGUGACCUGCAGCC	81858	-0.56482	-0.25395	-0.22706	-1.1054	-0.56545	2.7656
QIAGEN_SI00140595	UCAAUGCCUAACUAACUCC	57787	-0.15817	0.091018	0.049756	0.13845	-0.097799	-0.77502
QIAGEN_SI00141050	UUUAUCAAUGUCAGGGUCC	83732	1.3794	-0.69487	0.92637	-0.66889	1.3017	-0.30804
QIAGEN_SI00141953	UUUCCCGUUGCACACCUCG	83983	0.033502	3.0851	0.54096	1.1188	0.75287	0.70508
QIAGEN_SI00141967	UUGAUGGCCACGGUACCCU	83983	-1.3627	0.51139	-1.1964	-0.60999	-1.2743	-0.80729
QIAGEN_SI00142905	UUCUGGUCUGAGACACUAG	65266	-1.7546	-1.2794	-2.3638	-0.76851	-1.6835	-0.42731
QIAGEN_SI00142940	UUCAAGAUGGCUUCGCUGG	65018	-0.1729	0.3964	0.56483	-1.7317	-0.11537	0.13047
QIAGEN_SI00143129	UUUAGCACGAGGAAUAUUU	84446	0.1467	-0.69933	0.1377	0.09641	-0.098609	0.53117
QIAGEN_SI00143136	UUUCUUGUUCUCGUAGACG	84446	-0.37299	-0.91537	-0.51626	0.58588	-0.4349	2.8894
QIAGEN_SI00143206	UUCUUGAUACACUACAAUC	84451	0.42347	-0.50286	1.108	0.46714	0.63461	-0.042113
QIAGEN_SI00143955	AUAAGGUCCACAGAUAUCC	51550	-1.0208	-1.2354	-1.3088	-2.3581	0.21367	-1.0335
QIAGEN_SI00145775	UAUAUCAAUAUUCAGUUCG	2712	1.9474	1.2642	1.692	1.752	1.3645	0.86748
QIAGEN_SI00145789	UUACAGUGCUCUUCUAACG	2712	-0.27969	0.071539	0.46171	0.52539	-0.18704	-0.15458
QIAGEN_SI00145978	UUGAACUUCCCGCCGAACC	10595	-1.4424	-0.82221	-2.1646	1.3653	-1.5077	-0.36699
QIAGEN_SI00146594	UAAUGUUAUACGCCAAUAC	112858	0.87721	-1.1195	0.72213	2.9768	1.1553	-0.85267
QIAGEN_SI00146608	UUCAUCGUGCAUUCGAGCC	112858	-1.9299	0.64617	-1.4788	-0.39582	-1.933	-1.1608
QIAGEN_SI00146874	UUCUAGAUUCUGAGCUUCG	90956	-0.94147	-0.52729	-1.3278	-0.61056	-1.2953	-0.74142
QIAGEN_SI00146881	UUUCUAGAAACGACUGGUC	90956	0.52164	-0.16364	0.98981	0.54572	1.4207	-0.36128
QIAGEN_SI00147350	UAAACCUGGUCGCAAAUCC	115701	-0.36198	0.00031751	0.1655	1.4061	-0.023006	-0.08535
QIAGEN_SI00148092	UUUAUUGCUGUCAUAGCGC	117283	-1.3276	-1.2298	-0.5904	0.68365	-1.0321	0.81672
QIAGEN_SI00149100	UAAAGUACCAGGGUUGGUC	6725	-0.49929	-0.10235	-1.2382	2.0369	0.24358	0.53756
QIAGEN_SI00149107	UCAGCUGCCAUGGAGACCC	6725	-0.30278	0.90766	-0.21666	-0.56631	-0.13151	0.051852
QIAGEN_SI00149114	UUGGCUGACUUGAUGACCU	6725	-1.1129	-0.36018	-1.487	1.1423	-0.88511	0.77838
QIAGEN_SI00149128	UUCAGAUCCCUAACAGCCG	140901	-0.79291	-0.79836	-0.33295	0.35997	-0.83628	-0.77091
QIAGEN_SI00150486	UGACUUACCCUAAAUCUCC	53354	-0.51942	3.1924	-0.77096	1.1077	-0.59975	-0.23183
QIAGEN_SI00150493	UUACAUAUCAGGUCCUUCU	53354	-0.53336	-0.50476	-1.0249	-0.27016	-0.13892	-0.64205
QIAGEN_SI00151214	UAUAACAGUGAUGCAGCCC	5232	-0.46799	-0.49805	-0.61199	0.95696	-0.059497	0.36929
QIAGEN_SI00151221	UUUGUCUAAAGUCAACUUC	5232	0.12301	1.1988	0.45914	0.15178	-0.076304	-0.081579
QIAGEN_SI00151585	UUCUCUCUCGAGGUGCCGC	225689	-0.92812	-0.50006	-0.41145	-0.43999	-0.93815	-0.25603
QIAGEN_SI00151956	UUACCCUCCUCACAACCCG	131890	-0.3459	-0.56634	-0.078528	0.78684	-0.73915	-0.46942
QIAGEN_SI00153083	UAGGUAGACGCCAUGAUUC	197258	-1.0774	-0.60594	-0.76233	0.42858	-0.26929	-1.2599
QIAGEN_SI00154322	UAGAUAACUACAGUCGUAC	118788	1.226	-1.4337	1.6222	-0.52751	1.9622	-1.1819
QIAGEN_SI00154329	AUAGAGAAUAAUCCCAUGG	118788	0.30203	-0.3197	0.85033	0.57786	0.14447	-0.51303
QIAGEN_SI00154812	UAGGUAUGAAACUUCAAUG	151525	0.96316	0.79301	1.1588	0.072709	0.69212	1.0245
QIAGEN_SI00154826	AUGAAUAGCCAUCUGAUGC	151525	-0.61834	0.45557	-0.14921	0.7599	-0.4918	-1.026
QIAGEN_SI00154833	UAAAUUGCUUCAGCUGAUG	151525	0.64234	-0.24701	1.0753	1.3754	0.98944	0.036119
QIAGEN_SI00154987	UCGAUGGUGUAGAUAGUGC	166614	-1.4746	-0.45659	-0.92428	-2.084	-1.4233	-0.96247
QIAGEN_SI00154994	UUAUGCAACGGUCAAGCUC	166614	-1.4356	-1.1781	-1.0148	1.0906	-1.6373	0.23052
QIAGEN_SI00155113	UGCCUCACUAUUGCAAUGC	197259	0.37642	-0.55984	0.37504	-1.2416	0.63833	-0.22538
QIAGEN_SI00155120	UUGGGAUGCGUUCUCAACC	200576	-0.093583	1.0003	-0.51883	-0.85263	-0.50508	-0.38521
QIAGEN_SI00155134	UUGAUAUGGAAGUUCACGU	200576	0.5589	-0.93407	0.082019	1.5052	0.46959	1.2055
QIAGEN_SI00155141	UUUAUGUCUUUAAACCAGG	200576	0.29824	-1.2433	0.83783	0.007635	0.63716	-0.6688
QIAGEN_SI00155218	UUCCCUGCGUGAGAACUCC	204851	-0.18394	-0.6897	-0.30781	-0.18324	-1.2934	0.74129
QIAGEN_SI00155323	UUAUCUGUCGCACAGGCCU	4752	0.51329	2.2376	0.18746	1.8563	0.85388	-0.62813
QIAGEN_SI00155491	UAUUGCUCGUACAAGAUGG	256356	-0.41099	-0.83475	-0.066025	-1.4343	-0.38324	-1.1318
QIAGEN_SI00155680	AUCUACGGAAUCUAGAUCC	160851	0.85384	1.2313	1.0249	-0.17248	1.7864	-0.86647
QIAGEN_SI00155701	UUGACCACUAAGCACUAGG	160851	-0.01583	-0.74753	0.60053	-0.64329	0.41811	-0.77287
QIAGEN_SI00155897	UUGAGACGCAUCUCAGACC	9807	-1.5172	-1.0054	-1.1114	2.2552	-1.2402	0.91639
QIAGEN_SI00157388	UUUGCUGCGUACUCCUGCG	818	0.066538	3.2511	-0.037489	0.10815	-0.60907	-0.71651
QIAGEN_SI00157395	UAGGGUAUAGAUCUCUUCC	818	1.3164	-0.47746	0.91488	-1.8766	0.46158	-1.1528
QIAGEN_SI00157402	UAACACGAGGUUUCUCAUC	818	1.9357	0.27054	1.191	0.17896	1.2401	-0.18858
QIAGEN_SI00158424	UUGUCGUCAAACACCGGCC	282974	0.53938	-0.86053	-0.11258	-0.62471	0.77274	-0.056749
QIAGEN_SI00158445	AUGGCGUACAUCUUCUCCG	282974	0.62936	-0.45499	-0.018274	-0.88539	0.32247	0.53475
QIAGEN_SI00158459	UUGGAUUCGAGGUCACCGG	283455	-0.045049	-1.0145	0.12813	-0.34158	-0.15856	0.62683
QIAGEN_SI00158886	UUGUUGUCAACUGCCAUGC	26289	-1.5448	0.00081512	-2.1738	-0.74426	-2.0105	-0.0049556
QIAGEN_SI00158900	UUUACUUGCUUGAUGCCUC	26289	0.22531	-0.39946	0.41122	-0.4105	0.44504	-0.76271
QIAGEN_SI00159061	UCAAACUUGAGCAUCUCCC	203054	0.50726	-0.54085	1.4638	-0.46436	-0.1278	0.098794
QIAGEN_SI00159173	UUGCCUAUAUAGUCACACG	283629	0.27426	2.0319	0.69915	0.81597	-0.06668	2.2785
QIAGEN_SI00159530	UUGAUGCGAGAAAUGGCUG	221823	-1.2711	0.53969	-1.2589	0.61627	-1.4414	0.19122
QIAGEN_SI00161378	AUUGAUGACAUCCUCAACC	158798	0.64189	1.5571	0.43328	-0.26538	0.59462	0.27143
QIAGEN_SI00162316	UUUACUGGGUGAACACUUG	5569	0.14226	-0.75839	-0.218	2.2379	0.85612	3.0251
QIAGEN_SI00162323	UUCAAGGCUAAUUCAUUGC	5569	-0.53489	-0.49719	0.3064	-0.57925	-0.36794	-0.79244
QIAGEN_SI00162890	AUAAACUAGAAUCAGGUCC	64781	-0.6912	1.8244	0.15735	0.71291	-0.68776	-0.2862
QIAGEN_SI00164248	UUCGAGUCCUCAAAGGGCG	139728	0.16466	0.75262	1.1202	-0.68359	0.49325	-0.66005
QIAGEN_SI00164374	UUGGAAGAAGGUACCUCCC	375449	-0.27187	1.5548	-0.11361	-1.4598	-0.78231	-0.14611
QIAGEN_SI00287252	UUGAGGUCGAUCCUCCGCC	5609	-0.26397	-0.71536	-0.36783	-1.0833	-0.16843	-0.69773
QIAGEN_SI00287350	UUGGCUGGCAUCGCCAAGC	4598	-1.5618	0.53624	-0.98441	1.2983	-1.3031	0.012156
QIAGEN_SI00287357	UUAUUUAACCAGGCCCACC	4598	-0.32382	-0.27511	-0.28855	0.50046	1.4645	-0.02145
QIAGEN_SI00287371	UAAACUUUAUGUGAGUGGC	1608	1.6455	1.1587	2.0195	-0.21136	1.5583	0.52373
QIAGEN_SI00287378	UAUGAGUCGAAGAUCUCCC	156	-0.39535	0.66887	0.81115	0.47869	-1.3545	0.015638
QIAGEN_SI00287385	UUUCUUGCGAGCCUCCAGC	156	-0.95368	-1.0489	-0.92305	-0.82446	-0.89384	-1.0773
QIAGEN_SI00287406	AACAUUUCGAUCCUAGACC	1453	-1.1169	-1.1362	-0.92597	-2.0163	-1.53	-0.82877
QIAGEN_SI00287413	UACAGUGGAAUCGUCAGGG	1453	-0.73399	0.19821	-0.48262	0.42671	-0.93859	0.10674
QIAGEN_SI00287420	UAUAUCACCUUGACUGUCC	2444	0.12959	-0.94484	0.047113	2.3363	0.55988	0.75011
QIAGEN_SI00287427	UAGGGUUCUAGGUACUCCC	2444	-0.75299	0.8625	-0.47486	-1.2424	-0.73022	-0.91987
QIAGEN_SI00287441	UACUCCUUAAACUUAAAGC	8396	-0.87395	2.4505	-0.76887	0.13697	-1.1331	-0.98478
QIAGEN_SI00287448	UAAGCUGCUACGGAAAGUC	8476	-0.8394	-0.14636	-1.6939	-0.56205	-1.1961	2.001
QIAGEN_SI00287462	UUUGUCUAUAGUAAACCGC	8518	1.717	0.46473	1.3235	0.33805	1.2863	0.28599
QIAGEN_SI00287476	UUCAUAGAAGAGAAUCUGC	8527	-0.21395	-1.1214	0.18153	1.509	0.29998	-1.1047
QIAGEN_SI00287483	UUAAACUUGGUCACGAGGC	8527	0.91117	1.8616	2.0092	0.3837	0.72402	-0.077467
QIAGEN_SI00287490	UAGUGGGCAGACUAGAUCC	8711	-1.1776	0.096759	-0.99408	-0.30708	-1.5564	-0.53737
QIAGEN_SI00287497	UCCAAGUUCAUCAUGACCG	8711	-0.45625	0.22251	0.24588	0.43857	-0.00010507	-0.66979
QIAGEN_SI00287504	UAAACGGCAGUGACAAACG	9472	-0.055587	0.38475	0.41267	1.0881	0.20311	1.3687
QIAGEN_SI00287511	UUACAGACACAUACUGCCG	2044	-2.1727	1.5746	-2.5559	NA	-1.851	NA
QIAGEN_SI00287518	UUGUAGACUUUCCCAAACC	4920	-0.34282	-0.96137	0.80339	-0.74425	-1.5206	-0.075741
QIAGEN_SI00287525	UUAUUCUGCGUAAAGCACC	4920	-1.8421	-1.0333	-1.2299	0.80477	-1.8685	-0.29741
QIAGEN_SI00287532	UAAAGCUGGUCAUACUCGC	5296	-1.0761	0.11275	-1.4753	0.27314	-1.3739	-0.17091
QIAGEN_SI00287539	UUGAUCUUGCCCACGUACC	5296	0.049471	-0.057668	0.50065	-0.73989	0.042963	-1.1773
QIAGEN_SI00287560	UUGGAUGUUAGUGCUAAUG	5165	-1.77	0.69632	-1.81	0.0876	-1.5516	4.1559
QIAGEN_SI00287567	UUUCCGUUGAUACUCAAUG	8997	1.7773	0.69287	1.5305	0.17342	1.3061	1.6802
QIAGEN_SI00287574	UACUUCUUGAUGGUGAGGC	9463	-1.3428	0.26627	-1.2986	1.4455	-1.5092	4.3467
QIAGEN_SI00287595	UCUCGUAGAACACACAGCC	5891	1.1161	-0.10217	1.5076	-1.1561	1.3415	-0.91724
QIAGEN_SI00287602	UUCUCAUGGAUCCUCUCCG	10783	0.46858	0.37889	0.011601	-0.67007	1.0047	-0.42142
QIAGEN_SI00287609	UUGUUCAGCAGUAUACCGC	27330	-1.2314	-0.12971	-2.0101	-0.62436	-1.3943	-0.62882
QIAGEN_SI00287616	UUCAAGAACUCUCAGCAUC	79934	0.53788	-0.16429	0.79562	-1.407	0.87642	1.7394
QIAGEN_SI00287630	UUAGAGGGUAGAGUCUAGC	149420	-1.046	-0.82246	-1.0626	-1.2003	-1.4924	-0.58098
QIAGEN_SI00287644	UAAGCAGUAACACAACUCC	154043	0.38923	0.48463	0.23672	-0.56245	0.47347	-0.28398
QIAGEN_SI00287658	AUUGAUACAGAUCUCUUUC	1111	0.33492	0.53294	0.91499	1.5887	-0.82983	1.1743
QIAGEN_SI00287665	UAUAGCACCCUCUAAUACC	92	0.62503	-1.0475	0.14162	0.99932	-0.56452	-0.10976
QIAGEN_SI00287672	UUCAUGGUCACUUUAGCCC	208	-1.4455	-0.91686	-1.3941	0.02242	-1.6931	-0.25012
QIAGEN_SI00287679	UUGAUGUAUUCACCACGCU	208	-0.17655	-0.25557	0.011497	0.89214	-0.59798	-0.62496
QIAGEN_SI00287686	UUUCGUCCCUUGAUGAGUC	369	0.68676	-0.25218	0.91473	-0.4873	0.12312	0.54371
QIAGEN_SI00287693	UAGACACUCAUGCCAUCCC	369	1.0221	0.63369	0.69598	0.21257	1.4669	-1.0724
QIAGEN_SI00287707	UUAAAUGCUCUGCCCUUGG	1032	0.20929	0.64092	-0.8397	2.6505	-1.7557	0.060471
QIAGEN_SI00287742	UUCUUGAGGAGGAAGUAGC	207	-0.49593	0.1543	-0.60682	0.23555	-0.54683	-0.28592
QIAGEN_SI00287756	UUCUGUACUAGGAUCUAUC	2241	-1.5828	1.6833	-1.5104	0.4807	-1.7948	1.864
QIAGEN_SI00287763	UUUCUUGAAUGUCACACGC	2580	-0.52358	1.258	-0.19465	0.33056	-0.48343	2.931
QIAGEN_SI00287770	UUCAGUUCUAGUUAUGACG	2869	-1.0249	-1.0581	-1.4183	-0.42288	0.22721	-0.13502
QIAGEN_SI00287784	UUGAACACUACCAUGGUCG	5581	-1.6717	-0.2666	-1.4141	-0.38727	-1.7824	-0.67923
QIAGEN_SI00287798	UUGUCGUACAUUUCAGCUG	6446	-0.63656	1.349	-0.20319	0.94087	-1.3754	0.66446
QIAGEN_SI00287812	UAGAUGUCUAGGAGAAGUC	10201	-0.40527	-0.17024	-0.46313	-0.6918	-0.98994	-0.11985
QIAGEN_SI00287819	UUUAGCAUGACACUAUCAC	6502	-0.66693	-0.10212	-1.4633	0.23179	-1.2477	0.77581
QIAGEN_SI00287826	UAACUGAUGACAGCCGUCG	57143	0.13441	0.066838	0.23154	1.3145	0.78687	0.60871
QIAGEN_SI00287833	UUCCCUACUAGGAUGGUCC	53944	1.664	-0.043956	0.62702	0.96416	0.64762	1.4857
QIAGEN_SI00287847	UUGAUGACAAGGACGCUCU	65220	-0.062662	-0.14248	-0.45783	-0.15918	-0.32209	0.20835
QIAGEN_SI00287868	AUAGUCCUCACUAACAUCG	83694	-1.3777	-1.2815	0.23413	-1.5993	-1.7333	-0.95655
QIAGEN_SI00287882	UAGAAUAUUAUCUUGUUGG	83732	1.4125	-1.8883	1.1588	-0.29829	1.2254	0.53224
QIAGEN_SI00287889	UUAUUGGUUCUGGACAUGG	83732	-1.3205	-1.2616	-0.33316	0.33509	0.14512	0.36356
QIAGEN_SI00287896	UUUCGCAUUGAGAUCUCAG	30011	0.56442	0.082319	1.3458	-0.20793	0.35132	0.13098
QIAGEN_SI00287903	UAUACCGUCAUAUAUAAGC	30011	1.5148	-0.32806	1.3758	-0.072962	1.6038	0.29648
QIAGEN_SI00287910	UUAUUUCCGCAGGUAGCGC	83931	0.068444	-0.27305	-0.089137	-0.17077	-1.1701	-0.44142
QIAGEN_SI00287945	UAAAUUGUGCCAAUCAGCC	51550	-0.023176	0.41061	0.22378	1.635	0.78085	-0.53582
QIAGEN_SI00287952	UUGACGGCUUUCACAUUCC	90956	-0.34581	0.12212	0.82793	-0.55661	0.2987	-0.49705
QIAGEN_SI00287959	UUAGGUUCAAGAAACGCAG	114790	-0.42135	-1.0642	-0.43395	-0.50465	-1.3345	-0.42779
QIAGEN_SI00288001	UUAGUGGUGUACAGCUUCC	204851	-0.12821	-1.1791	-1.2986	-0.28043	-0.75122	-0.86072
QIAGEN_SI00288015	UUUAUCUGGGACAUGGAGC	11142	0.093181	2.1815	-0.62228	0.54956	0.13211	-0.085825
QIAGEN_SI00288029	UUUCAGAUCAAAUAAUGCC	64781	1.5935	0.70587	2.0089	0.66806	2.052	-0.92666
QIAGEN_SI00288043	UGGAAGAAGGACUCUGGCC	9088	-0.21527	1.3681	-0.70096	0.60695	-0.68921	-0.21257
QIAGEN_SI00288050	UAGACGGUAAGUUCCUCCC	9088	-0.64682	-1.1942	-0.66892	0.20711	-1.0135	0.051526
QIAGEN_SI00288057	UAAAUCUAUGACAAGUUCG	23613	0.82922	-0.23669	0.70045	1.341	0.45175	0.68862
QIAGEN_SI00288064	UAGGAUAACUGUUCAAUGG	23613	0.71284	-0.66937	0.20528	0.47138	0.73958	-0.37255
QIAGEN_SI00288092	UUAUCCGUCAGACUAGUGG	8737	-0.86364	-1.1866	-0.042737	-0.21883	-0.99713	-0.71187
QIAGEN_SI00288099	UAAAGUCAAAGGCACAGCC	8986	-0.12376	-0.24021	-0.7362	0.44481	-0.71989	-0.89739
QIAGEN_SI00288106	UUGAAUGCCAUGAAGGUGG	8986	-0.42192	-0.35335	0.40654	-0.4017	-0.89578	-0.56455
QIAGEN_SI00288120	UAGAAUGUUCCGCUCAGCC	6199	-1.3409	-1.0943	-0.69738	-0.44265	-0.37204	-0.74756
QIAGEN_SI00288134	UUCACCGUCAUGGACUGCC	613	0.52613	-0.87502	0.53144	-1.9305	-0.1773	0.18902
QIAGEN_SI00288141	UUGAUGGUCAGCGGAAUGC	613	-1.6381	-0.33485	-1.9183	-0.28529	-1.9274	0.60636
QIAGEN_SI00288148	UUGACUCUUUAUCACAAGC	699	0.058412	0.73612	-0.67668	-0.50532	-1.2236	0.85125
QIAGEN_SI00288155	UUCACUUUCAUGUAAGUGC	699	1.867	1.3635	1.2131	0.44399	1.5403	0.39605
QIAGEN_SI00288162	UGGCAAUACAUUCUGUACC	1445	-0.39503	0.18464	-1.0003	-0.39081	-0.76987	-1.024
QIAGEN_SI00288169	UUUGGUUUAAUGAGGCGCG	1445	0.46312	2.5752	0.44718	-0.50985	1.1239	-0.85795
QIAGEN_SI00288183	UCAAUCAUUACACUACGGC	3611	0.73455	2.7839	0.28445	2.643	1.0894	0.49947
QIAGEN_SI00288190	UUGCUGUCCAUUCUCAGCG	6197	0.10423	0.94629	-0.43345	-1.4285	-0.088771	-0.52958
QIAGEN_SI00288211	AUGGUGUUUAUUACUAUCU	7867	-0.8728	0.71175	-1.1209	0.99034	-1.4023	0.047854
QIAGEN_SI00288218	UUCAACAGCAUUUGGAUGG	9064	0.65457	-0.27539	2.179	-1.267	0.60429	-1.2502
QIAGEN_SI00288232	UAAGUGGUCUACAUACACC	5612	0.34921	0.41031	-0.22986	-1.4874	0.89019	-1.4786
QIAGEN_SI00288239	UUGUACUUGGGCUCGUUCC	9146	-0.60658	-0.96598	-0.86299	-1.1638	-1.3192	0.81559
QIAGEN_SI00288260	UAACUCUUCGGUUACAAUG	9263	0.86057	1.5672	1.0893	-0.54707	1.585	-1.6978
QIAGEN_SI00288274	UUCUAUGGCAUAAGUAAGC	1030	-0.56275	-0.24092	-0.36199	0.90762	0.070135	-0.52541
QIAGEN_SI00288281	UUAACCGUUACAAUUGCUC	1030	1.7382	-1.0183	1.0647	-0.45845	1.8511	-0.25836
QIAGEN_SI00288302	UAGUGUACCACCCAUGUGC	4833	0.61528	-0.68308	0.11724	-0.41622	-0.018116	0.21344
QIAGEN_SI00288309	UAUGACGUCCAAUAAUUUC	9942	1.7567	0.7029	1.5235	0.45347	0.51666	0.12906
QIAGEN_SI00288316	UUCAUGGUGAUGUCCGUGC	25	-0.59698	-0.70126	-1.3994	-0.86047	-0.61842	0.29636
QIAGEN_SI00288323	UUAGAGUGUUAUCUCCACU	25	-0.090234	-1.1069	-0.014274	-0.73444	0.41578	0.34715
QIAGEN_SI00288330	UAGCGUAACGAUGUUGGCG	5127	1.1321	-0.5894	0.81534	-0.25201	0.73029	-0.15843
QIAGEN_SI00288337	UAGUUGUGAACCUUGAAGC	5580	-0.61776	-0.74023	-1.308	-0.11049	-1.0634	-0.82782
QIAGEN_SI00288344	UUGGCACUAAAGGUCACCG	7301	0.6364	1.3479	-0.10201	-0.19676	1.2018	-0.58955
QIAGEN_SI00288351	UUGGGUGAUUUGGUCAGUC	7301	-1.9029	-1.2784	-1.6617	-2.5294	-2.045	-1.4126
QIAGEN_SI00288358	AUGAUGAUCCAUAGCUUGG	10494	-0.61491	0.84834	-0.48487	-0.88259	-0.82708	0.18831
QIAGEN_SI00288372	UUCGCCUUCAAGCACAGCC	10654	0.47529	-1.3177	0.45666	-0.27854	0.34518	-0.23848
QIAGEN_SI00288386	UUUCAGUCCAGACACAAUC	10769	-0.42217	0.11654	-0.1126	1.2968	0.33312	-0.33838
QIAGEN_SI00288393	UUUGAUACAGACUUGAACU	7360	1.8094	-0.88757	1.3857	-0.015585	1.3009	1.1209
QIAGEN_SI00288400	UUAUUUACAUAGUGCCACG	50808	0.0041281	0.23768	-0.73103	0.93754	-0.26265	-0.45179
QIAGEN_SI00288428	UUCAGUUCCACCAUUCUCC	51530	-0.98493	-0.92066	-1.6595	-0.89541	-1.0111	-0.097193
QIAGEN_SI00288456	UUAAUCUUGACGUAGGUUU	51765	-0.69823	-0.89222	-0.076375	0.29876	-0.39098	-1.2061
QIAGEN_SI00288463	UUAAGUAGCUUUCACUCAG	55577	-1.1248	-0.75725	-1.0955	-0.94823	-1.1867	-0.84921
QIAGEN_SI00288470	UUGCCCUGGAACAAGACCG	55577	1.4577	0.21601	1.8306	0.50477	1.2888	1.2039
QIAGEN_SI00288477	UCAAACACCAGGUAGAAGC	2872	1.4125	-0.45309	0.061291	-0.93239	1.169	-1.2076
QIAGEN_SI00288491	UUGCGUGCCGUGUUCAUUG	54963	-1.0237	-0.81292	-0.76551	-1.0397	-0.78187	-0.73736
QIAGEN_SI00288505	UAUUACUACGGAUCACAGC	54998	-0.76975	-1.0616	-1.5668	-0.38216	-1.2968	-0.75039
QIAGEN_SI00288519	UUAUUUACGCAAGCCACAC	55872	-1.0958	-0.11354	-1.5513	0.084562	-0.77553	-0.95217
QIAGEN_SI00288526	UUAGAGUCUAAUAACUACU	55872	-0.13941	-1.3374	0.53946	-0.040622	-1.9761	-1.2039
QIAGEN_SI00288533	UUCCGGUAGGUGCUCUCCG	55971	-0.19969	0.56614	-0.41164	0.097977	0.18321	0.31646
QIAGEN_SI00288540	UUCAUCAAGACUCUCGUUG	55971	-0.90495	1.0595	-0.92996	0.53985	-1.0447	0.44443
QIAGEN_SI00288547	UUGAGCAUCAAGAUCCUCU	65125	-1.3973	-0.85651	-1.9341	0.43228	-1.6755	0.11856
QIAGEN_SI00288554	UAACAAUCUAUUUACACCC	2931	1.7617	1.6948	1.3538	1.7115	1.8013	0.1875
QIAGEN_SI00288561	AUGAAAGCGAGCGCAAUCC	56848	-1.1485	0.6454	-1.4257	0.96176	-1.4971	0.17341
QIAGEN_SI00288568	UUGAUCAGGCACUACCCUC	56848	-0.21094	0.77394	-1.3055	0.92583	-0.58385	-0.52664
QIAGEN_SI00288575	UUAUCUAAUAUACACAUGC	5570	0.033812	-0.11517	0.1708	0.96506	0.2863	-0.35629
QIAGEN_SI00288582	AUGUCUGGUAAGGCAUUCC	5570	-1.9068	0.12765	-2.21	0.65282	-1.8984	-1.0775
QIAGEN_SI00288589	UUAGAGUGGCUAUUGGCUG	2050	-0.7597	-0.95683	-0.17729	0.67779	-1.0858	-0.61143
QIAGEN_SI00288596	AUACUGUCCGUGUUUGUCC	2050	0.57843	0.48442	-0.3503	-0.037086	0.5143	-0.60807
QIAGEN_SI00299166	UUCUGCUACGGAGAAGUUG	208	-0.39132	2.1319	-0.7317	-1.0023	-0.21483	-0.38378
QIAGEN_SI00300335	UUUGGUAGUUUGACAUUUG	2932	-0.35456	1.5621	-0.56923	1.9259	0.1962	-0.50644
QIAGEN_SI00300538	UGAAUCUGCUGGAUGCUUC	9641	0.52406	1.4926	0.77302	2.2831	0.077189	2.4894
QIAGEN_SI00301154	UUCACCUUUCAGAACUUUG	5170	-0.51392	-1.2236	-0.52652	0.048741	-0.1284	-0.36364
QIAGEN_SI00301308	UUUAGUGUGGAGCGGAUGG	5578	0.27747	-1.2916	-0.37394	-0.7263	0.18503	-0.95647
QIAGEN_SI00301350	UUAAAUGGGAAUGUGCCGC	5587	0.32695	-0.30728	0.59254	0.81315	1.1724	0.17173
QIAGEN_SI00301364	UUAAUCUGCAGAGAUGGUC	5588	0.33782	-0.017409	-0.59129	-0.30976	-0.60193	-0.8947
QIAGEN_SI00301903	UUCAGCUAUACACAUGCUG	7046	0.76446	-0.32823	-0.0072688	-0.64787	0.99471	-0.46332
QIAGEN_SI00342097	UAUGGGUAUACGAUCUUGU	344387	0.64901	1.9384	1.1887	0.71831	0.08087	0.10524
QIAGEN_SI00342104	UUGCGUAACGAUUUGAUUC	344387	0.42466	1.0136	0.69068	0.27065	0.036441	-0.31559
QIAGEN_SI00359919	UUCCGCUCUGUGAUUCUCG	85443	-0.42813	-1.0129	0.63801	-0.58107	-0.71513	-0.031267
QIAGEN_SI00359926	UUGAGGUUAAACAGUUUCC	85443	-0.1569	-0.98823	-0.2099	-1.0632	0.8468	-1.0081
QIAGEN_SI00370146	UUCACUACCGCUACCUCGC	1760	1.7857	-0.97922	1.9867	-0.61279	2.5381	-1.5347
QIAGEN_SI00372785	UAACCAUCUUCUUUGAUCC	1796	1.9318	0.2337	1.3533	0.12256	1.5633	-0.41982
QIAGEN_SI00372799	UUACCCAGAAUUGGGAUCC	1796	0.3557	-0.90708	0.31434	-1.2644	0.66892	-1.2122
QIAGEN_SI00396298	UUGUCCAUCGCGAACAUCC	389840	0.45297	-0.25562	0.14983	-0.85434	0.078053	-0.87728
QIAGEN_SI00433657	UAGCUGACUCCGAUCUCCG	8997	-1.5028	2.8443	-1.8012	-0.55174	-0.31308	0.37739
QIAGEN_SI00471254	UCGUGUUGUCUACCCAUCC	114783	1.0328	0.28162	0.65691	-0.76122	1.0984	-0.58403
QIAGEN_SI00471261	UUCAGUUCCGAGAAAGGCG	114783	-1.8549	-1.3803	-1.4313	0.07413	-1.6373	-0.376
QIAGEN_SI00500969	UUAUUUGCUUAGCAUCCCG	340156	-1.2408	0.75051	-1.0735	0.71042	-0.38296	0.20277
QIAGEN_SI00604632	UAUUAUAAGGAGUCUCGCC	57498	0.87987	0.52242	1.2666	0.43923	0.82992	0.18484
QIAGEN_SI00604639	UAGAUAAUAGCGCAUCUGC	57498	1.0128	-0.8562	0.90038	-0.57442	1.6412	0.019977
QIAGEN_SI00604646	UAUGGCAUGCUCCUCAAUC	25998	0.13354	2.3216	-0.11361	0.69844	0.6685	0.78967
QIAGEN_SI00604653	UAUGGUGUAAUGACUCUUC	25998	-1.2693	-0.26171	0.081464	0.43437	-0.69062	-0.78103
QIAGEN_SI00604667	UCUAGGACCAACAUCCUUC	23235	1.6566	0.10335	1.841	1.0237	1.2613	0.37477
QIAGEN_SI00604681	UUGAGUAGGCAGAUCUCCC	1020	-1.6495	-0.7908	-1.2642	0.74598	-1.6773	-0.4763
QIAGEN_SI00604695	AUGCCAUCCGUAUCCAACC	5129	-1.7513	0.91862	-1.6214	0.9781	-1.9267	1.2686
QIAGEN_SI00604737	UACACUGCGCGUAUAAGCC	472	-1.4071	-1.1281	-1.1899	-1.421	-1.4265	-0.62759
QIAGEN_SI00604772	UUGAGCACGGUAACGUAGG	2261	1.8612	1.5625	2.0532	0.64183	1.4929	0.65372
QIAGEN_SI00604786	UUUAUGUCACUUAAGUGGU	2710	0.010353	-1.3774	0.39973	-0.44824	-0.80082	-0.47958
QIAGEN_SI00604793	UUAUAAAUGGGCUACCCUC	2710	-0.28503	-0.69366	-1.0721	2.2938	-1.5281	-0.67854
QIAGEN_SI00604800	UUUGAGGAUCUGAAUCUCC	3718	-0.99725	-1.2612	-0.57981	0.1591	-1.2477	-0.56008
QIAGEN_SI00604807	UAAGUGUCUGCGCCUCCCG	3718	0.7351	-0.081021	0.63233	-0.018412	1.0285	0.34547
QIAGEN_SI00604821	UUCGAUAUUCAUCACGGCG	4233	0.89999	0.58712	1.7271	0.25461	1.0951	5.2242
QIAGEN_SI00604828	UUAUAUUGGCACUGAUCUG	5213	-1.392	-0.61069	-2.051	0.5768	-1.2275	-0.82284
QIAGEN_SI00604835	UUCUCGUUCCCGAAAGUCC	5213	-0.38976	-0.75421	-1.7479	-0.48934	-1.1995	-0.43727
QIAGEN_SI00604856	UUCAUCUACCUUGUUAGGC	5256	-1.9097	-0.35602	-1.9549	0.02713	-1.983	-1.2064
QIAGEN_SI00604863	UAUAUGUGACUAAGAAUCC	5256	0.047981	-0.79473	-0.48472	0.46681	0.43478	-0.99501
QIAGEN_SI00604870	UAACUGACCACGAACAGCC	5257	-0.43508	-0.44418	-0.87337	0.46893	-0.0055086	0.036279
QIAGEN_SI00604877	UUCUAUUCAAAGACCCAUC	5257	0.37023	-0.75109	1.1682	-0.049152	0.86867	0.93535
QIAGEN_SI00604884	UUUCAUAUGCAGUGCAUGC	5261	-0.13564	-0.94745	-0.38091	0.033962	-0.1354	-0.34561
QIAGEN_SI00604891	UUUCUUUACCCAGUGCCCG	5261	0.21553	0.67675	1.1887	-0.88845	-0.11255	0.86212
QIAGEN_SI00604912	UAAGCUUACAAUCUGGCCC	7010	1.2128	1.0594	0.29087	1.0327	1.0893	-0.69205
QIAGEN_SI00604919	UAAGUUGUUAAGUAGCACC	7010	-0.029267	-0.13814	0.25833	0.52903	0.40891	-0.25552
QIAGEN_SI00604926	UUGGCCACCAUGGCAUCCC	203	-0.48319	-0.080348	-0.55597	-2.1686	-1.328	-0.69854
QIAGEN_SI00604933	UUGUAAUAGGUCUCCAGCC	203	-0.39695	1.0571	0.090156	1.4617	0.024534	-0.78456
QIAGEN_SI00604961	UUUGCCGUUCUCCUCGCCG	2987	-0.12823	-0.78928	0.45666	2.2417	-0.51583	0.49725
QIAGEN_SI00604968	UAUACCAUUGCUCACCAUC	90	1.1655	0.74237	0.85248	-0.12824	0.82689	0.82681
QIAGEN_SI00604975	UAUUAUCCAAAGACAGACC	90	-0.84382	0.39531	-0.65847	0.38506	-0.24588	-0.71573
QIAGEN_SI00604982	UAGGUCUUUAUUACAUUCG	658	-1.4433	0.74589	-1.4636	-0.21848	-1.402	-0.18862
QIAGEN_SI00604989	UCAUCGUGAAACAAUAUCC	658	0.58258	-0.35101	-0.62234	0.6137	1.573	-0.94058
QIAGEN_SI00605024	UAAUAUAUGCUAUGCAGGC	817	-0.26179	1.2688	-0.93261	1.8752	-0.069448	2.2515
QIAGEN_SI00605031	UAUGCUAUCAUGAAGUCGC	817	0.82313	-0.75462	0.61094	0.050442	1.816	-0.35825
QIAGEN_SI00605052	UUACUGACCACCUUGAGUC	1021	0.26853	1.3119	-0.85781	0.34494	-0.17229	-1.0836
QIAGEN_SI00605066	UUAGCAGCCUUCAUGUCCC	1025	-0.79836	-0.97812	-0.21296	-1.0773	-1.2701	-0.13639
QIAGEN_SI00605073	UAACGGACCAAACUGUGCC	1025	1.7516	-0.015038	0.61708	0.31237	1.0701	0.027238
QIAGEN_SI00605094	AUAAGGAAAGACCUGUGCG	1111	0.28392	-0.86743	-0.26027	-0.73071	-0.34729	-0.16481
QIAGEN_SI00605101	UUCAGUAUCUAAUCGCCGG	1119	-0.61552	2.1128	-1.0571	0.6594	-0.67942	-0.32074
QIAGEN_SI00605115	UACUAAACCGAACUUCUCC	1147	1.3572	-0.5233	1.3087	1.3685	1.0015	1.4748
QIAGEN_SI00605129	UAAUCGUUGCGUCUGUAGC	1196	0.075176	0.53279	0.063352	0.21922	-0.42629	-0.56817
QIAGEN_SI00605143	UUCUGGACCGAGAUCUUCG	1198	-0.076708	0.013717	-0.050889	-0.61205	-0.39048	0.31326
QIAGEN_SI00605150	UAGUACUCAAAGAGAAUGC	1198	0.30345	0.95457	-0.046698	1.8486	0.99501	-0.45227
QIAGEN_SI00605185	UUGUCGGUAGUGAGGGACC	1460	-0.9198	0.93456	-1.0811	-1.1243	-1.3847	-0.10954
QIAGEN_SI00605199	UUGCAUGUUGAGAAGAUGG	1606	-1.0603	0.49331	-0.36491	1.1513	-0.39052	0.36874
QIAGEN_SI00605206	UUUCAUGGCACACUGGUCG	1606	-0.54846	0.22462	-0.29373	0.60681	-0.45039	-0.42341
QIAGEN_SI00605213	UUCUCAAACCUGGUGUCGC	1609	-0.03409	0.26844	0.62721	-1.458	1.0893	-0.37371
QIAGEN_SI00605220	UUGGUGAGCGUCACCUUCC	1609	-1.913	-0.12656	-1.6886	0.7924	-1.7581	-0.3586
QIAGEN_SI00605227	UCAUAGUUCACAAUCUCUG	1613	-1.138	-0.71322	-1.1101	-0.30023	-1.2672	-0.97592
QIAGEN_SI00605241	UUCAAGUAGUCAGCGACCG	1859	0.011471	-0.28155	0.58086	-1.4347	-0.25495	0.65077
QIAGEN_SI00605248	UCAAACUUGACGUCCGUGC	2081	0.6664	-0.33446	0.64555	-1.172	0.12648	0.68691
QIAGEN_SI00605255	UAUUCUGUCGCUCACGUCC	2081	0.49024	-1.2917	-0.014253	0.63385	-0.12091	0.058561
QIAGEN_SI00605276	UUAGAGCUCUUGACGUUGC	3656	-0.95072	-1.1085	-0.90344	-1.4195	-0.75494	-0.10797
QIAGEN_SI00605283	UUCCAGUUCAGGAUGAUCU	3656	-1.5111	-0.667	-1.1711	-0.04791	-1.4393	-0.41501
QIAGEN_SI00605318	UUGAUUCGUUGUCAUAUUG	660	1.9662	1.1034	1.5098	0.34099	1.3448	0.77158
QIAGEN_SI00605325	UUGACUGGAAACUUUGUUC	660	-1.1458	0.3443	-1.0808	0.69916	-1.1179	1.4193
QIAGEN_SI00605339	UUUGAGAGCAUAAGGCUUC	814	-0.5869	0.67907	-0.72085	0.80707	-0.076871	-0.90757
QIAGEN_SI00605346	UUACGUUGUGUUAACUUGC	814	1.6751	0.20024	1.7066	-0.53391	2.5146	-0.051317
QIAGEN_SI00605353	UUGUACACAACUCCGUACG	1017	-1.9019	2.1991	-1.8773	-0.16646	-1.9305	1.6285
QIAGEN_SI00605374	UUUCAAUCUGGGUGAGGCC	1152	-1.6275	-0.92019	-1.6123	-0.21125	-1.8866	0.84302
QIAGEN_SI00605381	UAAUGUUAUCAGAAAGAUG	1163	0.30988	-0.57993	-0.50849	0.92098	-0.20931	-0.76164
QIAGEN_SI00605395	UUUGUUGCAGCCUUUAGCC	1452	0.55525	-0.29381	-0.10785	1.3955	-0.49094	0.71837
QIAGEN_SI00605402	AAACCUUUCAUGUUACUCU	1452	1.5168	-1.2334	1.9692	-0.15297	0.88169	-0.58453
QIAGEN_SI00605409	UACACGAACAUUGUACUCC	1459	1.4302	-0.6087	1.0912	-0.63723	1.7752	-0.17422
QIAGEN_SI00605416	UUUCCGUGAAUGUUGUCCC	1459	0.19726	1.0969	0.64077	0.22224	-0.46277	2.2431
QIAGEN_SI00605430	AUGUGUAGGACCAUCGUGC	1716	-1.3169	1.8751	-0.98246	-0.16572	-1.4776	-0.91239
QIAGEN_SI00605458	UUCAAUGUCCAGAACAUCC	2870	-0.022058	-1.4456	0.89395	-1.4568	-0.62173	-1.1391
QIAGEN_SI00605472	UUUCCAAACGUGACCAGUG	2932	0.98995	-0.89436	1.2131	0.074905	1.5372	2.0428
QIAGEN_SI00605479	UUAGGUUAACGAUAAAUGC	2932	-0.51158	-1.1015	-0.062704	-0.40246	-0.59615	-0.79218
QIAGEN_SI00605493	UAAGGAGACAUCGCAUUCC	3101	0.60046	-0.32313	0.87843	-0.89829	0.99524	-0.62316
QIAGEN_SI00605500	UUCAGGAUCAGCCCGCUGG	3706	-1.0879	-1.2111	-1.1132	-0.96531	-0.6482	-0.79049
QIAGEN_SI00605507	UGGUGUGAGACGUUAGACC	3706	-1.2873	-0.58827	-1.484	-1.9593	-1.4473	-1.0342
QIAGEN_SI00605514	UGAAAUAGAACCUCAUCCG	3716	1.0575	-0.31196	-1.0458	-1.1866	0.42411	-0.21216
QIAGEN_SI00605521	AUGAAGCUGAUGUUAUCCG	3716	-1.656	-0.47809	-1.8488	-0.19228	-1.9038	0.30236
QIAGEN_SI00605528	UAGACCGUACAUGUCAGCG	3791	0.93547	-0.52199	0.48114	0.7694	0.59096	0.97914
QIAGEN_SI00605535	UUGAAGAGUUGUAUUAGCC	3791	-0.71354	-0.095884	-1.1548	-0.33556	-1.1228	-0.37969
QIAGEN_SI00605542	UUGUUCUCGCGGACCAGGC	3984	-0.55987	1.0374	-1.0493	0.13185	-1.2825	-0.54091
QIAGEN_SI00605556	UUAGGCACUCCAAAGAUCU	4058	-0.19082	0.83482	-1.2382	1.2877	-0.99369	0.79965
QIAGEN_SI00605570	UUGAAAGACAAGUCGUCCG	4067	0.67517	-0.081393	-0.42746	-1.3307	0.34671	0.48992
QIAGEN_SI00605591	UUCUUCAACAAAGAAACUC	4082	-1.6075	-0.17353	-1.0626	0.53084	-1.564	-0.45102
QIAGEN_SI00605605	UUAGAGUCCUUAGAAUCCG	4145	2.4506	0.46591	2.062	0.33872	0.84361	1.0514
QIAGEN_SI00605612	UUCCCGAUCUGAGUAUUCC	4215	0.55642	2.4641	0.76681	0.16645	0.4547	0.26637
QIAGEN_SI00605619	UUGUGGUGCACAGACACGU	4215	-0.22435	1.0701	-1.025	0.56317	-0.20227	2.709
QIAGEN_SI00605626	UCGAAGACGUUUCUCCUCC	4296	-1.6231	-1.1896	-0.78595	-0.22527	-1.7303	-0.54086
QIAGEN_SI00605647	UUAAGUUUAACAUCCUCGU	4751	-0.56746	-1.2136	0.42561	-0.89958	-0.74228	-0.79787
QIAGEN_SI00605668	UUCACGGCCAGGAAGGUGC	4832	0.064	0.05368	-0.46451	1.3916	-0.32641	-0.93006
QIAGEN_SI00605675	UUCUUGCCAACCUCGAUGC	4832	-2.1804	-1.2392	-2.5565	-1.7764	-2.0692	NA
QIAGEN_SI00605682	AACAAGAUAAAGUUAUCCG	4916	-0.17521	1.2683	0.1708	-0.78049	0.69128	-0.055292
QIAGEN_SI00605696	UUAGCUGCAGCAAUCAGUG	5058	0.0047652	0.35385	-0.63787	0.05397	0.32021	-0.51405
QIAGEN_SI00605731	UAUACGCAAGAAUUAAGCC	5128	0.57096	1.4957	0.52854	1.1804	0.66802	0.53556
QIAGEN_SI00605752	UUCUUCAAGUUCUAGUUCG	5163	-1.3175	-0.63405	-1.8465	0.68837	-1.3698	-0.43371
QIAGEN_SI00605759	UAGUUUCCUAUAGAAACCC	5163	0.69305	1.5967	0.61376	0.51071	0.80831	1.0067
QIAGEN_SI00605780	UUCCUCACAGCCUAACCGC	5170	-1.1534	-0.34722	-1.536	-0.74143	-1.2294	0.86222
QIAGEN_SI00605787	UAAUACGUCCUGUUAGGCG	5170	0.7188	0.8006	0.6622	-0.99677	0.6273	-0.68169
QIAGEN_SI00605794	UGAAGUUCCAAGCACUCCC	5255	-0.9595	-0.71148	-1.4939	0.073823	-0.96604	-0.967
QIAGEN_SI00605801	UUCAUAGUACAGACGAUUG	5255	-0.96927	-0.53274	-1.2217	0.54723	-1.1683	-0.54854
QIAGEN_SI00605808	UUCCUUGAUUCGACCAUCU	5286	-0.020374	0.12917	-0.11073	-1.2883	-0.60306	-0.40559
QIAGEN_SI00605815	UUCCAAUGCAAUUAGUGGG	5286	-0.74935	-0.37189	-0.94851	0.22325	-0.96134	1.4388
QIAGEN_SI00605822	UACGAUUUCCACUUUCGCG	5289	1.486	0.16121	1.3342	-2.0988	1.5307	0.63111
QIAGEN_SI00605829	UUCAUUAGAUGCACCAACC	5289	-0.43479	0.40511	-0.061331	0.12075	-0.51454	-0.93248
QIAGEN_SI00605836	UUUGUCUCUGCAAACUUCG	5294	0.24179	0.30912	0.23848	-0.43441	-0.24892	-1.484
QIAGEN_SI00605843	UUGAGUUAUAGAGUAAAGG	5294	-0.17669	-1.248	0.18566	-0.11083	-0.59067	-0.94063
QIAGEN_SI00605850	AAUCAUGCCACUAUCAGCC	5298	0.35861	-0.2462	0.81272	0.1429	0.58607	-0.43407
QIAGEN_SI00605864	UUUCAGUUUCACCACCUUC	5566	0.51441	-0.36886	0.44889	0.64336	0.33398	-0.069271
QIAGEN_SI00605878	UUCUCAUAGAUGGCGAUCC	5568	-0.69345	-1.0327	0.075314	-0.58114	-0.51622	-0.10311
QIAGEN_SI00605885	UGUUGUGCUAUUAUCUUAG	5571	-0.36772	0.81019	-0.82392	-0.53039	-1.1144	2.46
QIAGEN_SI00605892	UUAGGGUUGAAUCAGGGCC	5571	-0.15048	-0.53741	0.080619	-0.99834	-0.44842	-0.068206
QIAGEN_SI00605899	UCAAUUAUUUGGCACUAGC	5573	1.353	0.46488	2.188	-1.7326	1.0175	-1.2412
QIAGEN_SI00605906	UUCAAAUCUAGGUCGGUCC	5573	-0.61413	0.24924	-0.02065	0.24023	-1.0014	-0.98266
QIAGEN_SI00605913	UUCAACAAUAUCCAUGUUC	5577	2.2488	-0.0094119	2.1707	-1.6837	2.0293	-0.94933
QIAGEN_SI00605920	UUUGACAGUCCCAAUGGCG	5577	-1.5229	-0.16077	-1.5927	-0.5388	-1.2129	1.217
QIAGEN_SI00605927	UAAAGGACUCAUUCCACUG	5578	-2.2199	-0.43224	-2.4163	-1.398	-1.9635	-1.111
QIAGEN_SI00605948	AAAUCGGUCAGUUUCAUCC	5579	0.73139	-0.28139	0.56071	0.15477	0.17205	-0.44543
QIAGEN_SI00605962	UUCAGCUUCAGCUCCUUGC	5585	-2.0092	-1.6761	-2.0843	-0.09937	-2.0226	NA
QIAGEN_SI00605969	UUUAAUGCUGUCAUGCUUC	5590	0.48311	-0.38249	0.71541	0.15682	0.086874	0.25889
QIAGEN_SI00606004	UAUAUUAGACGGGUCAGGG	5595	-0.25788	-1.0961	0.45148	1.4479	0.2298	-0.34931
QIAGEN_SI00606011	UAAUGCUGAUCAACGAUCC	5596	-0.98782	-0.97607	-0.80264	0.53359	-1.0875	-0.20683
QIAGEN_SI00606039	UAAGGCUGAAAGGUGGGUC	5598	-1.1363	0.55355	-1.1088	0.33188	-1.3286	-0.38419
QIAGEN_SI00606053	UACUGGAUCAGCUCCAUCC	5600	-1.8009	-1.197	-1.7678	0.048213	-1.7876	0.28835
QIAGEN_SI00606060	UUGAACGUGCUCGUCGCUC	5600	1.4611	-1.5211	0.56336	0.066082	1.099	0.083637
QIAGEN_SI00624526	UUACACGUAUAAGUCGACG	120892	0.81797	-1.1964	1.306	0.95062	0.93371	-0.64909
QIAGEN_SI00627774	UACUCGAACACGGCCGUCC	4293	0.093812	-0.10651	0.48705	-0.12264	0.48112	0.092463
QIAGEN_SI00628173	UUGACGCAGGAUGACCUCG	22983	0.84301	-0.33638	1.1673	0.42415	0.41075	2.6418
QIAGEN_SI00628187	UUUCGCAUGGCUUCCUCCG	23031	0.84187	2.8189	0.69471	0.91256	0.37187	-0.075623
QIAGEN_SI00644819	UUAUGGAUGGUCGGUCUCG	341676	-1.422	0.856	-0.84508	0.76027	-1.1423	-0.79572
QIAGEN_SI00644833	UUAUCCAUGGUCUCCAAUG	341676	-1.1105	-0.46811	-0.74798	0.19085	-1.0825	-0.94285
QIAGEN_SI00661472	UUGAACUAAAUGAAUCUUG	203447	-0.16094	-0.82443	0.24377	1.0218	0.83177	1.0101
QIAGEN_SI00703570	UUUAGGUUUACGAUGAAGC	25778	0.86758	-0.74095	0.50065	-0.65356	1.0245	-0.98119
QIAGEN_SI00703584	UUUCGGAAUCUAAUGGACC	25778	2.3646	2.0534	1.4118	1.8923	1.8827	-0.52252
QIAGEN_SI00711186	UAGUGCUUGGUGACGUCGC	388228	1.2036	-1.0365	0.47083	0.38638	0.82561	-0.22031
QIAGEN_SI00712845	UUAAGGGCAGACAUAUCUG	55681	-0.94597	-0.29937	-0.9422	-0.41775	-0.92676	0.83402
QIAGEN_SI00735231	UCCUCGAUUUAUACUAUCC	202374	1.0747	-1.0051	0.74332	-1.5725	0.59057	0.30138
QIAGEN_SI00739403	UAUACUGCUAUCCCGAUCC	57551	0.98902	1.7394	0.23506	0.48454	0.059035	0.32807
QIAGEN_SI00739410	UCGCUUAUUAUAUUCCAGC	57551	0.71029	-0.25122	0.46305	-1.0657	0.11653	0.4898
QIAGEN_SI00750750	UUGAGUAGGGAUCAUCUCC	10155	-0.94732	-0.96215	-0.7968	0.10255	-1.0355	-0.78902
QIAGEN_SI00750757	UUCGUGACAGAAUAGGGCC	10155	-0.89877	-1.2359	-0.28807	-1.3111	-0.71593	0.22847
QIAGEN_SI00753879	UUGCUGACUGUCAUGAUUC	7305	1.7103	0.61579	0.73094	1.0537	1.517	1.1493
QIAGEN_SI00753900	UCAGUGAUACGCUGUUUCC	7305	0.68636	-0.19947	1.2452	-0.039735	1.8323	-0.004163
QIAGEN_SI00755867	UUGUACACCGUGGCGUACG	25989	-0.60116	0.50246	-0.80668	-0.16253	-1.1091	2.1888
QIAGEN_SI00755874	UACCACUUCACGAGUGUCC	25989	1.4834	-0.96941	1.1708	-1.0199	0.91885	-0.96129
QIAGEN_SI00755881	UUAACCUAAAGUACCAAGA	25989	-0.065749	0.92117	-0.97853	0.10202	-0.4562	0.267
QIAGEN_SI02222920	UUAAGAGGACAAGUUCACG	5601	-0.52277	-1.2208	-0.55862	-1.5961	-0.11403	-0.53381
QIAGEN_SI02222934	UUUGAGUUUAUUGUGCUCG	5602	-0.12945	-0.81688	-0.12097	-0.63823	-0.49393	-0.74691
QIAGEN_SI02222941	UACAGCUUCAUGCCACUCC	5603	0.51629	-0.14287	0.030483	-0.48361	0.81793	0.06308
QIAGEN_SI02222948	UUCCGGAUGAGGCUCAUCC	5603	-1.1078	-0.31764	-1.2376	-1.1657	-1.3345	-0.70444
QIAGEN_SI02222962	UUUCUUCAGGACUUGAUCC	5604	-1.7376	-0.8398	-1.9575	1.0644	-1.8805	-1.1249
QIAGEN_SI02222969	UUGGACAUGCAGGAUAUCC	5606	-0.69306	-1.0606	-0.86752	-0.40005	-0.87057	-0.43849
QIAGEN_SI02222976	UGUGAGUUCACGGUGGCCC	5606	-1.1889	-0.2548	-1.1243	-0.80601	-1.7367	-0.95683
QIAGEN_SI02222990	UUUGUUCCAACAUACGUCU	5607	-0.25932	2.1564	-1.2403	1.4235	-0.83017	1.7923
QIAGEN_SI02222997	UCCAAUAGAAAUGCAAGCC	5608	0.84076	-0.67585	1.4037	-0.97636	0.55785	-0.28916
QIAGEN_SI02223032	UAUAUAGCUUACUAAGAUC	5894	-0.69168	-1.267	-0.73547	1.0968	0.014777	-0.31986
QIAGEN_SI02223039	UUCACUGGCUUCUAUUUCC	5894	-0.14902	-0.47576	-0.94358	0.99162	-0.1527	1.3317
QIAGEN_SI02223053	UAUAGUUUAACCCUUCUCG	6098	1.2669	1.4693	1.3405	0.63266	1.1232	1.4512
QIAGEN_SI02223060	UUUCAGAGUGAUGAUGUUG	6195	-0.29643	-0.066587	-0.19523	-0.79718	-0.20599	-0.73129
QIAGEN_SI02223067	UUGAGUGCGGAGUACGUGG	6195	0.029227	-0.22375	-0.36281	-0.63357	-0.074054	-1.0579
QIAGEN_SI02223074	UAAAGUUCUGCAUCAAGAC	6259	-0.53729	1.0937	-0.99236	1.271	-0.19209	-1.1207
QIAGEN_SI02223081	AUCAGGAGUGAAUACGUCC	6300	-1.8907	-1.2393	-2.4543	-0.85648	-1.896	-0.68828
QIAGEN_SI02223088	UUUGUAAGUAACACGCUUC	6300	1.3326	2.5567	0.55849	0.79135	1.8051	-0.7479
QIAGEN_SI02223095	UUAAACAGCACCAUUCUCC	6416	-0.36517	-0.38453	-0.75948	-0.46202	-0.53822	-0.39009
QIAGEN_SI02223109	UAACUUUCGGAUCACAUGG	6732	0.425	-0.016751	1.1346	-0.23456	0.81873	0.35511
QIAGEN_SI02223116	UUAACAUGAAGCGUCUAUC	6792	0.35787	-0.76324	0.35117	0.098728	0.043871	-0.7955
QIAGEN_SI02223130	UUAAUUAGCAUCUUACAUC	6795	0.51507	-0.63326	0.4943	0.20088	0.43109	0.57502
QIAGEN_SI02223137	UCCAGAAUCAGGUACACCC	6795	1.3424	0.57662	1.2397	0.17606	0.67735	-0.17666
QIAGEN_SI02223144	UAACUCAUCUUUAAGAGCG	6850	1.4169	-0.68686	1.9231	-0.53902	1.3794	-1.6204
QIAGEN_SI02223151	UAGUAGUUGAUGCAUUCCG	6850	-0.26235	1.7799	-0.87592	-0.20692	0.01455	-0.53446
QIAGEN_SI02223158	UAUUAGGAUGGUUCACACG	6885	0.67945	-0.36107	1.322	1.0507	0.91513	-0.47185
QIAGEN_SI02223172	UCUGAUUCUGAUUAGCUGC	7006	0.13647	-1.158	0.42544	-1.1063	1.0359	-0.51296
QIAGEN_SI02223193	UUUCCUGAGAACAUCGGCC	7083	-0.31823	1.1711	-0.10484	0.20376	-1.0617	0.86004
QIAGEN_SI02223200	UUCUUGAAGUAGCAGAGCC	7083	-1.1748	-0.33839	-0.39706	1.0472	-1.0956	-0.47172
QIAGEN_SI02223207	UAAUCAUCCAAGGUAUUGC	7272	-0.018135	1.2739	-0.19523	0.05698	-0.55524	0.35443
QIAGEN_SI02223228	UAACUUAAGGAGUAUAACC	7443	2.0262	-1.4273	1.7122	-0.21816	1.8667	0.2647
QIAGEN_SI02223235	UAAUCUACCAAGUACACCU	7443	1.3783	0.84086	1.2954	0.16739	0.708	1.5705
QIAGEN_SI02223242	UUCCCAAUCAAGUUCAGCG	8165	0.98866	1.97	1.4334	0.51988	0.95507	0.37715
QIAGEN_SI02223263	UAACAUAUUAUCAAGGCAG	8394	1.3213	0.35258	1.4192	1.0088	0.76018	1.0908
QIAGEN_SI02223270	UUGCUCUGGAGGUACCGCG	8408	-1.0794	-0.5696	-0.18463	-1.2529	-1.172	-0.47655
QIAGEN_SI02223284	UUUCCUUCCAACGUCGGUG	8428	-1.2476	-0.49116	-0.89283	0.88003	-1.3215	1.3787
QIAGEN_SI02223291	UUAGCUUUAAGCUUAUUGG	8444	2.0769	0.49272	1.8151	0.47651	1.8166	0.11638
QIAGEN_SI02223305	AAUAUUAGGAUGCCGAAGG	6790	-2.1282	-0.70046	-2.1209	2.3582	-1.6949	1.3964
QIAGEN_SI02223312	UAUCCUGUAAAGAACCACC	8491	0.17729	-0.3525	0.69333	-1.4377	0.83897	-0.57324
QIAGEN_SI02223326	UUGUACUCGAUUGAUAUCC	8503	-1.4393	0.34077	-1.2695	1.4064	-0.63697	5.5506
QIAGEN_SI02223347	UAUGUCGCUGACUCGCUCC	8525	0.61835	0.62989	0.2807	-0.49206	-0.20242	0.95501
QIAGEN_SI02223354	UUUCACAGCAUCCAGCACC	8536	2.372	0.87725	1.3406	-0.1249	1.8799	0.69602
QIAGEN_SI02223361	UACAAUGCCCAGGUCAUGC	8536	-0.92474	-1.1215	-0.08118	0.80981	-1.4776	0.92807
QIAGEN_SI02223368	UUAAAGUGAUUCCCAUUGG	8573	-1.3284	-0.81897	-1.5563	2.2571	-1.0524	-0.33712
QIAGEN_SI02223375	UUACAUAGAUCUGUCGUCC	8573	0.3121	0.35892	-0.17667	0.13449	-0.023934	-0.26445
QIAGEN_SI02223382	UUGGAGUCAGAACACUAUG	8576	-0.87466	-0.51207	-0.61924	1.7303	-1.3032	1.7696
QIAGEN_SI02223396	UUCAUGAUAUAACUGCCGC	8780	0.17358	-0.90705	0.45727	1.7356	-0.69271	-0.66704
QIAGEN_SI02223410	UUUCACUUUGUUCAUAUGG	8798	0.86537	1.9671	1.14	-0.29882	1.5113	-1.3757
QIAGEN_SI02223424	UUGGGUGUCACCUUCUUGC	8941	-1.9458	-0.47338	-1.6973	-1.4757	-1.705	-0.87388
QIAGEN_SI02223431	UUGCGGAGAAGGUUCUCGC	8941	-0.96309	0.048903	-0.4817	-2.3253	-1.1618	-0.73159
QIAGEN_SI02223438	UAGAUUACCUAAACACAUC	8999	0.34282	-0.85829	-0.70973	0.17313	0.24955	0.14804
QIAGEN_SI02223445	UUUAAUUUAAAGUCCGUAG	8999	1.0207	-0.72435	0.6352	0.056335	0.5897	1.7171
QIAGEN_SI02223452	UAGCAGACUCUGGCAGUCG	9024	-0.86022	-0.11666	-1.0458	-1.3327	-1.2323	-0.54708
QIAGEN_SI02223459	UUAAAGUUUACAGUAGCUC	9024	-1.3554	-0.59823	-1.5461	3.0818	-1.4466	0.2572
QIAGEN_SI02223466	UUGUAGUGCACAGUCUUUC	1263	-0.78388	0.48251	-0.68927	-0.87675	-1.3865	-0.92261
QIAGEN_SI02223473	UAGUGAACCUGCUUGAUGC	1263	-1.0425	-1.2575	-0.41534	-0.20007	-0.41079	-0.22423
QIAGEN_SI02223480	UUGUUGGAGAGACAUGCCG	5576	-1.4677	0.80468	-1.9618	0.93022	-1.2277	1.5476
QIAGEN_SI02223487	UUUAGUGCUGACUUUCAAG	5576	0.94003	-1.07	0.60009	-0.80104	0.27617	0.19447
QIAGEN_SI02223508	UACCCUGUUUACUUGGCGC	1969	-0.8167	-0.2341	0.26518	-0.83651	-1.3166	0.62687
QIAGEN_SI02223522	UAAGGUAACUUCAUUCGCG	2043	2.0287	-0.11427	1.3567	0.3444	1.2974	-0.12018
QIAGEN_SI02223529	UUAUAGGAAAUGUCCUGGC	2043	-1.2096	-0.81209	-1.1139	0.1605	-0.99828	-1.3922
QIAGEN_SI02223536	UUCAUUGGAGAUCCAACUG	2044	-0.56255	0.2243	-0.89716	0.50553	-0.27311	-0.60835
QIAGEN_SI02223543	UCUAUUACUAUCAUGACUG	2045	1.8656	-0.25437	1.6084	-0.38463	1.3879	0.99865
QIAGEN_SI02223550	UAGUACUUCCUUCGCAGCC	2045	-1.102	0.97765	-0.93513	0.80035	-0.74164	-0.12231
QIAGEN_SI02223557	UAGUAGAUAAUCCAGGGCC	2047	-0.89011	2.6361	-1.5878	-0.30445	-0.69735	-0.68862
QIAGEN_SI02223564	UUGUAGGUCACAUCAUCCC	2047	-1.0727	1.2128	-0.99752	-0.40639	-0.96416	-0.27462
QIAGEN_SI02223578	UUGGGCAUGGACUCAAACG	2064	0.72521	0.011278	0.064704	-0.3905	0.099602	-0.6265
QIAGEN_SI02223585	UUGAUCAGCGACAAGUCCC	5209	-0.48811	0.32583	-1.2873	-0.57935	-0.44523	-0.8103
QIAGEN_SI02223592	UUAACUUCCAUGAUAUUGG	5209	0.45865	-1.4306	0.88577	-0.81934	1.615	0.099804
QIAGEN_SI02223599	UUUACGAAUUUCUUGAUCU	5288	2.1283	0.35828	1.5848	-0.73499	1.8649	-0.48634
QIAGEN_SI02223606	UGGAGUUAUCAUUUCUACG	5288	-0.57723	-0.68379	0.052957	-1.2571	-0.83177	0.028163
QIAGEN_SI02223613	UUGUUCACGCAGUAGAGCC	5871	-1.4677	1.0127	-1.6461	1.2897	-1.7971	-0.1337
QIAGEN_SI02223620	UGGAAUUCUGAGGCUGACC	5871	-0.31293	-0.82224	-0.65575	-0.85939	-0.79516	-0.20628
QIAGEN_SI02223627	UUCAUGAAUUCCACCAAUG	7046	-1.7387	-1.3641	-1.4038	-0.83574	-1.6455	-0.92067
QIAGEN_SI02223634	UACUGGUAUAGUACAAUCC	7046	-0.40744	-0.54686	-0.4555	-0.22886	-0.13546	-1.0335
QIAGEN_SI02223648	UGGAGUUAAUAUUCGAUCC	7084	-0.32494	-1.012	0.14357	-1.3206	-0.59418	-0.15921
QIAGEN_SI02223669	UGUCCGUGCAUAUUGAGUC	9175	-0.064528	0.59745	0.45924	-0.6373	-0.67598	0.32114
QIAGEN_SI02223683	UGUGUCGAAGUUAUAAACC	9201	0.53762	0.18068	0.22829	-1.5423	0.4212	-0.70935
QIAGEN_SI02223690	UUUGCGUGUUAUCACUUCC	9201	-0.27688	0.0314	-0.31443	-0.98826	-0.76811	-0.50262
QIAGEN_SI02223704	UUUCCGGGUAGGAUCUUGC	9448	-0.72058	-0.71972	-0.95614	-0.84115	-0.25839	0.076461
QIAGEN_SI02223711	UUGCCCUCGGUGCAGCUCC	9448	-0.19421	-0.37558	-0.4292	0.24721	-0.80559	-0.67692
QIAGEN_SI02223718	UAAACCGUUAUACAGUUUG	9451	0.83158	0.42866	0.6005	0.51885	0.82039	-0.44325
QIAGEN_SI02223732	UUGGACUUCAGACCCAUCG	9465	-0.18016	0.068079	0.12571	-1.2676	-0.72429	0.58616
QIAGEN_SI02223739	UACUAGUUCAGCGUCAUCG	9465	-1.1969	-0.7325	-1.4912	-1.5046	-0.69469	-0.62176
QIAGEN_SI02223746	UUUAAGCUCCAUAUGUAGC	9475	0.17534	-0.49717	0.37767	-1.3475	-0.05997	-0.8407
QIAGEN_SI02223753	UAUGGCUUUAUACAAGUGC	9475	0.39002	1.0289	-0.15545	-0.012985	-0.0072152	0.026337
QIAGEN_SI02223781	UUGGCCACAGAGUAAUAGC	1612	-0.15914	-0.95402	-0.23237	-1.6535	-0.72707	-0.76845
QIAGEN_SI02223788	UUGCUGACGGAGGUAGUUG	4833	-0.39311	-0.38033	-0.63787	0.5865	-0.91276	0.76437
QIAGEN_SI02223802	UGAAGUUUCAUCGCAGUAC	4919	-1.6223	0.32327	-1.6246	2.0913	-1.2191	-0.081897
QIAGEN_SI02223809	UUUGCCUUCAUGCGUGACC	5293	-0.8371	1.3936	-0.9534	0.60438	-0.58359	-0.2304
QIAGEN_SI02223816	UUGGCUUUCUCGAUCACGG	5293	1.054	1.2583	1.9338	1.1512	1.3859	0.21543
QIAGEN_SI02223830	UUACGGAAGACCAUCGGGC	5305	-0.030504	1.8216	0.1655	-0.91513	0.27237	-0.74298
QIAGEN_SI02223837	UAUUCAUUCUUCUUGAUCC	5347	-2.4371	NA	-2.8838	NA	-2.0799	NA
QIAGEN_SI02223844	UUAGGCACAAUCUUGCCCG	5347	-2.2551	-0.29066	-2.5733	3.3939	-1.9615	0.18463
QIAGEN_SI02223865	UUACCCAACACUGAACAUC	157	0.14447	-0.96715	0.49288	-0.96788	0.22636	-0.59314
QIAGEN_SI02223886	AUAAUUGUGAUUACUGAGG	2041	-0.54958	-1.0188	0.6973	1.6743	-0.15421	-0.56035
QIAGEN_SI02223893	UUAAGAGCCACUAACACGU	2066	0.28754	-1.0159	0.82441	-2.6316	0.38532	-0.61183
QIAGEN_SI02223900	UUACGGGCUGCCAAAUCCC	2066	-0.29029	2.5486	0.18238	-1.8807	-0.30488	-1.0408
QIAGEN_SI02223907	UCACUGAUCAAGAUGUUCG	4342	0.87326	0.55711	0.68414	1.8487	1.0302	-0.87033
QIAGEN_SI02223914	UAAGUCGCCUUGUACACCG	4342	0.15341	1.9876	-0.34548	-0.74579	-0.073273	-0.098223
QIAGEN_SI02223921	UUUCAUAGGCAGGCACUGC	6714	-0.43223	0.017864	-1.8618	-1.2647	-1.0479	-0.15908
QIAGEN_SI02223928	UCAAACAUCACCCACAAGC	6714	0.37809	0.12757	0.35027	-0.26187	0.42972	-1.0964
QIAGEN_SI02223977	UUGCAGUACUGACAUAUCG	23683	-0.20474	-0.050675	0.026657	0.01444	-0.57478	2.338
QIAGEN_SI02223984	UUCAAUGGUAACACUCUCC	23683	-0.98658	0.11985	0.28588	-1.8637	-1.3174	-1.0178
QIAGEN_SI02224005	UUAAUCUUUCAGGGAUUGG	4216	-0.60316	-0.73232	-0.51353	0.32581	-0.6119	-0.7309
QIAGEN_SI02224012	UUAAACUAUGCGAUGCUUG	4216	-0.7732	1.8312	-0.35468	0.7267	-1.2383	-0.25259
QIAGEN_SI02224019	UUCGAUAUUAUCUACUCGC	4217	1.7015	-0.063636	0.98765	0.46727	1.2292	3.0387
QIAGEN_SI02224026	UCAUUGAGUAUAGAUUCCC	4217	-0.52452	-1.1606	-0.97566	0.81277	-0.99925	0.76945
QIAGEN_SI02224047	UCCAGGUUCUCUAAUUCCG	6793	-1.6372	1.6177	-1.8928	-0.78973	-1.6764	0.25197
QIAGEN_SI02224061	UUAAGUGCUUGCAGGCUCU	5260	0.32512	-0.91621	1.3243	-0.5005	-0.39893	-0.74273
QIAGEN_SI02224068	UCUCGGAUGACGAUCUCCC	5260	0.46547	0.48521	0.91083	0.073586	-0.10196	0.23978
QIAGEN_SI02224082	UUAUAAGCCACAAAUCUGG	5583	-0.67923	1.373	-1.2692	1.004	-1.2882	-0.97944
QIAGEN_SI02224089	UUUGCGUAGAUAUCAUACU	5586	0.32776	-0.11152	0.43078	0.36676	-0.33502	-0.37612
QIAGEN_SI02224103	UUGAGAAUCAAAUUGUAGG	5593	0.29833	-1.0133	-0.56353	0.15486	0.70244	-0.24301
QIAGEN_SI02224110	UUAAACGUUAGUAGUACUC	5593	0.3925	1.0158	0.60845	-0.045678	-0.27472	-0.69689
QIAGEN_SI02224117	UUGUGUGUCAGGGCGGUCC	7016	-1.4343	-0.29704	-1.365	-2.2258	-1.7144	-0.68413
QIAGEN_SI02224124	UUUGGAGUGCAGGUACCGC	7016	-1.2103	2.4776	-1.8221	0.53488	-0.92191	0.35443
QIAGEN_SI02224131	UUGUCUAGCUGCUCUUCGG	10518	-1.1202	1.259	-0.74694	1.5161	-1.3429	-0.37864
QIAGEN_SI02224138	UUCUUAUUGAAGAAGGUGC	10518	0.20822	0.081057	0.64891	-0.063038	-0.011146	-0.56764
QIAGEN_SI02224166	UUUGACUCGGACAUCAUUC	10746	0.77146	-0.2266	0.76199	-0.26955	0.042963	0.43117
QIAGEN_SI02224180	UUUAGUGCCUGAAACACCG	11214	0.97711	-1.6389	0.7801	-1.0834	0.037797	0.47745
QIAGEN_SI02224187	UGACACUCGACCCUAAUCG	5681	-0.57592	-0.69812	-0.56654	-0.055731	-0.99373	0.33961
QIAGEN_SI02224194	UUAUUGGAGCGUGUGGAGC	5681	-0.78652	-1.2037	-0.55248	1.6041	0.038658	4.7394
QIAGEN_SI02224229	UUUCCUUCUGUAAUACACG	5591	-0.26536	0.16337	-0.41145	1.5104	-0.82239	3.2694
QIAGEN_SI02224236	UAAACUGGCGAGUUAGCCG	5591	1.2621	0.38306	0.68954	-0.17613	1.1106	-0.4793
QIAGEN_SI02224250	UUUCUUGGGACUCUUAGUC	11184	-1.7303	1.797	-2.2263	1.4854	-1.7414	0.95209
QIAGEN_SI02224257	UUGAUGGAGUACACCCACG	11184	-1.304	1.2027	-0.93026	0.19863	-1.4612	-0.003512
QIAGEN_SI02224264	UUGUUAUUCAAAGGACGGC	11200	-0.47824	1.4251	-1.6833	0.94565	-1.4609	-0.45109
QIAGEN_SI02224278	UAAUAUACCGAUUCGAAUG	11213	0.49583	0.11075	0.83945	0.92457	0.753	0.52289
QIAGEN_SI02224285	UUCAAUAUGACGAACAUCC	11213	0.3136	0.11656	0.60371	0.1952	0.47031	-0.81055
QIAGEN_SI02224292	UUGCUCGGGACAUUAAGGG	11252	-1.4191	-0.80967	-1.233	-2.2216	-1.5353	-0.78603
QIAGEN_SI02224306	UUCAUGUUGAGCGAUAAGG	11329	-0.41765	-0.81492	-0.512	0.58097	-0.38954	0.06412
QIAGEN_SI02224313	UAGCUGUUUAUGGCCGACG	11329	0.39126	3.2601	0.0036981	0.61545	0.13769	3.1218
QIAGEN_SI02224320	UUCCACACUGAUCUCUGUC	11344	0.93881	-1.5263	-0.52556	-1.0601	-0.063726	-0.95057
QIAGEN_SI02224327	UACAGCAUUCAACCAUCCC	11344	-2.0342	-1.3912	-1.5533	-1.304	-1.8435	NA
QIAGEN_SI02224334	UUUAGGAGAAUUCCAACUG	1841	0.81339	-0.53442	1.1968	-0.5757	0.56254	1.8357
QIAGEN_SI02224341	UUUCAGUUGAUCUUUCCGG	1841	0.15997	1.0556	0.81269	-0.1246	0.65134	0.17427
QIAGEN_SI02224355	UUCCGAUUGUUUCUUCUCC	9874	0.4317	2.4953	0.80339	1.453	-0.39787	1.4224
QIAGEN_SI02224362	UAGCUGUGAAAGGUGUCCC	5218	0.16492	0.157	-0.07057	-0.84412	0.048516	0.31369
QIAGEN_SI02224369	UUAGAUGUUGACAAGACCC	5218	0.038969	0.68705	0.97982	-1.4915	0.95408	-0.43413
QIAGEN_SI02224376	UUGUUCAUGACCACGACGC	23396	-1.0596	-0.050907	-0.84243	-0.64054	-1.2314	-0.7722
QIAGEN_SI02224397	UUUAGAUCUGAGACUAUUC	27347	1.9485	-0.74778	2.0726	-1.1562	1.9462	-0.81542
QIAGEN_SI02224411	UAUAAGCUAAUCUACGUUC	29110	-0.80775	1.0446	-0.60164	1.0325	-1.0255	-1.0696
QIAGEN_SI02224439	UCUAGCAGAGAAGUCAACC	29959	0.62131	-1.1068	0.65355	-0.24578	0.26401	-0.28608
QIAGEN_SI02224446	UUUGACUCCCUCCUCCACC	29959	-2.1978	-1.8126	-2.115	-0.56059	-1.889	0.99952
QIAGEN_SI02224474	AUUGAUGUCAAUGACGGCG	3705	-0.11247	1.1943	0.47623	0.98681	-0.089671	1.6098
QIAGEN_SI02224488	UUUCUGGAGCAACAAAUUC	23604	-1.8685	0.30789	-1.3263	0.55238	-1.7948	-0.043862
QIAGEN_SI02224495	UUUCCGGGUCUCUUUAACC	23604	-1.1162	0.79352	-1.1631	0.73802	-0.86196	2.385
QIAGEN_SI02224502	UUCAUUAACCAAACCAUGC	26353	-0.10641	-0.70154	0.011313	0.22066	0.66094	-0.56545
QIAGEN_SI02224523	UUACAGGGCACUUUGCCCG	30811	-2.1299	0.57841	-2.2111	-1.1205	-2.0217	NA
QIAGEN_SI02224537	UUCUGAUCUAGAAUUCUGC	30849	0.46495	0.65388	-0.23163	-0.69783	0.30877	-0.30441
QIAGEN_SI02224544	UUUAUCACGGUCCUGAUCU	9748	0.87914	-0.54034	0.61365	0.047005	0.77099	0.417
QIAGEN_SI02224551	UUGGGUGAUCACAAGAUGC	9748	-2.0911	-0.91131	-1.7761	-2.2168	-1.7377	-0.26753
QIAGEN_SI02224558	UAUCUGACGGAAGACAACC	9833	-0.093583	1.3999	1.2981	2.0817	0.082883	0.57695
QIAGEN_SI02224572	UACCAUGCCAGUAAAUCCC	9891	0.3795	-0.32839	0.88013	-1.3752	0.33697	-1.0067
QIAGEN_SI02224579	UACAUCACCGCUACUCACG	22848	-0.7553	-0.52642	-0.41804	0.040345	-0.63326	-0.53547
QIAGEN_SI02224586	UUCAUCAGGUUUACCACCU	22848	-1.852	0.55017	-1.8519	1.3936	-1.3857	-0.37101
QIAGEN_SI02224593	UUCACAUUUAAGUCGGAGG	22853	1.4789	0.37204	1.5486	-0.4847	0.95994	-1.1052
QIAGEN_SI02224600	UACUAUACUUAGUCUGAUC	22853	0.066408	-0.20135	-0.51979	1.3408	-0.63491	0.24279
QIAGEN_SI02224614	AUAAUGGUUAUCAUGGUUG	23012	-1.798	-0.83649	-1.5984	-0.0017398	-1.5054	-0.05328
QIAGEN_SI02224621	UAUAUCUUCCUGACGACAG	23097	-0.25229	-0.73984	-0.74913	0.36167	-0.17659	0.58858
QIAGEN_SI02224628	UUCGUACUCAAACAAAUCC	23097	1.513	0.68362	1.2686	-1.0227	1.9777	-0.28313
QIAGEN_SI02224635	UUAAGGUCUGGCUAUUGAC	23118	-1.1397	-1.1262	-1.1521	-2.1787	-1.2045	-1.1053
QIAGEN_SI02224642	UUAAACUGAGAUACCCAGC	23118	1.4376	4.773	1.4652	-0.19046	1.4548	-0.22199
QIAGEN_SI02224649	UUGCCAGACAGCACACUCC	23139	0.24506	-0.39867	0.10993	-1.6204	0.027465	-0.2244
QIAGEN_SI02224663	UUUGUCGUUAGCAACCAGG	23178	0.075176	-0.19561	0.47994	-0.0059434	-0.54597	0.30484
QIAGEN_SI02224670	UAACCAAACAGUGUCAGCG	23178	0.95619	-0.22323	0.36855	-0.094355	0.28252	0.79808
QIAGEN_SI02224705	UUAAUAACCACUGUCCUGC	51135	0.2607	-0.392	0.72835	-0.39903	0.93152	-1.3725
QIAGEN_SI02224712	UAAGGUGAGCAGCAUAUCC	29763	1.1977	0.85628	0.18672	-0.3665	0.82875	0.4795
QIAGEN_SI02224719	UUUCCGGCUGAUUGUCCUC	29763	0.45784	1.4382	0.70858	0.0047585	0.61606	2.1961
QIAGEN_SI02224726	UUACUGACCAGACAACACC	51701	-1.7967	0.71092	-2.0069	-0.15685	-1.6151	-0.55287
QIAGEN_SI02224747	UUGAUGUUCCCAUUGGCCC	10110	-0.6391	-0.68121	-1.3117	-0.59111	0.72475	-0.51969
QIAGEN_SI02224754	UUAGGGAUAGUCACGUACC	10110	-1.9466	0.66684	-2.2732	-2.4168	-1.9804	-1.2044
QIAGEN_SI02224761	UUGAGUGCUUUAUACUGUU	51347	-0.40547	-0.33573	-0.88902	0.29538	-0.79328	-1.0347
QIAGEN_SI02224782	UUAAUGGCCACUAUCUGCC	51265	-1.5061	-0.57933	-1.2376	0.39607	-1.2835	-0.66473
QIAGEN_SI02224789	UAUCGUCCUCUAGAAAGCG	2048	0.7424	-0.73599	0.32728	-0.62079	0.30729	0.59364
QIAGEN_SI02224796	UUGUAGACGAGGUCCUCUC	2048	-1.4262	-0.69438	-1.1071	-0.14825	-1.8665	0.29967
QIAGEN_SI02224803	UAAGAUAUUCAGGUGAUGC	55589	1.725	0.81325	1.8154	2.309	1.8679	1.5012
QIAGEN_SI02224810	UUCGCUUCAAUGCACAUCG	55589	0.082625	1.7513	0.73194	1.1745	0.078508	0.84772
QIAGEN_SI02224817	UAUCUUCUAACAAUCUGCC	54899	-1.6195	0.23379	-1.3257	0.10309	-1.5829	-0.61355
QIAGEN_SI02224824	UUUAACUUUGUAGGGAUCU	54899	0.67945	-0.89448	1.0222	-0.88161	1.3099	0.0038307
QIAGEN_SI02224831	UCCAAUAUGAACGUCUCCC	55229	2.2087	0.34075	2.1489	0.63258	1.3827	-0.29621
QIAGEN_SI02224838	UUAACGACCCGCCUAUGUC	55229	0.95619	-0.97891	0.95591	0.85861	1.2029	0.22194
QIAGEN_SI02224852	UUCAUGCCCAUUUCAACCG	55781	-1.8821	0.32818	-0.922	-0.53113	-1.6271	-0.53586
QIAGEN_SI02224859	UUCUUGAACACCGCGUCCC	55351	-0.42629	-0.91275	-0.5931	0.42202	-0.28215	-0.15183
QIAGEN_SI02224866	UAAUUCGUGAACUCAGCCC	55351	0.29833	-1.0846	0.054895	0.043295	0.26021	-0.67846
QIAGEN_SI02224873	UUCAAUAACAACCCGCUUG	55450	1.356	0.83482	0.42013	0.79025	1.6508	-0.51035
QIAGEN_SI02224901	UCCACCUCCAUAACCUCCC	56990	0.59905	0.46231	-0.18197	-0.22776	-0.059231	-0.86181
QIAGEN_SI02224908	UUCCACUGAACAGGUCUCC	56990	0.25693	-0.63264	0.32885	-1.0571	-0.39141	-0.99311
QIAGEN_SI02224915	UUGAGUUUCAGGCGGCCUG	57172	-0.5764	0.28086	-1.0803	-1.3556	-0.92739	-0.74901
QIAGEN_SI02224922	UUUCACUGCCGACAAGACC	57172	-0.33373	1.3785	-0.18666	0.58427	-1.4709	-0.67232
QIAGEN_SI02224929	UUACAUACCCUGGUGGGCC	2046	0.414	-0.33942	0.014209	-0.6844	0.29964	-0.20796
QIAGEN_SI02224936	UUAACGGAUAAGCACACGC	2046	2.0709	-0.082569	2.0142	-0.17337	2.8388	0.65084
QIAGEN_SI02224943	UUUCACUUCGUCAUCAGGC	54101	0.4968	1.6846	0.45091	0.72942	0.12218	-0.76247
QIAGEN_SI02224950	UUUAUCUUCAUACUGCGUG	54101	-0.52648	-0.31014	0.32464	1.2994	-1.0698	-0.62344
QIAGEN_SI02224957	UACGGUGACAUGGUCCGCC	57596	0.084117	-1.4362	0.35316	-1.6993	0.16609	-0.95533
QIAGEN_SI02224964	UAGCGUUCAGAGAAGCUGC	57596	-0.11787	0.23282	0.5994	-1.6623	-0.10443	-0.21179
QIAGEN_SI02224971	UAAUCCUAGAUCACCAAUC	65267	0.23257	0.14691	-1.0165	0.16447	0.65174	0.030211
QIAGEN_SI02224978	UUCUUUAUUGGCGUCACCC	65267	0.64481	1.1442	0.26629	-0.055405	0.12189	-0.15784
QIAGEN_SI02224985	AUUAUUACAGUCCACCAGC	5979	0.27276	-1.2286	0.37225	-1.3483	0.22922	-1.1508
QIAGEN_SI02224992	UUCCGGUUGAGAACCAGCC	5979	0.70789	-0.72499	1.1336	-0.32592	0.69964	0.44003
QIAGEN_SI02225006	UUGACGCUUCAGGACCUCC	6196	0.94358	0.047671	1.1941	-0.27272	0.879	0.47492
QIAGEN_SI02225013	UUCUGCUUCAAGACGUUGG	60385	-0.82995	3.0384	-1.5279	-1.1191	-0.40991	-0.59945
QIAGEN_SI02225020	UUGAGCAGUGACACGUUGG	60385	-0.99663	-0.14105	-1.145	0.93007	-1.816	1.6966
QIAGEN_SI02225027	UUAUUCUGCAAGCCUGGGC	8649	-1.6623	-0.789	-1.5142	1.0385	-1.9529	-0.60081
QIAGEN_SI02225041	UAAGGGUAAGAUGACUGUG	64080	1.6706	-0.92278	1.4681	-1.5249	1.9409	-0.60894
QIAGEN_SI02225048	UAAGGUAAUGAUUACCACC	64080	1.9435	1.0829	1.3644	0.21868	1.3443	-0.53822
QIAGEN_SI02225055	UUCAACAGGAGUGUAACUC	64149	1.5288	-1.5029	2.493	-2.6371	1.2019	-0.53296
QIAGEN_SI02225062	UACAUUUCGAUGCACCAGG	27010	0.49024	0.82622	0.47375	-0.35269	-0.22371	-0.1092
QIAGEN_SI02225069	UCAUUCUCUACAGACAACC	27010	-1.2783	0.88051	-1.7634	-0.65194	-1.9675	1.807
QIAGEN_SI02225076	AUGGUGAUCAAAGUCGCUC	80025	-1.1696	0.89863	-1.418	1.2921	-1.6699	-0.12921
QIAGEN_SI02225083	UUACAGUAAGUUCACACAC	80025	1.1312	-0.23138	1.2321	-1.3555	0.59259	-0.51578
QIAGEN_SI02225097	AAGAUGGCCAUGGCAGGCC	5605	-1.4381	0.0231	-1.7841	-1.6362	-1.0023	-0.28551
QIAGEN_SI02225104	UAGCAAGUGAUCCACACUG	56164	-0.90743	0.16206	-1.479	-1.501	-1.3624	-0.47774
QIAGEN_SI02225111	UUGAUGGCCAAGGAAAGCU	83942	-1.0581	0.47913	-0.84291	-0.76861	-0.90126	-0.59319
QIAGEN_SI02225139	UUUCCAUCAGACAUGGUCC	84451	1.1371	-0.033709	1.306	0.73017	1.0006	0.0367
QIAGEN_SI02225146	UAUCAGAAUGUUAAGUUCC	84451	1.5537	-0.26141	1.9075	0.48471	1.9587	-1.0071
QIAGEN_SI02225153	UAAGGCGUCGGUUACAGCG	85366	1.4945	-0.98235	1.4254	-1.7244	1.1882	-0.039373
QIAGEN_SI02225160	UUGUGCAUGAAGAGGAUCC	85366	-0.49801	1.6225	0.1661	-1.2369	-0.27405	-0.58487
QIAGEN_SI02225181	AUAGAAGCCAGUUUCAUCC	10595	0.1847	0.25523	-0.11778	-0.97159	-0.24117	-0.87173
QIAGEN_SI02225195	UAGUAAGGUGACUACAUCG	3098	-2.1343	-1.2825	-2.6267	1.7415	-2.0654	NA
QIAGEN_SI02225202	UUACUAGGUCAUACGACAC	3098	-0.88599	0.09468	-0.56542	-0.10754	-0.68717	0.60575
QIAGEN_SI02225223	AUACGCUUCCAGCUGCUCG	117286	1.5717	0.53748	1.2847	0.64518	1.4963	0.76331
QIAGEN_SI02225230	UUUGGUCACCGUCUGCUCC	117286	-1.0405	0.055379	-1.8114	-0.7377	-1.7715	3.9119
QIAGEN_SI02225237	UACACCAAUUUAACCAGCG	53354	0.76476	-0.62567	0.96899	-0.45153	0.90483	0.36243
QIAGEN_SI02225244	UUCGGCUGUAAUAUCCUUC	53354	-0.47588	-0.27421	-1.7266	-1.8877	-0.65042	0.70574
QIAGEN_SI02225251	UUAGACUUAGUUUAUGUCC	65061	-0.86939	-0.56135	-1.3176	0.39125	-1.4421	-0.63991
QIAGEN_SI02225258	UUGGUGGUGGAUGUACGCC	65061	-1.6025	0.0031587	-1.5055	-1.6426	-1.6383	-0.44984
QIAGEN_SI02225272	UUACCAUUGGACUAGAAUG	1607	0.079647	-0.27176	0.47218	0.83293	-0.1344	-0.77863
QIAGEN_SI02225300	UUCUUGGACUUGAUAUCUC	4752	-1.0179	2.0284	-0.819	-1.0617	-0.85248	1.5918
QIAGEN_SI02225307	AAUCAUGCGGACAUCCACC	9807	0.745	-0.13667	0.62967	1.6865	0.095887	1.2858
QIAGEN_SI02225321	UUCAAUGAUGCCGAUCAGC	2185	0.82911	-1.0462	1.0143	-0.71743	0.21199	-0.092158
QIAGEN_SI02225328	UUUGGGCUUUAAGUUCUCC	2185	-1.2493	-0.88779	-0.21092	0.45485	-1.075	-0.23213
QIAGEN_SI02225335	UUUGUUGGGCACGAAGCCC	282974	-1.4418	-0.89666	-1.273	0.21018	-1.721	0.80055
QIAGEN_SI02225342	UUGAAGAUAGUCAUUCUCG	282974	-0.9271	-0.43004	-0.87941	-1.2517	-0.8175	0.16564
QIAGEN_SI02225349	UAUCUGCUCAGCAAAGGCC	203054	-1.0471	-0.69711	-0.48472	1.773	-1.3167	0.29732
QIAGEN_SI02225356	UUAGCCAUAAGGAAGUAGC	203054	-0.25564	1.2033	-1.0855	0.95935	-1.0066	-1.1136
QIAGEN_SI02225363	UAUAAUACGGAUCCAGAUC	57144	1.497	-0.26597	1.5766	1.0795	1.6192	-0.5936
QIAGEN_SI02225370	UUAAUGAAACGUGCACACC	57144	-1.2274	-0.7812	-0.73713	1.1198	-0.71065	-0.67951
QIAGEN_SI02225377	UAUUGGUGCCCAACUGUCC	284086	-1.772	0.39646	-1.9591	-0.14369	-1.6076	-0.2203
QIAGEN_SI02225384	UUGAUGAUCACCAGCUUCU	284086	-0.31537	-0.028902	-0.6666	0.02278	0.05458	0.18749
QIAGEN_SI02225391	UAAAUUUCCAUCUCGGCUC	255239	1.2386	-1.1068	0.81374	1.3956	1.0624	-0.0021656
QIAGEN_SI02225398	UUGAUGGCGUACUCCGUCC	255239	-1.1485	1.5357	-0.80324	0.29056	-1.0199	-0.43042
QIAGEN_SI02225405	AUAAGGUCUGGUUUAAUGC	5295	-0.82586	-1.1608	-0.98059	-2.3741	-0.8729	-1.4162
QIAGEN_SI02225412	UUACUAGUUCAUAACCAGC	5295	-0.91949	-0.65168	0.11011	0.72155	-0.91109	-0.012934
QIAGEN_SI02225419	UUAGCUUCUAAUGAUAAUC	5569	0.85114	0.30178	0.65434	1.506	0.35786	0.46322
QIAGEN_SI02225426	UUUCGUCAUAUGAUCAAGU	5569	1.0183	-0.50415	0.90553	-0.67837	0.79717	0.26677
QIAGEN_SI02225433	UUCAUCUCGAAUGACUGGC	9252	-0.28282	-0.96605	-0.12362	-1.4808	-0.57567	-0.61126
QIAGEN_SI02225447	UUAAACUCAGCCCACACGG	2324	-1.3576	0.52898	-1.0208	-1.3575	-1.8168	-1.0396
QIAGEN_SI02225454	UUCCUGUUGACCAAGAGCG	2324	-1.5236	2.1055	-1.1539	-1.5584	-1.7987	-0.74772
QIAGEN_SI02225475	UUUAAUGUGGUGGCAAUUC	375449	0.59554	-0.59988	0.4416	-0.35928	0.37077	-0.82254
QIAGEN_SI02225482	UAAUAUGUGGUCAAGCUCC	375449	0.80387	-1.404	1.9109	-2.1814	1.1717	-1.3055
QIAGEN_SI02225489	UAUCCGAAUAUUUCGGUCC	23005	1.2397	-0.29731	1.322	-0.44445	0.56774	-0.25059
QIAGEN_SI02225503	UGUUCUAUCAAUAUGGUCC	23043	1.1445	-0.77375	0.77291	-0.55432	-0.21435	-0.92832
QIAGEN_SI02225517	UAGAGUGCAAAGCCACCGG	55561	0.18562	0.44173	0.55469	-0.068078	-0.21713	-0.76286
QIAGEN_SI02225524	UUGAAGUUGGUAGGCGGCG	55561	-1.2873	0.78102	-1.1607	1.2601	-0.88165	0.58791
QIAGEN_SI02621913	UAGUUAAACUUCUCGUUCC	84630	-0.060058	-0.94961	-0.073788	-0.56571	0.9453	0.4108
QIAGEN_SI02621927	UAGAGUGGUUCGAAUGGCC	3707	0.55017	1.8169	0.36609	-0.2982	0.55526	0.56798
QIAGEN_SI02621941	UAUAUGUUGCGGUUCGCCG	4140	1.3424	-1.44	1.8524	1.2842	1.8746	-0.47871
QIAGEN_SI02621990	UAAUGCUACAUCCAACGCU	1027	-0.5338	-1.1257	-1.0692	-0.94052	-0.33621	0.74087
QIAGEN_SI02621997	UUGAGUAGAAGAAUCGUCG	1027	-0.037705	-1.2404	-0.11519	0.57198	-0.40304	-0.57702
QIAGEN_SI02622004	UAUAGUAGUCACUCGGUCC	8814	0.19476	0.28599	0.41267	1.4379	-0.24375	0.45281
QIAGEN_SI02622011	UUGAGCAUUCGGAUUUCCC	8814	-0.69175	1.1555	0.36563	2.3641	0.25343	-0.1078
QIAGEN_SI02622018	UUAACUCCAAAGGUCUCCG	8859	-0.44237	-0.67325	0.035527	2.5667	-0.57288	-0.48295
QIAGEN_SI02622025	UUCAAGACAGAGUAAUAAC	8859	0.33486	0.59311	0.68146	-1.0479	0.29119	-0.52635
QIAGEN_SI02622032	UCAAUUGUGAAGUGCCGCG	9212	-0.57843	1.1546	0.13632	-0.42108	-0.89241	2.6743
QIAGEN_SI02622053	UUGAUUUAGCUGGAGUCCU	9942	-0.25205	1.835	-0.38994	1.1503	-0.27405	-0.13675
QIAGEN_SI02622067	UUAUCCUACUAAGUUGUUC	2241	-0.42664	-1.2083	-0.50591	-1.2842	-1.0634	-1.248
QIAGEN_SI02622074	UUCUGUACAGACAACCACG	2580	-1.5964	2.5219	-1.5347	0.57321	-1.5621	2.6718
QIAGEN_SI02622081	UUAACUCCAACUAAUAUUG	5565	0.10759	0.49803	0.52393	-0.28638	0.26338	-0.83618
QIAGEN_SI02622088	UAAGGUACGGGUGUUUCCG	5581	0.21119	0.021225	0.40362	-2.094	-0.3944	-0.81132
QIAGEN_SI02622095	UUACCUCUUGUUCUAACCG	6093	0.99732	-0.63625	0.11775	1.3398	1.0312	-0.58812
QIAGEN_SI02622102	UAAAGAUGUAAUUCGAGCU	6093	0.1863	-0.78445	-0.16752	0.62853	0.10716	-0.91032
QIAGEN_SI02622116	UCAGUCUCUACUAAAGUCC	3702	-1.2355	-0.51651	-0.67706	-0.18402	-0.90789	-0.47223
QIAGEN_SI02622123	UAAUCUUACUUAACUCACC	3702	1.0472	-0.81181	1.2259	0.24862	1.0283	-1.0459
QIAGEN_SI02622137	UUAAUCUCCAACCAGAAUG	10114	-1.1214	-0.14484	-0.90344	-0.63974	-1.5017	-0.31738
QIAGEN_SI02622144	UUACUCAUCCACGACUUGC	10188	1.7863	1.8629	2.5707	0.48552	1.4335	0.7157
QIAGEN_SI02622151	UUAUGCAGGAUCUGACUGC	10188	-2.3726	-1.8631	-2.7786	3.148	-2.0518	NA
QIAGEN_SI02622158	UUCUGUUGCGUGCUAACCU	10270	-0.81947	0.7178	-0.87003	-0.47476	-0.1764	0.15921
QIAGEN_SI02622165	UUGAGGAUCACUACCGGCC	10270	-0.10348	-0.71966	0.51827	0.26925	0.38383	-0.74663
QIAGEN_SI02622172	UAGAGCAUCAUGGUGGGCG	10295	-0.44361	-0.20411	-1.1713	-0.27319	0.79903	0.15272
QIAGEN_SI02622179	UAUACAUGGAAUAUCUCGG	9578	1.9578	0.26854	1.9728	0.97596	1.487	0.92157
QIAGEN_SI02622193	UAGUAGACUAUCUUGCUCU	5208	-0.6267	-0.41694	-1.8048	-0.53964	-1.4535	-0.39098
QIAGEN_SI02622207	UAUAUACUUAUACUGACUC	5290	0.66971	-0.03757	1.0558	-0.32338	1.0452	-1.2189
QIAGEN_SI02622214	UUCAAUAAUCUUAUCGAAG	5291	0.45294	-0.006473	0.64813	0.2821	0.83078	-0.63864
QIAGEN_SI02622221	UAAGAAAUGGUAGCUUCCC	5291	1.38	-0.35973	1.2803	-0.31752	2.3249	-0.32454
QIAGEN_SI02622228	UUGUGUACAGAAUAUCGUG	5562	-0.4127	0.39064	0.0062023	0.0022786	-1.0044	0.24832
QIAGEN_SI02622235	AUAGUUGCUAACUGAUCCC	5562	-0.52388	0.18176	-0.98977	-0.093463	-0.57696	0.40851
QIAGEN_SI02622242	UUCAUGUGACUUCUAGACG	5564	-1.4393	-0.91028	-0.84508	-0.13378	-1.4924	-0.37447
QIAGEN_SI02622256	UAGUUUACUCUUAGGCGCC	6788	1.9148	0.31132	1.9833	-0.0014133	1.43	-0.19076
QIAGEN_SI02622270	UAUAGUGAUGCUAUGAAUC	6789	2.2551	0.18573	1.9129	-0.11967	1.1099	-0.45405
QIAGEN_SI02622277	UAAUUCGCACAGCAAAUGG	6789	-0.0057667	-0.21217	0.56336	0.60651	-0.14376	-0.52129
QIAGEN_SI02622284	AUCAUCAACAACUUGAUAC	10926	-0.22098	-0.27341	-0.72307	0.26661	-1.1283	-0.1382
QIAGEN_SI02622319	AUGAUCUCCUUGUUCCGCC	9641	1.183	-1.127	0.25161	-1.8995	0.92621	-0.87044
QIAGEN_SI02622326	UUUAGCCGUUCGAUGAUGC	9641	-1.0286	-0.11399	-1.0573	2.145	-1.3652	1.9071
QIAGEN_SI02622340	UUUCGGGACAUCCUCAGCG	28964	0.18023	-0.71729	0.2393	-0.88624	0.60262	-0.46671
QIAGEN_SI02622368	UUAUGCACGACGGAGGAGC	51347	-2.1331	-1.5112	-2.5347	-0.46948	-1.8426	NA
QIAGEN_SI02622382	UUUGGUGGUAGCCCGAUGC	55361	-0.7027	0.73732	-1.2951	0.13959	-1.6455	-0.2112
QIAGEN_SI02622389	UUUAUCUCGUAGUCGUCGC	65125	-1.2079	-0.38726	-0.154	0.61513	-0.31435	-1.2029
QIAGEN_SI02622396	UUCAGGUAGUUAAACAGCU	64122	-0.70459	-0.9571	-1.548	-0.58364	-0.5283	-0.16931
QIAGEN_SI02622403	UUGACUUUGACGAACACUG	64122	-1.1543	-0.064056	-1.4044	-0.12382	0.19542	-0.056254
QIAGEN_SI02622417	UGGAAGAUCAUGUUGAGCG	80318	0.018177	2.6384	-0.69997	0.49549	-0.56405	-0.79144
QIAGEN_SI02622431	UUUAGGCCCUUCAUGAUGC	57787	0.5175	-0.82693	0.41836	0.86104	-0.1764	1.1896
QIAGEN_SI02622438	UUAUUGGGCAACAGGCUGC	57787	-1.7002	-0.58605	-1.6673	1.0449	-1.7683	-0.3191
QIAGEN_SI02622445	UAGGUCGGCACCUCCACCG	83549	-1.391	-1.1331	-1.0228	0.70904	-1.4646	0.11083
QIAGEN_SI02622452	UAAUGGUGCUGGCUCCUCC	65266	-1.0051	-0.033626	-1.1395	-0.52346	-0.72707	-0.59384
QIAGEN_SI02622466	UUCGUAACGCAGGUCAAUC	90956	0.21687	-0.89474	0.16019	-0.0044582	0.53059	0.39815
QIAGEN_SI02622473	UUCGCUCCUUAUUAGGGCG	112464	-0.94052	-1.2343	-0.63667	-1.1854	-1.1722	-0.43648
QIAGEN_SI02622480	UAACAUGUCAUGACCAAUG	146057	1.2221	-1.7261	1.5111	-1.1248	0.089531	-0.54298
QIAGEN_SI02622501	UUCUUGGUGAGUAACAUCC	2868	-2.1064	3.4738	-2.6147	-0.95593	-2.0217	NA
QIAGEN_SI02622515	UUCCAGGGCGUAAAUGCCG	29922	-1.6538	1.0916	-1.4426	0.10849	-1.828	2.0299
QIAGEN_SI02622529	UCAGAGACCAUGAUCUUCG	139728	0.22606	-0.24682	0.18497	0.98292	-0.27389	-0.27042
QIAGEN_SI02622536	UAAAUGUAAUGCAGACCUC	134728	0.31547	-1.1969	-0.16694	3.0404	0.82476	-0.86619
QIAGEN_SI02622550	UAAGGUUUGGCCAACAAGG	134728	1.1205	0.78297	0.25142	0.2233	0.90296	-0.52367
QIAGEN_SI02622557	UAGACGGCGACAAACGCUC	134728	-0.93262	0.019051	-1.4023	0.62474	-0.65624	1.2689
QIAGEN_SI02622564	UAGGUUGUUGGGCUCCAGG	2323	1.5946	0.038607	-0.090331	-0.1751	1.8518	-1.1083
QIAGEN_SI02622571	UGUAUCUCCGUGUUCACGC	2323	-0.040719	-0.93348	-0.59809	-1.2882	-0.40054	-1.4243
QIAGEN_SI02623047	UAAUGUGGUAUCCUCAACU	2263	-0.50654	-0.1778	0.13084	1.2036	-0.63366	1.1657
QIAGEN_SI02625322	AUGGAUGUCCACAUGACCG	93	-2.2851	0.5171	-2.7579	-1.8413	-2.1627	NA
QIAGEN_SI02625357	UACAAGCAUUACCAUACCC	132	-0.39815	-0.57881	-0.87662	-0.76568	-0.44453	0.47727
QIAGEN_SI02625763	UUGAAUAUUCUGUCCAGCU	1024	-0.034645	0.51586	-0.12035	0.22337	0.45695	-0.8871
QIAGEN_SI02626442	UAAGUCCACAAUGUCGGUC	3551	-0.010922	-0.87536	0.25738	-0.83884	-0.53373	-0.035262
QIAGEN_SI02626456	UGAAACAUGAAUAGCUCCC	3551	-0.56897	-1.0532	-1.6141	-1.1835	-0.82752	0.85698
QIAGEN_SI02626491	UACAUGAAACCUGACUUGC	3654	0.056016	0.42724	-0.39265	1.0038	-0.4177	2.4464
QIAGEN_SI02626512	UAAGUCCUUCAGGUAAACC	3656	0.029345	-0.89808	-0.0073743	-1.2431	-0.34209	-0.32002
QIAGEN_SI02626547	UUAUAAUUUAGCAACCGUG	92	-0.11567	-0.71181	-0.094287	0.22424	-0.35573	-0.92795
QIAGEN_SI02626582	UAGAAUUCCACCAAGGGCC	156	-0.74053	-0.73953	-0.27387	-0.6712	-0.60495	-0.23831
QIAGEN_SI02626743	UUGAGUCUUAGAACUACAG	558	1.6252	-0.15243	0.60699	0.52255	1.2575	-1.1265
QIAGEN_SI02626750	UUUAAUAGAAUUAGAGACU	558	1.2153	0.18648	0.39486	-1.4724	1.0023	-0.3444
QIAGEN_SI02626785	UUGAUGACAGUCGCUUACC	640	0.53759	0.41302	-0.61347	-0.19241	-0.012953	0.82072
QIAGEN_SI02627191	UUCGUCGAAGUACUUGUCC	1164	0.025891	-1.0059	0.44769	-1.3964	-0.25676	-0.50913
QIAGEN_SI02627569	UUGAGGGAUACCAUAUGCG	2321	-0.27884	-1.1819	-0.36553	-1.0254	-1.043	-0.95061
QIAGEN_SI02627576	UUGCUUGCUAAUACUGUAG	2321	-0.81467	-0.020667	-0.64231	-0.19531	-1.0448	-0.34737
QIAGEN_SI02627807	UUUCUGGCAGAGCCCGUCG	3055	-0.061329	0.44391	-0.99312	-0.84022	-0.54865	-0.71713
QIAGEN_SI02628703	UAACGGUAUGGAAUUCGCC	4751	1.7459	-0.26059	1.4877	0.67431	1.2688	0.65883
QIAGEN_SI02628773	UAUACUUGACAAGGCGGCC	4832	1.3221	0.54868	0.47528	0.91007	0.73626	0.25484
QIAGEN_SI02628780	UCUGUGACGCGCAUCUGCC	4832	-0.57806	-0.59616	-0.50992	-1.0823	-0.9791	-0.311
QIAGEN_SI02628836	UUGUGGGUUCUCGAUGAUG	4914	-1.0936	-0.95508	-1.2014	-1.0406	-1.2199	-0.08507
QIAGEN_SI02629039	UGCAAGUUCUCAUUCCGCC	5129	0.60383	-0.48126	0.66426	-2.6812	0.012039	0.10932
QIAGEN_SI02629116	UUGCAAGCAGCCUUCAGGC	5214	0.92111	0.59473	0.84401	1.3009	0.79349	0.36951
QIAGEN_SI02629403	UUCAAUAAGAUCGCCUUCC	5587	-0.14003	-0.22368	0.41836	-0.16527	0.51747	-0.93846
QIAGEN_SI02629508	UAUUCUCUUACUGUAUCCC	5616	-0.63532	0.17667	-0.34492	0.64	-0.016916	0.46672
QIAGEN_SI02630488	UUCACCCAUUAUAUAUGUC	6787	-0.34624	-0.54816	-0.17595	1.6371	-1.2864	0.056667
QIAGEN_SI02631566	UUGUUGUAGGGCUGCUUCC	8558	-0.99968	2.6681	-1.6458	2.2639	-1.5585	0.30853
QIAGEN_SI02631573	UUCAGCUCCACGAUGUUCG	8558	-1.6381	-0.33423	-1.9024	-1.0523	-1.588	1.3527
QIAGEN_SI02631748	UACCUUGUUAGUAUACGGC	8621	-0.72505	-0.50378	0.27294	0.63755	-0.51583	0.97267
QIAGEN_SI02631755	UCUUCUGAGCUAUACAAUC	8621	0.46391	1.9173	0.70168	0.055515	0.085652	0.20405
QIAGEN_SI02632336	UUGAGGAGUCACAUGCAUG	9020	-0.51887	-0.63144	-0.18758	-0.70912	-0.37415	-1.1598
QIAGEN_SI02632343	UUGCAGAGCAUGCACUAGG	9020	0.26294	0.31594	0.79304	-1.1252	-0.1103	0.49241
QIAGEN_SI02632483	UAUGGUUCUGAUACCGGCU	1195	1.1034	1.518	0.31176	-0.21678	0.89106	0.69959
QIAGEN_SI02632728	UUGAAGACCUCUCCGUAGG	9088	-1.9132	-1.2831	-2.057	-0.92486	-1.9467	NA
QIAGEN_SI02632847	UUCAUCUUAAAUACGUAGG	238	-1.5172	-0.10143	-2.121	-0.66271	-1.5438	-0.75928
QIAGEN_SI02632854	UUAUCCGGUAUACAGGCCC	238	1.765	0.2598	1.101	1.0337	1.9406	0.81269
QIAGEN_SI02632945	UUGUUGGAGUGCAUCUAGC	673	-0.4235	-0.09249	-1.1034	1.8441	-1.0484	1.3756
QIAGEN_SI02632952	UAGGAUAUUCACAUGUCGU	673	1.0602	0.93258	0.40069	1.5526	1.3687	0.52858
QIAGEN_SI02633127	UUGACGGCGACUUUGUUCC	1445	1.1995	1.9286	0.51975	1.8319	1.091	0.063528
QIAGEN_SI02634387	UAUAGUUAGUCCCUACUCC	9943	1.0545	-0.7048	0.50515	0.033763	1.0902	-0.89537
QIAGEN_SI02634492	UACCAGAUUAGGAUGCUUG	27	-0.55943	-0.80989	-0.2213	-0.43388	-0.46352	-0.96266
QIAGEN_SI02634674	AUCAUGAUGGAUCACUUUC	1326	0.82964	-1.1171	-0.46929	1.8815	1.0091	-1.1
QIAGEN_SI02634807	UUAGUGCUGCCGUUCCACG	2268	-0.69716	-0.94894	-0.57719	-1.0157	-1.0327	-0.45527
QIAGEN_SI02635066	UUGAUGGUCAACUUGAUGC	3932	-0.72465	0.60229	-1.2532	-0.65341	-1.1857	0.020176
QIAGEN_SI02635535	UUUCAGUUCAUUCCAGGCC	4593	0.054798	1.0739	-0.41164	0.79639	0.93436	0.80088
QIAGEN_SI02635647	AUAUUCGUCAUCACAGCCC	6446	-0.63926	-0.92881	-0.061738	0.84308	-0.3332	1.999
QIAGEN_SI02636844	UUUCCUAGACAAACUCGUC	4915	0.52625	-0.81699	1.248	1.0508	1.0527	-0.32331
QIAGEN_SI02637026	UAGAAUCUUCAAACGAACC	5592	1.9025	0.27582	1.6599	0.40312	1.2587	0.89488
QIAGEN_SI02637187	UUCCUUUCAUAGUGCUCCC	7786	-0.41626	-0.33159	-0.89115	0.029292	-0.72144	0.078218
QIAGEN_SI02637278	UAUUGACGUAAAUAACGUC	10461	-0.7072	-1.1033	-0.9871	1.3618	-0.77331	-0.64499
QIAGEN_SI02639560	UUCUAGUCACUCUUGCGAG	5218	-1.1558	0.40735	-1.7265	0.23941	-1.4914	-0.62801
QIAGEN_SI02639651	UAAUCAUAUAAACCAAUCC	26750	1.5438	0.95954	1.6588	1.3758	1.9804	-0.88432
QIAGEN_SI02639889	UUGUCUAAAUGUCCCAACC	29922	-0.48246	1.5271	-0.020097	-0.096497	-0.87348	-0.45203
QIAGEN_SI02640456	UUUCCGUUUGCGCCUCAUC	26576	1.4972	0.45654	1.3853	-0.47835	1.1752	1.5581
QIAGEN_SI02641100	UUAAGAUCCACUGACUGCC	22986	-0.68034	0.8692	-1.4426	-1.7509	-0.91362	0.36242
QIAGEN_SI02641247	UAACCUACUAGUAUACUCC	23092	1.298	0.05149	0.3077	0.92904	1.493	-0.39363
QIAGEN_SI02641373	UAUUUGUACUUCUCGGUAG	23235	0.07671	-0.27008	0.69533	-1.7269	0.26114	-1.0512
QIAGEN_SI02641380	UAAUUCACCAGGACAUACC	23235	-0.72169	-1.139	-0.70799	1.8921	-1.253	-0.61347
QIAGEN_SI02641821	UUCCCUCCGGAGAAGUUCC	815	0.042621	0.92451	0.23663	0.092595	-0.034619	2.3351
QIAGEN_SI02641828	UAUGGUGAGAUGAAAUCCU	815	0.95155	0.20766	0.58989	-0.63686	0.66899	-0.33481
QIAGEN_SI02642052	AUAUCCAAUAGGUCUAUCC	51701	-0.80178	-1.1872	-0.94169	-0.28665	-0.81075	-1.0027
QIAGEN_SI02642311	UAGUCCAUGACAAUAAUGU	51265	-1.3256	-1.0428	-0.59335	-0.7919	-1.1834	-1.0454
QIAGEN_SI02645755	UCGCUUAGCAUACUGCUCC	79837	-0.16408	-1.0144	-0.16871	-1.1494	0.096816	-0.37434
QIAGEN_SI02646980	UUGCACUUUGACCCAAACU	84926	0.54794	1.7358	1.1995	0.2667	1.3822	-1.4453
QIAGEN_SI02647253	UUCAGGGUCGUCGAGUGGC	10595	-1.0879	-0.36266	-1.5659	-0.88642	-0.87154	-0.76534
QIAGEN_SI02647673	UUCAGCUCGGGCAUGCUGC	117286	-0.56218	0.21155	-0.84872	-0.5886	-0.47677	-0.13689
QIAGEN_SI02648394	ACAAUCGCCACUGUCAUCU	5609	-2.0049	-1.0897	-2.3011	-0.0028673	-1.8045	NA
QIAGEN_SI02648457	UAGCACUUAAAUACCCUGC	118788	-1.4929	-0.60973	-1.2666	-0.076569	-1.2253	-0.50223
QIAGEN_SI02648632	UUAUCACUUGUGCUGUGGC	5754	0.70047	-0.44004	1.0647	1.6149	0.042014	-0.09748
QIAGEN_SI02648639	UAUGUCAUUAUACUCCACC	160851	0.97455	-0.92606	1.7397	1.0235	1.5018	1.0276
QIAGEN_SI02648646	UUGUUGAUAAUCGAACUCC	160851	-1.0423	2.2305	-1.7597	1.6542	-1.4411	1.7392
QIAGEN_SI02649031	UACACUGUACAAGAAUGCC	2185	-0.28378	-1.1529	0.47329	-1.0907	0.044578	-1.1795
QIAGEN_SI02649066	UUUCCAUUUAACCUGGGCC	146057	0.52657	-0.58276	1.2428	-0.51195	0.90852	1.1869
QIAGEN_SI02649129	UUCAUGUACUGACUAGCUC	26289	-0.5083	-0.90195	-0.20834	0.88431	-1.0294	0.55625
QIAGEN_SI02649822	UAAUAACAUGAUACCGGCC	6733	0.57686	0.75009	1.6415	-0.22283	1.2568	-0.95931
QIAGEN_SI02649913	UAGAAGUCUUCAUCUGCGG	2868	0.76796	0.18683	1.3446	-0.17792	1.0933	0.29378
QIAGEN_SI02650151	UAUCAAACUUCCUCUUCUG	375449	1.2352	-0.20525	1.7312	-1.0358	1.404	0.07953
QIAGEN_SI02650312	UUGAUCCUUGAGCUACGCC	4214	-1.4566	0.68192	-0.96703	1.4143	-2.0374	-1.0669
QIAGEN_SI02650361	UUGAUGUCCAGAGACGUCU	8844	1.3616	0.36699	0.61109	0.045709	0.74996	0.57586
QIAGEN_SI02650368	UUCGGCUGCUCUGUCCACC	8844	-1.5981	-0.41115	-1.5308	-0.64649	-1.5485	-0.16056
QIAGEN_SI02650459	UAGGGUUACAAUUUCAGCC	89882	-1.3431	0.50947	-0.819	-1.8786	-0.93428	-0.13987
QIAGEN_SI02653182	UAAGCGAUAACACUUGUCC	84930	-1.1285	-0.014059	-0.80347	-0.11265	-1.6627	1.1029
QIAGEN_SI02654645	UUGGAGAGGGACACGGCGC	1028	-1.4727	1.1924	-1.8053	0.79934	-1.4683	1.1471
QIAGEN_SI02654652	UACAUGAACGGUCCCAGCC	1028	0.22527	-0.12171	0.76283	0.035348	0.43203	0.18867
QIAGEN_SI02654659	UAGAUCAAUAAUCUUCUGC	1147	1.3784	-1.0287	0.58653	-0.55354	1.9447	-1.3953
QIAGEN_SI02654729	UUCAUAGUCAUAAAGGGCC	2534	-0.71164	-0.52177	-0.92767	0.91979	-1.0307	-0.77158
QIAGEN_SI02655128	UUUGUCUUUGAUCCUAUCA	6850	1.9861	0.23542	1.8617	0.59045	0.98692	-1.0523
QIAGEN_SI02655135	UUUGCUCAGAUUCUUCCCG	6850	0.46018	-0.57044	0.28049	-0.028691	-0.048158	-0.98568
QIAGEN_SI02655254	UCAAUGGCCAAGCAACAUC	8767	-1.2022	0.86639	-1.4232	-0.58478	-1.4512	1.7466
QIAGEN_SI02655324	UUGUAGAUGAAGUUCAUCU	9641	-0.29588	-0.24611	-0.47131	-0.10819	0.078992	-1.1781
QIAGEN_SI02655422	AAGAUUGGCAAAUCCAUCC	11200	0.5589	-1.0148	0.70316	-0.16109	0.034862	-1.1664
QIAGEN_SI02659489	UUCCUGUAGAAACUUGGCC	2242	-1.2096	2.3824	-1.5013	0.18735	-1.3404	-0.95169
QIAGEN_SI02659496	UUGGUACUCAGCCUCAGGC	2242	-2.0464	5.631	-2.3976	0.99476	-1.9458	-1.1822
QIAGEN_SI02659503	UGAAUGUGCGCUUAGGGCG	1029	-2.0863	-0.97238	-2.2887	0.59958	-1.9744	-1.2001
QIAGEN_SI02659524	UAUAAGGCCUUACCCACCC	3795	0.97487	-1.0563	0.72059	0.74189	0.52341	-0.97468
QIAGEN_SI02659531	UAAGCCUUACAUUCAACCG	3815	-0.42093	-0.037797	-0.38339	-0.23665	-0.53758	-0.084757
QIAGEN_SI02659538	UUAACUUUGGAAAGGUGCG	3815	1.4398	-1.4246	1.2288	-0.72212	1.8329	0.48555
QIAGEN_SI02659552	UUGAGUCCUCCAGACGUCG	4296	1.9064	-1.2207	1.6482	2.5038	0.62997	-0.64869
QIAGEN_SI02659559	UAUGCGGAAAUAUAGCAUC	7297	0.29647	0.32919	-0.6948	-0.065677	0.28318	1.7983
QIAGEN_SI02659566	UUUAUGUCUAGCUAAUAUC	8382	0.62008	-1.2554	-0.025479	-0.22214	0.61047	-0.11456
QIAGEN_SI02659580	UCAAACAGCGUGGCCUUCC	8851	0.43505	0.085999	0.28847	-0.51881	0.45711	0.41741
QIAGEN_SI02659601	UUGAUCGGCAUAGACACUG	8852	-0.0019406	0.11813	1.0958	-1.0951	1.6668	-1.3822
QIAGEN_SI02659615	AUAUUCUCUGAAAUCAACG	2322	-1.7454	-0.88142	-1.3572	0.15556	-1.9692	-0.15671
QIAGEN_SI02659622	UUCUAUUGUCCGGCGUAGC	657	0.15379	-0.82405	0.13367	-0.0342	-0.080594	0.57175
QIAGEN_SI02659636	UUGACUGGCGAAGUUCUGG	1760	-0.89158	0.34249	-0.7569	2.3027	-1.2201	1.1568
QIAGEN_SI02659650	UUGAAUUCUGGAAAGACGU	9146	0.60212	1.8182	0.21952	0.46493	0.61904	-1.2763
QIAGEN_SI02659657	UUAAGAUCUCGUAUGAUGG	3717	-0.30261	0.17683	-0.74164	-0.79528	-0.57381	0.4141
QIAGEN_SI02659664	AUUUCUGUCAUCGUAAGGC	3717	0.9656	0.054186	-0.27873	-0.8646	1.2236	0.75278
QIAGEN_SI02659699	UAAAUAGUAGGCUUCCUGC	5156	-0.045346	0.34593	0.53949	-1.5303	0.22128	-0.64762
QIAGEN_SI02659713	UUCCCAGAGAAGAUCUUGC	10645	1.1927	-1.0414	0.71986	-0.45361	0.047587	-0.87062
QIAGEN_SI02659727	UGUCUGAUCCUAAUAAGCG	11183	-0.84128	0.73598	-0.53437	0.5612	-1.4776	-0.2016
QIAGEN_SI02659741	UAAGACUUGAUUGAUGUCC	8997	1.0075	0.57216	0.53511	0.84638	1.103	-0.58461
QIAGEN_SI02659748	UUUAAGACCAUUUACCUCG	27330	0.7737	0.018706	0.14874	-0.059142	0.67925	-0.79405
QIAGEN_SI02659769	UUGUUCAAUCUCAUAGAUC	53632	0.057313	0.11927	-0.53475	0.62945	-0.66484	-0.71932
QIAGEN_SI02659776	UAGACAGCUUCAAACAGGC	53632	-0.57959	0.16349	-0.26788	-0.96765	-0.73788	-0.63347
QIAGEN_SI02659839	UUAUGAGUUGGAAACAACU	114790	0.34825	-0.72504	-0.36553	0.56696	-1.3444	0.1731
QIAGEN_SI02659846	UUACACUUGUCCACCAGUC	117283	-0.53332	1.0874	-0.39265	0.66617	0.23767	-0.67302
QIAGEN_SI02659853	UAAUUGGGUAACGUAUCUC	117283	-1.3614	-0.63693	-1.5931	-0.56946	-1.7089	1.2425
QIAGEN_SI02659874	UAAGUCUACAACUCUAAGC	197258	0.444	-0.92459	0.37903	-0.11728	0.55612	-0.34377
QIAGEN_SI02659888	UCUAAUUAUAUAUUGAUCG	122481	1.708	0.14938	1.6754	0.25595	1.5644	0.29438
QIAGEN_SI02659895	UUCUCUAGCAGCAUCUGGG	92335	0.60029	-0.15659	0.39891	-1.7477	1.0833	-1.0978
QIAGEN_SI02659916	UUGAGUCAAUUCAUCCUCG	158798	0.098128	-0.081965	0.61906	1.474	0.86776	-0.92317
QIAGEN_SI02659930	UUUGCUGAUAAUCUUGAUG	5315	0.10759	0.79534	-0.027212	-0.26831	-0.16798	-0.024852
QIAGEN_SI02659944	UGCAAGGUCAUUGUCCUCC	91807	0.89105	-0.36232	-0.27562	-1.4409	-0.15765	0.95888
QIAGEN_SI02659958	UAUGAGAAUUUGACAUGCG	4214	0.25827	-0.46656	-0.2526	0.79992	0.16901	1.2473
QIAGEN_SI02659965	UUCUAGUUGAAACACCCGG	4214	-2.1119	-0.21757	-2.0111	0.50656	-2.114	-1.301
QIAGEN_SI02659972	UAGUGGUUGACGAACUCGG	94	-0.84017	-0.68377	-1.158	-0.050057	-1.2305	-0.67581
QIAGEN_SI02659979	UAGGGUCCGAAGGUCAGGC	2264	-2.0948	-1.03	-1.6912	-2.3284	-1.7544	-0.20475
QIAGEN_SI02659986	UAAGCCUCUGAUGUGCUCC	3055	0.81993	0.39117	1.0655	-1.0188	0.85758	0.30766
QIAGEN_SI02659993	UUAGCAUAGGUCAUGAUCC	10566	0.87317	-0.51382	-0.22128	0.57841	0.64997	-0.20557
QIAGEN_SI02660007	UAUCCCUGUGAGUUAUUCC	1111	-1.1688	1.0081	-0.97684	0.91658	-1.1934	-0.16768
QIAGEN_SI02660014	UAAACAUCUUACAGUAACC	1164	1.9386	1.2455	1.5235	0.90809	1.8783	0.37745
QIAGEN_SI02660021	UUGCAGUUGCAUUUAACUG	1164	-0.70014	0.31563	-0.83477	0.62375	-0.61958	1.4407
QIAGEN_SI02660028	AAACAUAAGUAUUUCGUCG	4140	2.0773	0.56095	2.1787	0.53515	2.0245	-0.62198
QIAGEN_SI02660042	UUCUUCUUGUGAAUAUCCC	4140	-1.0957	-0.92817	-1.764	0.77364	-1.1062	0.7152
QIAGEN_SI02660049	UUAAGUAGAUGAUAGCAUC	5166	-1.4977	-1.0166	-1.3122	-1.3705	-1.5632	-0.77892
QIAGEN_SI02660056	UAUGGUGUCUAUUUCGAAC	5166	0.58545	-0.28424	0.18141	0.52122	0.21849	-0.4043
QIAGEN_SI02660063	UAACCGUUUAGCUCCUCCC	5287	1.9262	0.17377	1.4042	-0.83236	1.1548	-0.37795
QIAGEN_SI02660070	UAGAUAAGCAAGUCUACAG	5287	-0.207	-0.84014	-0.27602	-1.3488	0.46677	-0.26525
QIAGEN_SI02660084	UAAAGCUUUCUCCAGCGGC	5584	-0.14666	1.2068	-0.64004	1.2959	0.16998	0.0345
QIAGEN_SI02660091	UUCCUCUUCCUAUUACCCG	5584	-1.5301	1.7193	-1.1608	-0.13124	-1.6267	-0.035503
QIAGEN_SI02660105	UUUAAGUAAAUGUACCGGC	5584	0.99265	-1.1327	0.69126	-0.97391	1.4505	-1.3354
QIAGEN_SI02660119	UAGGUGGUGAGGAAACGCG	8396	-1.3811	-1.189	-1.3199	-1.5972	-1.5918	-0.68975
QIAGEN_SI02660133	UUGCUCAGCUCAUUGAUCG	8396	-0.023193	-0.92711	-0.62212	-1.856	-0.55129	-0.92482
QIAGEN_SI02660154	UUGAGUGUACCCUUUGCGG	26524	-1.0524	1.3977	-0.42336	-0.90655	-0.985	-1.0388
QIAGEN_SI02660161	AUUCCGGUUCAGGACAUCC	26524	0.19154	0.28138	-0.096135	1.3024	0.89598	4.6459
QIAGEN_SI02660182	UAUAUCUCCACUACCACAG	64149	0.089561	-0.79704	-0.61496	0.62628	0.068532	0.70711
QIAGEN_SI02660189	UUUGUGUCUUGUAUGGCCU	64149	0.82799	1.317	0.30932	0.27839	0.98778	-0.37852
QIAGEN_SI02660196	UACUUGUCCAAUUCAAGCC	64149	1.8366	-0.15405	1.6857	0.66136	1.4981	1.1436
QIAGEN_SI02660203	UUUAGCACAGUCACUUAUG	65975	0.20622	-0.80747	0.46171	0.48047	0.00061469	0.062244
QIAGEN_SI02660210	UACAUUACGACGCCUAUGC	65975	-0.85765	-0.60169	-1.2002	-0.89352	-0.37041	0.53705
QIAGEN_SI02660224	UUUCACUAGGAUCUUAUGG	81788	1.8977	2.2474	1.4095	-0.2505	2.47	-0.73211
QIAGEN_SI02660231	UAAGGUAAUGCACAUGUCC	545	1.6522	1.62	1.4684	0.27275	2.1395	0.062878
QIAGEN_SI02660245	UUAUAGUUCAACAUGACGA	2065	-1.6792	-0.72577	-1.6806	-0.72028	-1.4302	-0.48835
QIAGEN_SI02660259	UUUGUAUAUACCCUAGAUG	6787	-1.1296	-0.21717	-0.97942	-0.71299	-1.6627	-0.16831
QIAGEN_SI02660266	UUGAACUGCUCACAGACCC	6787	-2.2844	-1.8404	-2.7202	0.43042	-2.076	NA
QIAGEN_SI02660294	UUCUAGUAGGUCAUAGACC	27	0.69429	1.0395	-0.13688	0.63915	-0.51065	-0.6949
QIAGEN_SI02660301	AUAUGUUGUAGAAACCUUC	10020	-0.21603	-1.0843	-1.662	1.8864	-0.80695	-0.62791
QIAGEN_SI02660315	UACAUCUCCACCACAUUCU	10298	-0.51605	-1.4489	0.11251	-2.5125	-1.1745	-1.0081
QIAGEN_SI02660322	UAUAGCAUGAAGGAAUCGG	4117	0.68987	-0.84026	0.91465	0.82482	1.4283	-0.20892
QIAGEN_SI02660329	UUGCCUUCUCAGCCAAGGC	10454	-1.0837	1.4842	-1.9984	-0.48418	-0.56324	-0.28622
QIAGEN_SI02660336	UUAAGUGAGUGUGCUUGGG	4900	-0.48588	-1.2831	-0.20316	0.043607	-0.44695	0.089281
QIAGEN_SI02660350	UAAAUAAAGGCCGCCGAGG	9463	1.7218	-0.58732	2.1597	-0.38404	1.4602	0.33634
QIAGEN_SI02660385	UUCCAGAAUAAGUCGUGGC	26524	0.33	0.8543	0.90171	-0.011114	0.97027	-0.55114
QIAGEN_SI02660392	UAAACUAGUCAAGUACAUC	30849	0.85507	-1.0871	0.74684	-0.53677	1.3431	-0.28628
QIAGEN_SI02660399	UUAAAGUCCACGCAUUGCU	30849	-1.2588	-0.66871	-1.674	1.656	-1.9078	0.47881
QIAGEN_SI02660406	UAAGGCACGUAUCUCAGGC	9706	-1.8103	1.6119	-1.5374	2.0591	-1.8008	1.194
QIAGEN_SI02660420	UUGCCUUGCAUAAUCAACG	9815	-1.8593	1.6702	-1.8026	-0.034394	-1.7317	-0.033136
QIAGEN_SI02660434	UUUAUUCGGGUCCUUCUCC	57118	0.36618	-0.35468	0.46752	0.045324	-0.7137	0.90132
QIAGEN_SI02660448	UUGACACCACUGACUAUCC	260425	0.20501	-1.0935	-0.032273	0.59517	-0.71193	2.7585
QIAGEN_SI02660462	UUGUAGGCCACAACCAGCC	83549	-0.51262	-0.14875	-0.74526	-1.3419	-0.58953	-0.88798
QIAGEN_SI02660469	UUUCUCAGUGACCUAGAGG	83549	-1.6049	0.31242	-1.3805	0.52552	-1.5158	2.2324
QIAGEN_SI02660476	AUCAUCACCACAUGACACC	91754	-2.0237	-0.83906	-2.3727	-0.37763	-1.89	-0.023999
QIAGEN_SI02660490	UAAAGCUUUAUGAUGUGUG	150094	-0.94131	0.63844	-0.32866	1.0307	0.093556	-0.68774
QIAGEN_SI02660518	UUUGGGACGACUGAGCUCC	4293	-0.86549	0.11041	-1.4666	0.44925	-0.66303	-0.48169
QIAGEN_SI02660525	UUACUAUGUAGAGAGAGCC	4750	1.0587	-1.0475	0.74905	-0.087103	1.5428	0.8717
QIAGEN_SI02660532	UUUCAUGGCAUCCUCUGCG	5127	0.26423	-0.2447	-0.4252	0.52214	-0.12288	0.28715
QIAGEN_SI02660539	UUGAUGUUGCACUUGCUGC	5580	-0.36137	0.94655	-1.1013	0.024709	-0.8279	0.67162
QIAGEN_SI02660546	UUGCUGUGUGGACUCGGCC	10494	-0.72809	-0.2241	-1.5215	-0.71824	-0.43634	-0.75274
QIAGEN_SI02660560	UUAGAGCAGCUUCCAACCC	10922	-0.46404	-1.1819	-0.93473	-1.3371	-0.63394	-0.34842
QIAGEN_SI02660574	UUGGAUUCUUAGUUUAACC	10926	0.0024392	0.024441	-0.083437	0.53348	-0.20175	0.56447
QIAGEN_SI02660588	UUAUACUUUGGUCUCUUCC	5609	-0.55964	-0.8633	-0.57577	0.235	-1.5284	-0.88757
QIAGEN_SI02660595	UUCAUCAUCACGAUCUCGU	22983	-1.8882	-0.029814	-1.67	1.2794	-1.6986	-0.45765
QIAGEN_SI02660602	UAAAGAGCGGUGGUUUCCG	9344	0.59665	-0.82013	0.17967	-0.23072	0.68648	-0.20638
QIAGEN_SI02662009	UAAAUCUCGACCAUAGGCC	2475	-1.2939	-0.79173	0.6099	-1.0216	-1.0368	-1.2382
QIAGEN_SI02662135	AUUCCAGUCAAAGUCAUGC	5328	-0.44856	1.2767	-0.089137	-0.43433	0.10146	-0.18518
QIAGEN_SI02662674	UUAACAAUCAGACACCAGC	5328	0.87062	-1.0086	0.516	-0.45498	1.0273	-0.53806
QIAGEN_SI02663584	UAUAAUGUUCCUGCCAACU	4830	0.48535	-0.778	0.12287	2.2624	-0.16626	2.4276
QIAGEN_SI02663633	UAAAGUACUGUCAACAGGG	5591	1.0496	-0.57158	0.10556	3.2366	1.1679	-1.1303
QIAGEN_SI02663983	UUUCAGAAUAUCCAGUUCC	1956	0.66529	-0.78627	0.060764	0.03214	-2.0209	NA
QIAGEN_SI02664151	UAAAUAUGGACGCACAUGG	6714	0.73769	-0.80625	1.6631	-0.32387	0.25343	0.21762
QIAGEN_SI02664158	UACAAGAUCAUAAUAAGGC	7046	-0.38729	1.5382	0.42005	-0.24729	0.39638	-0.93487
QIAGEN_SI02664347	UUGAAGAACAAUUAGUGCC	545	1.0773	-0.59435	-0.0084085	-0.20182	0.53952	0.26997
QIAGEN_SI02664795	UAGCUUCUGAUCUAUGUCC	1022	0.059529	0.70427	-0.13071	1.873	-0.93428	-0.57312
QIAGEN_SI02665285	UUCUUGUAGAGUUCAAGGG	1158	1.4587	-0.19114	1.1628	-0.37336	1.1139	-0.024778
QIAGEN_SI02665292	UUGAUCUAGAGAUUGGCGG	2051	1.0023	-0.010924	0.91083	-1.035	0.56867	-1.0155
QIAGEN_SI02665299	UAAAUCUUUACACAUAUGC	2263	0.70295	0.16209	1.4625	0.26017	0.34946	0.71142
QIAGEN_SI02665306	UUGACUUGCCGGAAGAGCC	2264	-1.9568	-0.40536	-2.2778	0.59331	-1.8674	2.3139
QIAGEN_SI02665320	UUUCACGGUAUCUCCCUGC	3055	1.3353	-0.35221	0.96175	0.56543	0.37756	-0.61142
QIAGEN_SI02665327	UUAGUGGUCUCGCUAUCCC	3055	-0.93516	-0.41733	-1.7143	0.058159	-1.308	-1.0928
QIAGEN_SI02665341	UAAUCUACCAGUUCCUCAG	4830	2.1579	-1.4829	1.59	0.26751	1.3735	-0.72036
QIAGEN_SI02665348	UAAAUAUAUUAUCUGUCUC	5129	0.84746	-0.24985	0.925	1.7076	1.5032	4.3712
QIAGEN_SI02665355	UUCUUUACCCAAAGUAACG	5165	0.83114	2.171	1.0845	1.3101	0.58801	0.75999
QIAGEN_SI02665362	AAUAUCUAGCAUACAGACG	5165	-0.37642	-0.91702	-0.5132	0.48727	-0.48899	-0.023942
QIAGEN_SI02665369	UAUUAAUGUAGCCUCACGG	5290	0.85508	-1.3494	1.0806	-1.3673	1.4715	-1.2907
QIAGEN_SI02665383	UUGAAUUUCCUUCUUCACG	6794	1.3439	3.2835	1.8039	1.7058	1.6957	0.26836
QIAGEN_SI02665397	UCUUUCAUGAUCAAGUCCC	8767	0.99172	1.3406	0.54388	1.1167	1.1825	0.68571
QIAGEN_SI02665411	UAUGCUCUGGAAGUCAUGG	10256	0.70347	-0.39738	0.34225	-1.7952	0.74414	-0.88584
QIAGEN_SI02665418	UACUUGUGCUCACACAGGC	10295	-0.71773	1.7368	-1.0749	0.20767	-0.94626	1.7246
QIAGEN_SI02665425	UCUAGGUGACUCUCCAUUG	10295	0.56621	0.30238	1.2863	-0.099741	0.88929	-0.86671
QIAGEN_SI02665453	UUUAAUACUAAUUCGGGAG	51265	1.3552	-0.72766	1.3324	1.0054	2.339	0.053794
QIAGEN_SI02665460	UUCGUGAUGAAAUUGCUUU	51265	1.2284	-0.99686	0.50825	-0.41615	1.053	-0.25763
QIAGEN_SI02665467	UUAAUUUCAACAUCACUGG	51422	-0.19376	-1.246	0.89465	-0.7203	-0.30065	-0.10615
QIAGEN_SI02665474	UUCAGGUUUAGAAUUAGCC	51727	-1.1696	-0.96547	-1.6355	-0.066282	-0.71221	-0.40293
QIAGEN_SI02665481	UUACUGUUAAUGUAAUCAU	51776	-0.089116	-0.96641	-0.56542	-0.85277	-0.33071	-0.62501
QIAGEN_SI02665488	UAUAUUUCCCACAUGGUCC	53944	-0.80121	-0.33319	-1.2986	0.61331	-0.70971	-0.96611
QIAGEN_SI02665495	UUUAGCAGCAAGUUAGUCA	55312	0.67651	0.13841	0.32042	1.2353	-0.11647	-0.055793
QIAGEN_SI02665502	UUCUAUCUUAAGUAGGUUC	64710	1.5482	1.1529	2.2628	1.001	1.6591	0.40356
QIAGEN_SI02665509	UUGAGGGACAGGCUCCUUC	80271	-2.2573	-1.8315	-2.5397	-1.0152	-2.0174	NA
QIAGEN_SI02665530	UAUAUCUUUAAAGACAACC	127933	-0.3839	-0.40755	-0.69769	1.1618	-0.30653	0.64827
QIAGEN_SI02665537	UUUCAUCUUGAGGUGAUGC	146057	0.72117	0.099619	-0.20834	0.64301	0.21086	0.70373
QIAGEN_SI02665544	UAGGCGUCCACGGUAAGCC	283455	-0.011951	0.23851	-0.22706	-1.5889	-0.77816	-0.53493
QIAGEN_SI02757244	UUGGCCUCGGGACCAAGCG	207	0.44022	1.1647	0.038346	0.99437	-0.37209	-0.67676
QIAGEN_SI02758399	UAUAGUGUCAUCUCUCCCU	132	0.28529	-0.28386	0.3014	-0.12925	0.51393	-0.79783
QIAGEN_SI02758427	UCAGAAGUCGACAUAUCCG	818	2.0723	1.1017	1.7286	1.768	1.7152	-1.0145
QIAGEN_SI02758448	UUGACAGCGAAGUCGGAGG	2323	-1.4199	-0.64905	-1.3428	0.51758	-1.7237	0.41473
QIAGEN_SI02758462	UAACACAUGGCCGUUCACC	2872	2.2064	-0.35221	1.6118	1.2038	1.6423	0.73733
QIAGEN_SI02758469	UCAUUCACAGUAACGGUUC	2872	1.0641	-0.34884	0.89757	-0.54716	0.94393	-0.32677
QIAGEN_SI02758490	AUGACCAUCACUUUGCCCG	3985	-0.52388	-1.4064	-0.28338	-1.6829	-0.15335	-0.73234
QIAGEN_SI02758497	UAUGCGGACAGUAACGAGG	4139	-0.040178	0.30703	-0.45232	-0.86135	0.024534	1.4591
QIAGEN_SI02758504	UUCUGCAAUGCUACGUAUC	4139	-0.30137	1.2934	-0.43926	-0.9306	0.18413	-0.70719
QIAGEN_SI02758511	UUGGCGAACAUUCUCUAUG	4293	1.5639	1.3269	1.2148	0.10825	1.2888	0.71229
QIAGEN_SI02758518	UAGUCGAACACCGCGGUCC	4294	0.49887	2.7325	0.20528	-0.33899	0.68106	-0.40426
QIAGEN_SI02758525	UUGAAGUUGCCCUUGCGCU	4294	-1.701	-0.48146	-1.4803	1.6732	-1.489	0.46282
QIAGEN_SI02758532	UUUGUGUCUGUGUCACCGG	4486	-0.63383	1.3041	-0.20127	1.4166	-0.38761	0.143
QIAGEN_SI02758539	UUCACCAUCUACGCAGACC	4486	1.6063	-0.083871	1.6676	0.029813	1.5919	0.71006
QIAGEN_SI02758546	UGGACAUUCCUCUUUAUUG	4900	-0.51537	-0.64266	-0.92597	-1.3304	-0.71637	0.80833
QIAGEN_SI02758560	UAGAAGAGGAUGGCGUCCG	5297	-0.92227	1.8943	-0.57453	-1.8376	-1.1367	-0.65107
QIAGEN_SI02758567	UUCCACAGGGAAGUUGCCC	5313	0.91063	-0.46675	0.11608	-0.80754	0.6902	-0.44148
QIAGEN_SI02758574	UUAAAGACUCAAGGCAUCU	5313	0.093181	-0.49191	0.14958	2.7744	1.0405	-0.72376
QIAGEN_SI02758581	UACAAGGGUAGGCUGGGCC	5313	-1.466	0.30226	-2.3754	-0.26049	-1.8111	-0.23757
QIAGEN_SI02758623	UUCAAGUAAAUAACUAUGG	5588	1.2326	-1.1304	1.2452	-1.1772	0.41732	0.33121
QIAGEN_SI02758637	UUUACUACUAUAUUACUGG	5599	1.6454	-1.1853	1.4121	-0.60513	1.6842	-0.04314
QIAGEN_SI02758693	UUUAGAGUUAUCCUCUCUC	6259	0.65345	-0.24545	1.3855	-0.27267	0.6588	0.42698
QIAGEN_SI02758700	UUGAUAUUGAAGGUCUUGC	6500	0.17481	-0.93692	0.77025	0.41571	-0.26544	0.75473
QIAGEN_SI02758728	AUUAGCAUUAUGUAGAUCC	6732	-0.33768	-0.76853	0.012047	0.4935	-1.0122	-0.1819
QIAGEN_SI02758735	UUGAAUUGUUCAUAGGAGC	6733	-0.39208	2.8258	-0.10242	1.4442	-0.088138	1.1403
QIAGEN_SI02758742	UGUGUAAGUAAUCUAACCC	6733	-0.7083	0.076742	-0.90078	-0.10368	-1.0067	-0.33805
QIAGEN_SI02758749	UUCCAGUUACAGUCAAGUC	6885	0.27867	-0.81747	0.51402	-1.4438	0.501	-1.0296
QIAGEN_SI02758763	UAACUUGGUAUAUACCAUC	6885	0.89497	-0.4426	1.1616	-0.21954	1.6639	3.1312
QIAGEN_SI02758770	UCUUCUACUGUGUUGCUCC	7075	0.7357	-0.55846	0.51876	0.090604	0.55354	-0.3662
QIAGEN_SI02758784	UAAAUCUGUAACUUCUUCC	7444	0.67311	0.86472	1	1.7806	0.53718	1.7171
QIAGEN_SI02758791	UAAUUCUCUUAGCAGGUCU	7465	-2.4108	-1.0467	-2.8663	NA	-2.0692	NA
QIAGEN_SI02758798	UUCAAUUCUAUUCGUAAUU	7465	-2.0025	-0.32746	-2.312	0.87605	-1.9279	0.34869
QIAGEN_SI02758826	UUUCUGGAUAACACUUCCC	8767	-1.7175	0.26758	-2.5475	0.35102	-1.9589	-0.73888
QIAGEN_SI02758840	AAACACACCUUUCCCAUCC	8877	1.7159	0.9117	0.65885	1.3691	0.4247	-0.082998
QIAGEN_SI02758847	UUUGUAUUUACUCAAACCC	8899	0.30206	1.2245	-1.1606	-1.2996	1.108	-0.46604
QIAGEN_SI02758854	UUCCUGAGUUCUUUCGUCC	9149	-0.64027	0.62947	-0.66206	-0.90738	-0.98158	-0.054667
QIAGEN_SI02758861	UUCUUGUUGCUCGAAUCCU	9149	-0.59542	-0.22358	-0.69644	-1.842	-0.567	0.049948
QIAGEN_SI02758868	UUAUCUGCAGAGCUAUCUC	9262	-0.10843	1.0027	-0.38356	3.2698	0.45907	3.8296
QIAGEN_SI02758882	UUGAUAUACAUUGUCUAAC	9262	1.0533	-0.21696	1.3948	2.0152	1.524	1.9303
QIAGEN_SI02758896	UUCCUUGCGAAGUUUGUAG	9344	-0.19499	-0.75221	-0.20112	-1.1761	-0.27139	-1.0132
QIAGEN_SI02758903	UCGGUUGCCAUCAUAGCCG	10454	-0.38672	-0.36759	-0.16341	-1.1617	-0.70199	-0.62492
QIAGEN_SI02758910	UUGAAGGCUGUGUUUCUGG	10461	-0.95193	-0.5111	-0.7776	-0.53047	-1.1469	-0.51113
QIAGEN_SI02758917	UAGUUGUAAGACCAAGUCC	10733	-1.1	-0.52266	-1.9268	-0.83551	-1.7272	-0.15351
QIAGEN_SI02758924	UUGCGUUUCCUGAACCACC	10922	0.26581	0.96342	0.73694	-0.76924	-0.08335	0.091022
QIAGEN_SI02758931	UUCUGUACCACCUUGCUGC	10922	-1.39	1.4445	-1.4711	0.41916	-1.636	2.5412
QIAGEN_SI02758945	UAUUCUGCUAACGUUAACG	11011	0.021444	1.0077	0.70659	-0.4494	-0.22364	-0.63208
QIAGEN_SI02758994	UGAAUCAACAUAAACAGGG	27148	0.79955	-0.73484	1.8326	0.15839	0.82561	-0.98471
QIAGEN_SI02759015	UUGGCUAAGGGAUAAUCCC	27148	0.81058	1.3803	1.0777	0.25816	0.99954	0.24878
QIAGEN_SI02759022	AAUCGCUUCUUGUACUUCC	50488	-0.17398	-0.93706	0.51297	-0.48731	-0.28587	-0.18919
QIAGEN_SI02759029	AUGUGGAUUGACAAAGGUC	51231	-1.1845	-0.35202	-1.1501	0.14329	-1.5287	2.7504
QIAGEN_SI02759036	UUGAAUGCCGCUUGGAUAC	51231	0.64901	-0.65458	0.72757	-1.0154	0.17946	-0.65194
QIAGEN_SI02759043	UUCACUAAAGGCUUAAAUG	51422	2.182	-0.29291	2.4147	0.24886	2.1503	0.099412
QIAGEN_SI02759050	UAACUUGUAAUGUAGUAUC	51422	0.94784	-1.0864	1.2954	-1.3899	1.5514	0.12569
QIAGEN_SI02759057	UGAAUUUGCGCAUCUCAGC	51447	-0.046646	-0.83206	-0.40499	1.0263	-0.35999	-0.095113
QIAGEN_SI02759064	UUAUGAUAAACUAUCAACC	55312	-0.0019406	-0.89881	-0.62493	-0.07239	-0.078439	-0.48552
QIAGEN_SI02759071	UGUAAUAUGGGUUCCAUCC	55312	0.28622	0.17863	0.26627	0.0071782	0.79457	-0.98503
QIAGEN_SI02759078	UUAAACUAAUUCACAACUG	55312	-0.11929	1.5819	-0.39982	0.48302	-0.86777	-0.77259
QIAGEN_SI02759120	AUAAUCAUCUUAUUGCUCC	140901	0.53788	-0.51947	0.56016	0.96786	0.75502	-1.2161
QIAGEN_SI02759127	UUUAUUGGAGGAAGUCAGU	225689	0.67087	-0.098676	0.1772	2.0501	1.2191	0.67415
QIAGEN_SI02759134	UUGGGAGUAGCCUCCAAGC	225689	-1.0274	1.7727	-1.2065	1.2575	-1.467	-0.93238
QIAGEN_SI02777362	UUAGGCUACUCUAUUAUCC	1326	-1.0286	-1.0431	-1.1369	-1.1287	-1.4107	-0.25756
QIAGEN_SI02777369	UUGUUGGGCGGCAAGCUGG	1613	-1.77	2.8518	-1.5901	0.089129	-1.8805	-0.92356
QIAGEN_SI02777376	UUGCUCGCUGUACUUCUCC	3551	-0.86166	-0.95235	-0.69124	-2.1518	-1.0856	-0.44668
QIAGEN_SI02777383	UUAGACAUGCCUGAUUUCU	5297	-1.0306	0.2186	-2.0293	-0.70446	-0.74049	-0.40563
QIAGEN_SI02777390	UUAUGUCCAGGUUGCUCCG	5297	-0.79755	-0.96536	-1.1738	-0.032465	-1.351	0.95606
QIAGEN_SI02777404	UUAUAAAUCAAGAUGAGGC	5612	-0.66224	-0.96654	-0.67706	1.5427	-0.90303	-0.88718
QIAGEN_SI02777418	UACGGCACCACAGUCAUGC	6794	-0.67699	-0.2484	-0.84746	-1.1895	-0.77499	-0.28955
QIAGEN_SI02777425	UUUCAGUGCUAGGUCAUCC	6794	0.79034	0.64907	0.40654	-0.53156	1.1563	-0.35516
QIAGEN_SI02777432	UAACUUAUUAUUGCCUCCC	8503	1.4892	0.41121	1.3514	0.43484	2.2179	-0.037061
QIAGEN_SI02777439	UUACUGAAUACUACAGCCC	8503	-1.2024	-0.26068	-1.1469	0.39329	-0.78145	-0.10014
QIAGEN_SI02777740	UUGUGUACCGAUACUACGG	51592	-0.91393	1.8958	-0.65598	0.21309	-1.3088	0.18647
QIAGEN_SI02777747	UUGACUACAUUCUUUGCCC	51592	-0.37453	-0.25863	-0.43797	-0.49442	-0.76195	-0.49095
QIAGEN_SI02778097	UUAAGAUGGUUAAUAACGC	55681	-1.3626	-0.48879	-1.7708	-1.091	-1.3392	-0.50362
QIAGEN_SI02778937	UUAUAUGAUGUUCUCAAGC	79834	-1.3428	-0.96117	-0.37825	0.36766	-1.5027	-0.63354
QIAGEN_SI02778979	UCCUCUUCCAGAUAGGUCC	80271	-0.10734	0.60696	-0.066852	-0.8014	0.045891	-1.0692
QIAGEN_SI02779427	UUGAGGAGGAUGGCAGUCG	152789	-1.9042	1.413	-1.9446	-0.9624	-1.5843	-0.1485
QIAGEN_SI02794344	UUGACGAUCAUGUCAUGCU	23005	0.7138	1.1418	0.81623	0.76675	0.34832	1.6173
QIAGEN_SI02794463	UUAGUUAUCCGGCCAUAGG	23043	-0.49564	-0.52092	0.29506	0.17197	0.4974	-0.95058
QIAGEN_SI02811592	UCGUGGUUCAUGAUCUUGC	55561	-1.7046	0.90445	-1.8341	-0.42374	-1.595	0.39998
QIAGEN_SI02812068	UAGUGGUUGACCACUCUUG	54986	1.8297	-1.1395	1.0183	1.4147	1.625	1.6211
QIAGEN_SI02812075	UACGUGAGCAACCUUGGCC	54986	-0.089444	-0.67074	0.75519	-2.2494	0.22898	-1.0097
QIAGEN_SI02820629	UUUAGGGCCAGAUUGAGGU	79834	-0.36433	-0.16397	-0.63078	-1.5231	-0.71318	-0.95955
QIAGEN_SI02824332	AUACAGACUAACACCAUGC	25998	-1.9844	-0.11675	-2.8216	1.2779	-1.818	-0.43297
QIAGEN_SI02826481	UCCGAGUCAGACACGUGCG	9625	1.2175	-1.1413	1.1204	-1.3154	0.83989	-0.17638
QIAGEN_SI03021900	UAAUGUGAUCUUCCGAAUG	80318	0.033955	1.2793	1.5673	2.4363	0.69678	1.8963
QIAGEN_SI03021921	UUAGGGAGUGCUAAUGUGG	26353	-1.7725	-0.41495	-2.4082	-0.73938	-2.0407	NA
QIAGEN_SI03022068	UUACGCUUGAAUAGGAUGG	9252	0.28194	0.54097	1.2051	-0.51793	0.6148	-0.55883
QIAGEN_SI03022551	AUGAUAGUUAAUGACAAGG	91	-0.96675	-0.59477	-0.55391	1.378	-0.46584	0.32209
QIAGEN_SI03022586	UAUGUGCCUGUCCUAUUCG	8526	-1.6487	2.4714	-0.27433	1.1345	-1.8471	-0.62614
QIAGEN_SI03022635	UUCUUGGUAGAAAGAGUCG	89882	-1.9804	0.1294	-2.5261	1.3156	-1.8149	NA
QIAGEN_SI03022740	UAGUGAAUGGAGGUACUCG	5567	-1.6822	-0.8102	-1.1066	0.69852	-1.3286	-0.28485
QIAGEN_SI03023251	UUACUCUGAAGCACCCACG	51550	-0.38246	-0.88786	-0.33876	0.412	-1.0845	-0.86575
QIAGEN_SI03024021	UUAUUAUCUCUCCAACUGC	7443	-1.3943	-0.71536	-1.0551	1.9277	-0.72876	0.58927
QIAGEN_SI03024847	UGAAACUGUGAGGUGAUCC	7360	-1.6958	-1.1133	-2.1597	-0.44838	-1.8768	3.0697
QIAGEN_SI03024924	UGAACCUGCAGAAUAAUCC	5598	1.3063	-1.0149	0.73967	-0.28082	0.85276	-0.18562
QIAGEN_SI03025176	UAAGCUAUUAUUUGGUCCC	8382	0.96803	-0.36493	0.40479	0.3049	1.2808	-0.65966
QIAGEN_SI03025232	UUGGCGGCUAAAUCAUCCC	9252	-1.8258	-1.0815	-1.7756	-1.3327	-1.8045	-0.85529
QIAGEN_SI03025281	UUCAUUAUUGGGAGUGCCC	983	-1.2871	-0.28982	-1.1585	0.88609	-1.2769	-0.34182
QIAGEN_SI03025288	UAGUUCAUCGCUGAUGCCC	7301	-1.6997	0.025336	-1.8653	-0.26065	-0.13042	-0.27094
QIAGEN_SI03025771	UUACGUAGCCUUUAUAUAC	51135	1.7393	-0.2888	1.6479	0.10488	1.1376	-0.84708
QIAGEN_SI03026226	UAAUACACGAGUCAGUAGU	472	1.796	-1.2585	2.591	0.28149	2.2348	1.0484
QIAGEN_SI03026282	UAACGUUCAUACUACCAGU	8444	1.9909	-0.85625	0.41714	0.29556	1.7522	0.0093371
QIAGEN_SI03026317	UUCGGUAUUUAUCUGUUCU	11200	1.7941	0.642	0.94944	0.89235	1.5396	0.47932
QIAGEN_SI03027010	UAUUACAGCAAUGCUAACU	5604	0.51812	-0.12008	-0.17014	-0.10067	0.10095	-0.70457
QIAGEN_SI03028277	UACGUCGUCGAACACGUGG	54869	2.1041	0.11406	0.83064	0.81264	0.88178	0.41585
QIAGEN_SI03028466	UUCGAUCCACUCCUCAUGG	8997	1.3415	0.22043	0.66107	0.82985	1.0013	0.14416
QIAGEN_SI03029733	UAUACCAAUUCAUGGAGCG	256356	1.0167	1.6063	0.64682	-0.085756	1.542	0.050754
QIAGEN_SI03030356	UAGGAUGUUUCGGACAACG	152789	0.81666	0.8743	-0.324	0.57703	-0.13449	2.8217
QIAGEN_SI03031105	UAGAACUAGGGUGCCCUUC	1026	1.4564	0.85942	1.0874	-0.82735	1.1146	-0.65416
QIAGEN_SI03031203	UAUUAUCGGCUUCAGAUUC	10611	1.2632	1.7627	1.2174	1.734	0.92291	0.93278
QIAGEN_SI03031217	UGUUAUGUUCUCGUCAUUC	7048	0.080813	-0.67743	-0.3252	0.45525	0.44235	-1.077
QIAGEN_SI03031329	UUCGAGGAAAUUUAAUGUC	10000	1.9157	0.36514	1.967	-1.97	1.8429	-0.66204
QIAGEN_SI03032092	UAGCCGACUGUUCCAACUC	2868	0.58611	-0.0051259	0.226	-0.62788	0.025563	-0.33557
QIAGEN_SI03032211	UUUCAGUGAGGCGUUGAUC	5315	0.71007	0.94885	0.12059	0.28134	0.55474	-0.79555
QIAGEN_SI03032372	UUACUACAUGUCUUGCAUC	7444	0.44812	-1.4151	0.0062023	-0.2376	0.97592	-1.2546
QIAGEN_SI03032561	UUUCCGGGCAGUGGCAAUC	23542	-1.1972	0.86508	-1.6098	-0.67045	-1.2042	1.0797
QIAGEN_SI03032575	UACGACUUCUUGCCCAAUC	256356	0.77981	-0.28706	0.26335	1.1084	0.80233	3.139
QIAGEN_SI03032806	UUCUCGCUCAUUGAAGUGC	8569	-0.17655	-0.77717	-0.14311	-1.6607	-0.039314	-0.96051
QIAGEN_SI03033324	UACGUAUAUAGUGUCAGGC	2042	1.6457	-0.23409	0.64666	0.19076	0.76334	-0.67551
QIAGEN_SI03033541	UUCGUCUACAGAGAUCCGC	5601	-0.33384	-0.76488	-0.69866	-0.98598	-0.43899	-0.5731
QIAGEN_SI03034752	AAGGUUUAUCACACGCUCC	122481	-1.3933	-0.18653	-1.9838	0.33491	-0.9016	0.60479
QIAGEN_SI03034773	UGAUAUAGAUGGGUCCUCC	5159	1.1671	-0.61155	0.05264	1.5263	0.38397	0.45397
QIAGEN_SI03034843	AUCAAUACAGUGGUACUCC	6500	1.1597	-0.92255	1.5665	-1.4677	1.1739	-1.1027
QIAGEN_SI03035235	UUAGACACCAGGAGGUGCC	55450	0.57761	0.55067	-0.11269	1.2142	1.1142	-0.79542
QIAGEN_SI03035858	UCGCUCACUGUAAUAUCCC	814	0.52756	0.87924	0.13844	-0.55464	0.15359	2.1063
QIAGEN_SI03036103	UGUUGUACCUACAUGACCC	79109	0.55947	0.063264	0.03818	1.7414	0.016006	-0.58767
QIAGEN_SI03036278	UCGUUCUGAAAGCAUGACC	5579	0.61122	-0.092172	-1.32	-0.16724	-0.66734	-0.38726
QIAGEN_SI03036845	UACCUUAGUAAUACUGGAC	11040	0.69294	-1.2869	0.23413	0.48137	0.086622	-0.67439
QIAGEN_SI03036880	UAGGAUAGGUUCUUCAGAC	80122	-0.39815	-0.40613	-0.394	0.21442	0.92334	-0.44854
QIAGEN_SI03036943	UUUCCUUAAUUAACGGCAC	1841	-0.24284	-0.95304	0.49383	-0.58343	0.034834	0.87874
QIAGEN_SI03037587	UUUGGUUUCCUAACGUCGU	9863	2.0404	1.4104	0.67589	1.811	1.5661	0.72683
QIAGEN_SI03037874	UAGGCUGACAAUUAGUCCU	8649	0.20218	0.0017536	-0.38951	0.26858	-0.19593	0.11044
QIAGEN_SI03038770	UACAGUUGAGAUCUCGAUG	139189	2.9482	-1.6558	2.1848	-1.4238	2.6654	-1.4275
QIAGEN_SI03038924	UAAUCGACUUUACGAAAUG	166614	1.7438	-0.48633	1.9962	0.20124	2.076	-0.8396
QIAGEN_SI03038994	UUAAGGAUCUCCAGCGUGG	2242	-0.16443	-0.99523	-0.1792	-0.20812	-0.18477	0.44662
QIAGEN_SI03039015	AUAGGUCUUAUUUACGUGG	2984	-1.1239	1.1782	-1.6573	-0.28676	-1.155	-0.16646
QIAGEN_SI03039561	UAAUAGGGAGUAUAGCAGG	7867	0.14124	-0.30531	0.60918	-0.37243	-0.23531	-0.61514
QIAGEN_SI03040485	UUUGCGGGCGAAGCGCACG	5579	0.42628	-0.1211	-0.010075	-1.7641	0.075325	-0.40854
QIAGEN_SI03040632	UUAGGUGCCAAGCCUCUAG	375298	-0.98385	0.46488	-0.98124	0.44558	-0.70032	-0.28694
QIAGEN_SI03040681	UACAAGUCCCAAUAGAGAG	1796	-1.1037	-0.12482	-0.82954	-1.7223	-1.3147	0.15633
QIAGEN_SI03040807	UUUACCUGUGAGGUCUAAG	6502	0.2928	-0.83128	0.17277	-0.17489	0.33489	0.35845
QIAGEN_SI03041010	AUAGUCGUCAAAGUUACUC	5566	0.92375	0.6624	0.10896	-1.2602	0.82887	-0.46092
QIAGEN_SI03041038	UUUCGGUAGGCCAAGCAUC	11011	1.8464	0.55499	0.34097	-0.38321	1.2801	-0.54148
QIAGEN_SI03041129	UAGAAUGUAAGGCGCCUGC	5170	1.304	0.61972	0.81279	-0.19802	1.6754	1.3251
QIAGEN_SI03041850	UGAUAUACACGCCUCCACC	83732	-0.17553	-0.071387	-0.78507	-0.45561	0.26726	0.33846
QIAGEN_SI03041955	UUCAGUUCAAGGCACAUAC	65018	-1.2159	0.077537	-1.5939	1.3838	-0.75219	-0.73896
QIAGEN_SI03042186	UUGCUGACAAACACCACGU	3795	-0.071797	-0.37752	-0.77401	1.3702	-0.4361	1.5611
QIAGEN_SI03042291	UAGAGCAACUGCAAUCGCU	7305	0.79457	-0.29947	1.4638	-0.40711	1.1836	0.80917
QIAGEN_SI03042403	UUGUCGAUGAUGACCCACU	84630	0.26516	0.61943	-0.39413	-0.14757	-0.66885	1.2727
QIAGEN_SI03043082	UAUAUCAGUUUCGAACUGG	10142	0.6375	-0.69284	1.2772	0.92427	0.47269	1.3892
QIAGEN_SI03043103	UUUCUCUAUUCGUCGAUGG	1607	-0.62988	0.4869	-0.81493	-0.19644	-1.0034	0.13867
QIAGEN_SI03043614	UUGAGUAGCACCGUGUUCG	2870	-1.074	-1.1967	-0.83206	0.12914	-1.2303	-0.86876
QIAGEN_SI03044286	UACUUGAUGAAUCUCCCAG	8859	0.40882	0.30852	-0.14509	0.52872	-0.52098	0.036192
QIAGEN_SI03044818	UAAGUCUCGAUGAAGUAUC	79858	0.056176	0.45193	-0.11519	0.5712	-0.31349	1.0841
QIAGEN_SI03044958	UUAGCCUCUCAAGAGUUGC	51776	0.36388	0.77662	0.1903	0.71912	-0.40119	1.8213
QIAGEN_SI03044972	UACACGUUUCCAAACUUGC	9212	1.3401	-0.25582	0.57746	-0.18532	1.2461	-0.41001
QIAGEN_SI03045084	UAGUGUAAGUACUCGAUGC	10645	0.14001	0.90053	-0.48371	-0.18581	0.50393	-0.27224
QIAGEN_SI03045154	UAAGAUAGUCAUCAGAGGC	283629	1.518	-1.2551	1.0259	0.68985	1.0572	-0.66566
QIAGEN_SI03045749	UUUAUUCCCGUCAGGAUCC	8518	-0.087592	-1.2894	0.012047	0.58608	0.11378	2.5951
QIAGEN_SI03045812	UCAUAUAAUGGACCCAUCC	1163	0.75875	0.93241	0.48544	1.0647	0.70147	-0.34645
QIAGEN_SI03045910	UUUCCGGCCCGAAAGGGCC	112464	-0.34383	0.94287	-0.45796	-0.92614	-0.29821	0.47269
QIAGEN_SI03046092	UAGAAUUGCUGGAUCGACC	8567	0.85747	0.63557	1.6718	1.0873	1.6848	0.29431
QIAGEN_SI03046099	UACAAGCGUACAAUAGACC	1739	-0.36407	-1.0084	-0.50115	-1.3495	-0.43836	-0.15025
QIAGEN_SI03046162	UUAGUCUGACCUCUGCACC	1030	-0.10653	0.46047	-0.47937	-1.0034	0.50191	-0.92146
QIAGEN_SI03046925	UUAAUCGUCAGGACAGGUG	2042	1.074	-0.10143	0.92829	-0.025685	1.2395	-1.4099
QIAGEN_SI03047590	UCUUAUAUUGUCUUCCCGG	5257	1.5986	-0.057936	1.1876	0.46473	1.6263	-0.52379
QIAGEN_SI03047933	UCCGAGUUUAUCCUCUUCG	9463	1.0514	0.22731	2.323	-0.6724	1.445	0.68742
QIAGEN_SI03048234	UAGACGGUGGCCGUCAUCG	29993	0.69323	-1.0784	0.52911	-0.31787	0.33312	0.36301
QIAGEN_SI03048465	UAUUUCGGCCAGACCUCCG	54822	0.40858	-0.23885	-0.51618	-1.0482	0.3634	-0.5727
QIAGEN_SI03048668	UUCCGAGUGGACAUGCACG	197258	0.37688	-0.46329	0.36481	-0.16112	0.04538	1.2569
QIAGEN_SI03048822	UAAUGGACAAUGCAUAGAG	5565	-1.2565	1.2978	-1.6354	1.2528	-0.76404	-0.61894
QIAGEN_SI03049060	UAACGCUCUGACCACCUUC	55277	0.02153	1.8237	-0.14106	-0.10882	-0.29197	0.045205
QIAGEN_SI03049123	UAGAGUAGAGAAUUCAUUC	2065	1.1745	1.4041	0.99846	1.3726	0.50198	-0.20339
QIAGEN_SI03049368	UAGAUUUCUCGUAGAGCUC	9863	-0.35451	0.31504	-1.1597	0.0096186	-0.32087	1.252
QIAGEN_SI03050502	UUCCGUACUCCACCAUUCC	57538	0.65023	0.53818	0.033196	1.4913	0.23673	2.4913
QIAGEN_SI03050551	UUAACCCUGGCAUUGGUCC	1607	0.99859	1.7732	0.8794	0.78025	-0.1454	0.434
QIAGEN_SI03050572	UUGAUUCUCCCAUCGGUCC	9863	-0.81811	-0.86042	-0.6396	-1.0064	-1.3361	-0.85548
QIAGEN_SI03050635	UAGGGUACGGAGCCCGUCC	4145	0.60883	0.16456	0.63535	-1.7002	0.74845	-1.0453
QIAGEN_SI03050810	UUGGGUGCCCACGAUCUCC	91	-1.3979	-0.98385	-1.1036	-2.3612	-1.4285	-0.72993
QIAGEN_SI03050992	UCACGAAUCAUCACACUCC	139189	1.3996	-0.10437	1.2769	-0.044528	1.5626	0.15751
QIAGEN_SI03051811	UAUUGGCAAAGAUCCGCCC	5213	-0.87124	-1.1079	-1.4152	0.06295	-1.0077	-0.78095
QIAGEN_SI03051881	UGAUACUAGUGAAUGACCC	10746	-0.27581	-0.0017507	-0.4818	-0.097206	0.89737	1.1264
QIAGEN_SI03052350	UUAGUUGAAAUCGCCUCAC	152789	1.8834	-0.1863	1.7812	-0.69706	1.7257	0.44449
QIAGEN_SI03052812	UUUGACGUGGACUUAGUGU	5586	1.2799	-0.25418	2.0627	-1.1056	1.028	1.0925
QIAGEN_SI03053421	UUGUCGGUCAUGAGCAAGU	8558	-0.26516	0.88743	-0.16939	-0.85619	-1.0204	-0.31098
QIAGEN_SI03053939	UUACUCAUCUGCACGAUCU	1609	-1.3594	-1.2069	-1.3899	0.21241	-1.4387	-0.67609
QIAGEN_SI03054233	UACAUGUGAACCCUCCGCU	204851	-0.96315	-0.75655	-0.30857	-1.3952	-1.4721	0.74873
QIAGEN_SI03054541	UAACGGACCAGCUUCGCCU	8844	1.4029	-0.81341	0.90948	-1.1145	0.81356	0.41802
QIAGEN_SI03054807	UUCUCGAAAGACUUAACCU	440275	1.3277	-0.44932	1.1012	-0.44145	0.79774	0.38309
QIAGEN_SI03055052	UGUGCUUCCGAGAUGAACU	114783	-0.69527	0.57955	-0.17295	-0.70559	-0.66277	-0.10398
QIAGEN_SI03055493	AACGAUGUCAUAACACUUG	51422	1.9861	-1.1127	2.35	-2.1033	2.5146	-0.99102
QIAGEN_SI03055857	AUGAACUACAUCACGAGUG	9263	-0.71992	-1.1025	-0.37352	0.22057	-0.56771	-0.015556
QIAGEN_SI03056088	UGAACCGUUUAGGUGGCUG	1032	1.4344	-0.65487	0.50436	1.1978	1.5494	-0.63662
QIAGEN_SI03056396	UUGCGGAGCCCGUAGACUG	138429	-0.85496	0.89297	-0.28601	-2.2294	-1.3176	-0.54565
QIAGEN_SI03056690	UCUGAAUCCAGGUACCAUG	4296	-0.96242	1.5381	-0.81478	-0.29284	-1.1611	-0.71666
QIAGEN_SI03057047	UUGAACUGAACCCGUGUGG	2268	-0.57229	-0.74935	-0.9053	1.3601	-0.77356	0.57875
QIAGEN_SI03058517	UGUACCUUCUGCAAUCCGG	112464	-1.085	0.34064	-0.35162	2.0623	-1.0207	-0.039627
QIAGEN_SI03058559	AUCUUCACCAAAUGCCCGG	85366	-1.4758	-0.15687	-1.2117	0.92281	-1.5627	-0.22141
QIAGEN_SI03058636	AUGACCGUUAGUGUGACGG	260425	-0.76318	-1.0324	-0.34551	-0.35482	-1.0803	-0.77716
QIAGEN_SI03059140	UGAAGCGUAUAGAUUCAGG	139189	-1.084	-0.32992	-0.26556	-0.24551	-1.1508	-0.19462
QIAGEN_SI03059217	UCAUAGAUUCAUACGCAGG	6198	-1.4486	-0.54004	-1.3438	1.394	-1.3167	-0.71923
QIAGEN_SI03059252	UCCAUUAUGAUGCUCCAGG	2260	-0.4634	-0.85229	0.10184	0.096328	-0.28308	-0.23178
QIAGEN_SI03059581	UGUGGGUUCAGGAUGGUCG	816	-1.7432	0.86398	-1.7997	-1.676	-1.4664	-0.68387
QIAGEN_SI03059623	AAAUCCGUACAGAAGGUCG	84446	-0.27864	-1.1468	0.26596	-1.3178	-0.19541	-0.95059
QIAGEN_SI03059658	AUCGGUGACGAACUCGUCG	5581	1.137	-0.52261	0.7592	-0.16238	2.0305	-0.57415
QIAGEN_SI03060540	UCGCGCAUCAUCUCUUCCG	7535	1.4481	-0.15752	1.108	-0.81223	1.1232	-0.45018
QIAGEN_SI03060575	AUAUUCCUUGAGAUGUCCG	4916	-1.3632	-1.0601	-1.0777	0.22438	-1.2028	0.21971
QIAGEN_SI03060610	UACCUUGGCUUCGCGUCCG	7273	0.15245	-0.67679	0.88139	-1.1857	-0.28709	-1.0129
QIAGEN_SI03060897	UUGCCAUAGGUCUCCGCCG	1760	-0.46817	-0.44154	-0.091642	1.1781	-0.80942	0.19048
QIAGEN_SI03061065	UAACACGCGUUGGUGCCCG	3101	1.1168	0.72965	1.8442	1.0374	1.1466	0.90464
QIAGEN_SI03061142	UCCACCGAUAUGUCACCCG	5585	-0.0020365	-1.0061	0.56726	-2.2691	-0.11413	-1.2399
QIAGEN_SI03061163	UCACUGGGCAGCUAACCCG	54963	-1.6527	-0.61053	-2.1541	-0.14064	-1.7332	-0.79957
QIAGEN_SI03061471	AAAUUUCAAGGUAUCGACG	1612	-0.72612	-1.2467	-0.1829	-1.0757	-0.45576	-1.1211
QIAGEN_SI03061856	UAGACAAAGCAGUACAACG	84254	1.5208	0.41816	0.86862	0.33831	1.7935	-1.0246
QIAGEN_SI03062745	AAUUCCGGUAACCUAUUUC	7272	-0.51649	0.1227	-0.23572	1.0394	-0.98917	2.822
QIAGEN_SI03062759	UAUAUGUCCGGGCGUGUUC	5600	1.0358	-0.98278	0.54574	0.84074	1.7483	1.6561
QIAGEN_SI03062899	UUUGGUGACUGGACCGUUC	8805	0.26075	1.3143	0.13917	0.17615	0.21128	0.54964
QIAGEN_SI03063585	UUCCCGAAGACUCAGCGUC	4916	-1.1824	1.4235	-0.34762	-0.30366	-1.1909	0.21844
QIAGEN_SI03063830	UUGGGCGGCGCUAAGUCUC	8569	-1.6713	-1.0463	-1.6519	-0.42482	-1.5328	-0.14865
QIAGEN_SI03063921	UUGUCGCAGGUCUCAUCUC	6011	0.56704	1.6448	0.62648	1.7512	-0.38355	1.6602
QIAGEN_SI03063928	UACAGCGCAUACUCAUCUC	200576	1.3438	5.7586e-05	0.23142	-0.39422	0.98472	3.9153
QIAGEN_SI03064033	UAGGUCGUUCCUUAGGCUC	2444	-0.41988	-0.58952	-0.88534	-0.067975	-0.99279	-0.26336
QIAGEN_SI03064180	AAUGUCAUGAUGAUGCCUC	284086	-0.26283	-1.3649	0.39498	1.5501	-0.2806	0.5151
QIAGEN_SI03064201	UUGGGCGAAAGGACGCCUC	7297	-1.2142	-0.84932	-1.2691	-1.0686	-1.0604	0.58816
QIAGEN_SI03064362	UUGGUCGUCGAGGUCACUC	28964	-0.37159	1.3187	-0.91151	-1.5998	-0.7483	1.1023
QIAGEN_SI03064733	UUAAUGACUCCAUAGGAUC	80122	-1.6024	1.3458	-1.2408	0.62585	-1.9382	-0.8269
QIAGEN_SI03064901	UUCGAUAUGGGAUCCCAUC	2041	1.6599	0.18341	0.94804	-0.75565	0.79465	0.24724
QIAGEN_SI03064985	UCGAACCCUGUUAAUAAUC	2475	1.4329	0.095878	2.3668	-0.30964	1.1139	1.925
QIAGEN_SI03065097	AUGUCCUUUCUACCCAAUC	92335	0.6468	0.13719	0.50825	-1.5487	0.2094	-0.75689
QIAGEN_SI03065293	UUCAAGUGGGCUUGCUUGC	9495	1.3784	-0.78808	0.86312	-1.195	1.1552	1.2152
QIAGEN_SI03065881	UAGCAUGAGGUAGUGAUGC	65220	0.89984	2.7509	0.51058	-0.88561	0.87145	1.362
QIAGEN_SI03066098	UAGCGGUGCAGAGUGUGGC	2260	-1.3918	-0.8504	-1.1331	-2.3274	-1.6674	-0.85273
QIAGEN_SI03066749	UCGGUUAAUGACUAGUCGC	7273	1.0173	-0.54224	0.32987	-1.166	-0.0793	-0.66095
QIAGEN_SI03066917	UUCACGUAGCGCACCUCGC	147746	0.77963	-0.80328	0.26629	-0.83095	0.43399	1.1845
QIAGEN_SI03067057	UGGAAUGGAAUCGUGGCGC	154043	0.20787	-0.52693	-0.045125	-0.63446	0.18244	0.050351
QIAGEN_SI03067246	UAUAGAACCACUGAAGCGC	4915	1.1833	1.0992	1.2544	0.20262	2.193	0.93353
QIAGEN_SI03067253	UAGUAGCUUCAGUUUCCGC	5756	-2.1039	0.63828	-2.9321	NA	-1.9708	NA
QIAGEN_SI03067344	UUCCGUGGGAUCGGGCCGC	81858	-0.38234	-0.81642	0.14712	-1.0372	-0.36231	-0.1763
QIAGEN_SI03067645	UCGCGGAUCUCGUAGACGC	139728	1.2364	-1.1893	0.58576	-1.9556	0.72515	-0.30616
QIAGEN_SI03067932	UAUACUCCCACCCAGUAGC	5288	0.58123	-0.35404	0.9647	-0.83865	0.44994	0.80545
QIAGEN_SI03067960	UCCCUAAAUGAAAUCUAGC	4638	1.8616	0.7754	1.5102	1.669	1.3947	-0.030197
QIAGEN_SI03068079	UUAUGGCUCCUCGCUGAGC	5127	-0.64115	1.2252	-0.89309	0.25113	-0.35141	-0.53789
QIAGEN_SI03068653	UUGCUCACAGUAUAGAAGC	340156	-0.96061	0.36947	-0.96709	0.55737	-1.2491	-0.20576
QIAGEN_SI03068667	UUCGUGACUAAAUAGAAGC	10142	0.19117	-1.3939	0.50006	-1.1346	0.16221	0.21626
QIAGEN_SI03068891	UUUAGAGAAGAUGCGUUCC	29941	1.5303	-1.0321	1.2897	-1.3096	0.84916	0.43076
QIAGEN_SI03069521	AAUCAUCGCAGCAAUCUCC	10454	-1.5288	0.86895	-1.6458	0.59946	-1.3939	0.11188
QIAGEN_SI03069626	AUACUAGGCAUUAAGCUCC	9706	-0.6697	-0.39652	-0.25703	-0.44225	-1.0055	-0.1058
QIAGEN_SI03070095	UAACGGGCAUGUUGAAUCC	55681	1.425	-1.1049	1.6236	-0.5117	1.186	-0.014635
QIAGEN_SI03070186	UCUCUUAGUAAGUGGUGCC	5568	0.61248	-1.2281	1.3107	-0.6787	1.0602	0.45958
QIAGEN_SI03070249	UUCAUCGCAUAGGCCUGCC	85443	1.0789	1.0352	0.34852	0.0016213	-0.032294	0.20663
QIAGEN_SI03070305	UUGAGUUGACGACCUGGCC	89882	-0.69996	0.19114	-0.69055	1.742	-0.73533	-1.0246
QIAGEN_SI03070354	UGAUAUCCCAAGUUGGGCC	9863	-0.99105	-1.2569	-0.20058	-1.4028	-1.0238	-0.51907
QIAGEN_SI03070977	UGGUAUAUCUCUGCUUCCC	91	-1.2573	2.0172	-1.6013	-0.25532	-1.0406	-0.93829
QIAGEN_SI03071558	UUCACUACGGUCACGACCC	85443	2.68	-0.84448	2.6751	-0.99388	2.3334	-0.78408
QIAGEN_SI03072020	AAACUUCCCAUCGUAGACC	2065	0.20573	-0.58128	1.5289	0.11812	-0.3546	0.13802
QIAGEN_SI03072440	UCAUGGAUGAUGCGGAACC	255239	-1.0643	0.55854	-1.8957	1.1781	-0.90634	0.85517
QIAGEN_SI03072468	UUUACCCGUGGCCCGAACC	2869	-0.068477	0.053135	0.60173	-0.041202	0.47454	-0.51405
QIAGEN_SI03072559	UGUGGGUGCCAUUUAAACC	80122	-1.5871	-0.93507	-1.804	-1.9911	-1.6416	-0.70156
QIAGEN_SI03073217	UAGUCGAACACGAAGCCAC	1455	0.80243	3.456	1.7284	-0.4421	0.7109	-0.41953
QIAGEN_SI03073231	UUACUAUCGUAUGCACCAC	11215	0.50603	-1.3706	0.87701	0.24359	-1.146	0.86304
QIAGEN_SI03073273	UGAAGUACUUGUCUGACAC	131890	-0.75494	-0.48341	-0.55811	1.878	-0.70971	-0.025525
QIAGEN_SI03073462	UGAUUGAUGCAUAACGAAC	146057	-1.2023	0.66626	-1.4569	0.84437	-1.5533	-0.66479
QIAGEN_SI03074519	UAAAGUUGAAAGACCCGGU	154043	0.4139	-0.70669	-0.034708	0.59112	1.0729	-0.54094
QIAGEN_SI03074981	UUUCGGGAUAUGGCCCUCU	85481	-0.60093	-0.11907	-0.39413	-1.5173	-0.65333	-0.74163
QIAGEN_SI03077340	UUCCGGAUCAGCGACUUCG	8997	-0.26536	0.52161	0.21944	-0.37879	-0.42416	3.0793
QIAGEN_SI03077557	UUUGAGCUCUCUUUGCUCG	89882	0.36783	-0.82228	0.55265	1.5114	0.46096	0.3565
QIAGEN_SI03078306	UGGUAGGCAAUGAUCUCCG	5582	-0.41177	-1.0079	-0.4013	-1.3543	-1.0394	-0.61663
QIAGEN_SI03078474	UAUUUAUAGCCGGUGGCCG	57538	-1.1808	-0.32784	-1.6461	-0.36238	0.13118	-0.52469
QIAGEN_SI03079468	UUAAUGUAUCUACCGUCAG	54822	-1.6036	0.61787	-1.502	1.4511	-1.4167	2.3106
QIAGEN_SI03079482	UUUCCGUUCAGCAUCUCAG	3985	-0.96816	3.3847	-0.96688	0.73631	-0.85893	1.6503
QIAGEN_SI03079664	UUAUUCUCAAGCGUCUAAG	5609	-0.98365	-0.96546	0.015928	0.2931	-1.5744	-0.30797
QIAGEN_SI03080266	UCGUUGUCCACACUGACUC	79837	-0.96824	-0.59695	-0.2396	-0.82304	-0.86759	0.62994
QIAGEN_SI03080707	AUGAGGUAAUAUACGAUGC	5210	-0.68974	-0.81601	-0.68328	-1.2407	-0.21899	-0.59546
QIAGEN_SI03081141	UCUCCUUGCAGGUACCCGC	284656	0.698	-0.82249	0.52471	-0.97439	1.1289	-1.1794
QIAGEN_SI03081484	UGUUCGUCCCAUAUCCAGC	2042	-0.96242	0.71728	-1.0794	0.28161	-1.3996	0.16947
QIAGEN_SI03082254	AUACUUAGAAUCACCCGCC	375298	-1.0088	-0.98833	-1.1183	-0.70179	-1.2983	0.22628
QIAGEN_SI03082303	UCAAUGUACUGCGUGAGCC	816	0.0074706	-0.32205	0.3212	0.50887	0.1667	-1.0711
QIAGEN_SI03082520	UUGUGCGAGUUCAGAUCCC	3985	0.56279	1.1816	0.6788	0.14043	-0.12873	2.5685
QIAGEN_SI03083549	UUGAACGAUAGAUCUUACA	54822	1.2554	-1.5348	0.45923	0.73884	1.6372	-0.43689
QIAGEN_SI03084305	UUAUAGACUCGGCCACUGG	50808	-1.4798	-0.82824	-2.4763	1.9141	-1.8016	-0.39291
QIAGEN_SI03084543	UAAAUAACAGAGUUGGCGG	415116	1.0118	-0.76664	1.2691	0.47863	0.96252	1.1311
QIAGEN_SI03084704	UUCCUGACGUAGGACACGG	5575	-1.1066	1.8073	-0.79469	0.9927	-1.3262	-0.54422
QIAGEN_SI03086048	UAGGAUACUCGGGUUCUGC	204	-0.46305	0.29237	0.63801	-0.15948	-0.38495	-0.6083
QIAGEN_SI03086132	UAAGCAGAGCACACCAUGC	5594	1.0787	-0.51638	1.3243	0.056359	-0.25481	0.83914
QIAGEN_SI03086230	UUCCAUAGUAACUACCGGC	134728	-1.2744	-0.79471	-1.3958	-0.54878	-1.3541	-0.74704
QIAGEN_SI03086902	UUCGUGUUCUCGCCGCUCC	1454	-0.29438	-0.98608	-0.28186	-0.59079	-1.1735	-0.84043
QIAGEN_SI03087763	UUCAAGAUCUUGAUGGCGU	5582	0.57374	0.48323	0.068206	-0.69724	0.14374	1.5634
QIAGEN_SI03088799	UAUGUCUAUACCAUACCUG	1021	-1.5236	-1.0145	-1.3994	-0.33104	-1.7773	1.4163
QIAGEN_SI03089016	UUUCCUGUAGUACUCUAUG	204	-0.70423	3.1415	-0.50678	0.52289	-0.66929	0.93788
QIAGEN_SI03089072	UUGACCGAGAGCAUUGAUG	5608	0.39861	-1.2821	1.4696	-1.4765	0.23801	-0.57257
QIAGEN_SI03089387	UAGCACUUCCUGUAGGUGG	84630	-1.2589	-0.12051	-1.0452	0.21329	-1.4207	-0.56332
QIAGEN_SI03089891	UUGUCCACCUGAAUAAGGG	79109	-1.1558	-0.50815	-1.0287	0.50812	-1.3217	-0.82024
QIAGEN_SI03089968	UUGAUGUCAUACCUCUCGG	138429	-0.68034	-0.7031	-0.44639	-1.0385	-1.3252	-0.38956
QIAGEN_SI03089989	UAUAUACUUUAGACCUCGG	1432	0.44327	-0.31246	0.60902	-1.4014	0.31303	-0.58032
QIAGEN_SI03090024	UUUCUCAUCAGAGUCGCGG	5753	-0.62666	0.53329	0.15223	0.72126	-0.81717	1.3427
QIAGEN_SI03090122	UUUGCCGAUGUUGAUCCGG	84630	1.2726	-0.092677	1.4757	0.6583	1.1853	-0.38508
QIAGEN_SI03090815	UAUCCAAUGGGCUAUAAGG	55437	0.58258	-0.91383	1.0958	0.72221	0.65428	0.036257
QIAGEN_SI03091634	UCACAGGAGAUGAAGUCCG	11142	0.40548	-0.21925	-0.12955	0.27733	-0.14635	1.2826
QIAGEN_SI03091928	UUGUAGUAGACGCGCACCG	284656	-1.5443	-0.27838	-1.1735	-0.66108	-1.9322	-1.1618
QIAGEN_SI03091942	UUUGUCCCGCGGUACACCG	166614	-1.2139	-1.0673	-0.80937	-0.68213	-1.0474	-0.68059
QIAGEN_SI03092488	UUAGACUAGAGAUUGUCAG	10611	-0.81021	-0.61562	-1.4373	-0.03945	-1.4292	-0.66353
QIAGEN_SI03093881	UUCGAAAUCAAUGAGCAUC	1119	1.1285	-0.79773	0.97859	0.23312	0.58246	0.84592
QIAGEN_SI03094112	UUGAGUGUGGUAGGCUUGC	204	-0.24421	0.45961	0.27346	-0.36532	0.421	-1.3858
QIAGEN_SI03094126	UCAUGGAUAGACUCCUUGC	6199	1.6465	0.59387	1.7478	0.1311	1.5334	0.26431
QIAGEN_SI03094455	UCUCCCACUAGCACUAUGC	221823	0.42983	-0.8362	0.94999	-0.84132	0.2527	-1.1934
QIAGEN_SI03094637	UACUCAUUCUCCACAAUGC	2260	-0.36064	-1.1243	-0.45199	0.034662	-0.63613	-0.96425
QIAGEN_SI03094840	UAAUAAAGUAAGGCGCGGC	7273	-1.7066	0.7814	-1.411	-0.20019	-1.6076	-0.10014
QIAGEN_SI03094854	UUUGGCACAAUGGUCCGGC	65268	1.758	1.7848	0.90818	0.18591	1.2969	0.51481
QIAGEN_SI03094924	UACCAAACUGGCACUAGGC	5129	0.31126	0.041526	0.37041	-1.044	0.28192	-0.96123
QIAGEN_SI03095078	UGACUUGUUGUAGACAGGC	5164	-0.83459	0.16392	-0.6571	0.56908	-0.80761	1.328
QIAGEN_SI03095218	UAGAAUGUUUGCUGAUCGC	2534	0.38099	-0.81668	1.1605	-0.23595	0.35041	-0.209
QIAGEN_SI03095239	UAGUUCAUCUAUUGUGCGC	7006	-1.6	-0.00101	-1.7381	-0.159	-1.7557	-0.81161
QIAGEN_SI03095484	UUCCGAUUUGGGAUCCCGC	6093	0.40016	0.33377	0.66396	0.85788	0.20355	0.74035
QIAGEN_SI03095491	UCGACCACUGUCAUCCCGC	83942	1.4162	-0.81895	1.333	-0.85873	1.4597	-0.6338
QIAGEN_SI03095806	UUUAUGAAUAUACGCUAGC	54822	1.4367	-0.80486	1.8667	-2.2197	1.5531	-1.5929
QIAGEN_SI03096156	UAUGUCUUCACAGGUAAGC	122011	-1.0983	-1.3593	-1.0493	-0.29144	-1.8271	2.858
QIAGEN_SI03096471	AUACGCCUUAACAUCUUCC	5208	1.0589	0.84923	0.78697	0.49269	0.35381	-0.50962
QIAGEN_SI03096604	UUUGCAGUCCACGAUGUCC	7273	-0.91363	0.28618	-0.28934	-2.0616	-1.7263	-0.36893
QIAGEN_SI03096954	UUACUUGGCAGUGCAGUCC	284656	-2.1172	-0.11328	-2.162	0.88714	-1.9577	0.55102
QIAGEN_SI03097066	UAAGGCUGGGAUGAUCUCC	79672	-0.26056	0.45942	-0.68594	0.30902	-0.70014	0.32386
QIAGEN_SI03097269	UCGGGUAACAACGCCCUCC	284656	0.74858	-0.48072	1.5423	-1.5858	0.97479	-1.0092
QIAGEN_SI03097318	AUAGUUAUGCAGGUACUCC	23031	0.18882	-0.13648	-0.16328	0.29301	0.72669	-0.46874
QIAGEN_SI03098032	UUCACUUUCGUUGUAGGCC	84254	-0.26798	1.6976	0.70394	-0.12303	0.038298	-0.60153
QIAGEN_SI03098389	ACGGAGACCACUUACAGCC	7305	-0.46812	1.8384	-0.67654	-1.169	-0.57723	-0.30013
QIAGEN_SI03098424	UUGGCCUUGGUCCGAAGCC	29941	0.35799	0.91405	-0.68288	-0.50457	0.25176	1.8115
QIAGEN_SI03098466	UAGAUCGUUGCCUGUUCCC	8526	0.44735	-1.3312	0.14357	-0.3632	0.19794	-1.0726
QIAGEN_SI03098599	UAAGGCUGCUCCUAGUCCC	80342	-0.38887	-0.73496	-0.65384	-0.709	-0.83021	-0.71437
QIAGEN_SI03098690	UGUCAUGUCAGGCACUCCC	83694	-0.85101	0.097937	-0.33569	-0.59004	-0.54374	-0.44278
QIAGEN_SI03098697	AUUCCGGCUAACCACUCCC	4914	0.64609	1.738	0.78637	-0.48156	0.54456	1.6901
QIAGEN_SI03098704	AUGCAUGUAGUCAACUCCC	79858	-0.98486	0.13707	-1.0336	1.2225	-0.57882	0.31558
QIAGEN_SI03099166	UAGAAGCGGCACAUGACCC	3654	-1.0429	-0.66239	-0.69998	-1.0784	-1.0643	-0.78245
QIAGEN_SI03099733	UUUGGGCACGACGUUCACC	1020	-0.85417	-0.50582	-0.90119	0.91658	-0.98033	-0.24489
QIAGEN_SI03100083	UAUUCGGAGGUGAUGAACC	26353	1.6496	-0.2744	0.98375	0.051656	0.71621	1.4007
QIAGEN_SI03100097	AUGUUGUUUGGAUCGAACC	3000	-1.6983	0.83557	-2.1678	1.1732	-1.7724	0.88431
QIAGEN_SI03100321	UUAAUCAUGUCGCUGAUAC	4067	0.61478	-0.66683	0.60382	-1.2679	1.3246	-1.6734
QIAGEN_SI03100671	UAGCACUCUGAAUUCUAAC	152789	-0.22552	-0.23722	0.2049	0.97328	0.1454	-0.55279
QIAGEN_SI03101105	UAGUCCUUGGGAAUCACCU	5575	-0.13486	-0.4884	-0.12038	-0.64934	-0.25969	-0.53017
QIAGEN_SI03101154	UUGAUCGCCACAUUGAACU	83942	1.4122	-0.41169	2.0692	-0.38165	1.4357	-1.0873
QIAGEN_SI03101182	UAUGUCACUCCUCUCGUUG	5575	0.56499	-1.0669	1.186	-0.76672	0.11185	-1.0154
QIAGEN_SI03101574	UAUCUGUCCACGACGAGGG	1841	-0.30124	0.75532	-0.2396	-0.98414	-0.4744	0.37549
QIAGEN_SI03101637	UACAUCUGUAAGUAUCCGG	545	-0.8074	-0.61305	-0.10327	-0.79757	-0.99557	1.1996
QIAGEN_SI03102022	UUGUUGUAAGUGUAGGGCG	8550	-0.93651	0.98396	-1.8789	1.6429	-1.0819	1.7375
QIAGEN_SI03102071	UUGACGGGCAUCCUUUCCG	340156	-0.014889	-0.053484	-0.2072	-0.51203	-0.11382	2.1332
QIAGEN_SI03102246	AUGGCUAUCAUUAACACCG	53944	1.6039	0.6382	0.54285	-0.34021	1.1739	0.83124
QIAGEN_SI03102253	UUUAGUCUCUUGAUAACCG	50808	1.7242	-0.09786	1.602	0.020477	1.417	0.48376
QIAGEN_SI03102274	UGCAUGACGAUGAAGUACG	138429	0.29599	1.3166	-0.41435	-0.08689	-0.02871	3.3291
QIAGEN_SI03102470	UCGACUAUGAUAAUCUUUC	1195	2.4014	0.70192	1.8506	-0.21956	1.8426	0.97321
QIAGEN_SI03102484	UAUCUUAAUGUAGCCGUUC	389840	0.94166	0.15959	1.7013	-0.78678	0.969	-0.28346
QIAGEN_SI03102799	UUACCGAUAUAAUACGAUC	1739	1.5823	-0.30182	1.4201	-0.26605	1.1455	0.31834
QIAGEN_SI03102960	UAUGUUAACACUCCAAUGC	9263	-0.80603	-0.77254	0.12293	0.68306	0.19209	-0.41238
QIAGEN_SI03103275	UUUCGUACGGUGGUAAAGC	51765	1.5814	0.70269	1.1488	-1.0107	1.3474	0.10061
QIAGEN_SI03103548	UGAGUUCUUAACCUCCUCC	84254	0.24431	0.29764	0.4996	0.30989	-0.010027	0.017874
QIAGEN_SI03103751	UAUCGGUACUUUCCCAUCC	8997	0.91288	1.9692	0.0013917	-0.53747	0.57419	0.015712
QIAGEN_SI03103954	UACAUAGUGGACACCUCCC	10201	0.54307	-1.1358	-0.10785	-0.1857	0.57193	-0.90767
QIAGEN_SI03104360	UUGCUGUCUAUUAUCCGAC	11214	-0.17578	0.28755	-0.11361	-1.3497	0.017767	-0.66968
QIAGEN_SI03104395	UAGUCUGUUAAUCCCACAC	51530	1.3502	1.7599	1.1707	-1.599	0.7706	-0.021808
QIAGEN_SI03104822	UUUGCGGAAACCAUACUCG	127933	0.29579	-0.28134	0.15399	-1.8514	-0.50246	-0.63249
QIAGEN_SI03104892	UUAUCUCUCAGUUUGGGCG	5871	-0.5263	-0.64115	0.13338	0.71639	-0.97357	-0.91556
QIAGEN_SI03105256	UUGAUCUCAGCAUAGACGC	2046	0.61367	-0.63258	0.82256	-1.6104	0.1031	-0.9188
QIAGEN_SI03105522	UUGAUAUGCACACCUGCCC	1152	-0.16659	-0.26759	-0.29633	1.4142	-0.29873	0.76721
QIAGEN_SI03105690	UAAGUUUGUGAUACCCUGG	1455	1.264	-0.16605	1.1686	-0.10045	1.5338	-1.184
QIAGEN_SI03105725	UUGAUUGCUCAGAUCUCGG	389840	-0.703	1.3395	0.072825	1.23	-0.36307	-0.55326
QIAGEN_SI03105732	UUUAUCGUCCAGAUCUCGG	79858	1.3379	0.17201	2.4404	-0.046726	1.359	-0.82035
QIAGEN_SI03106061	UUUGGCUCGAUAAACACUC	51776	1.6445	-1.6263	1.4027	-1.8262	0.27969	-0.11514
QIAGEN_SI03106068	UUCCCGACUAAGAUAACUC	11183	1.4139	0.5846	0.89103	0.69497	1.066	-0.15886
QIAGEN_SI03106173	UUAGUUAUCCUUAAGGAGC	4915	0.45865	-0.075149	0.82149	0.50132	1.3871	-0.40552
QIAGEN_SI03107048	UAUUGGAAUUAGUUCGGCC	659	2.2236	-0.76262	1.2672	0.24261	1.5568	2.1515
QIAGEN_SI03107062	UAAUACUAGAGAUUGAGCC	80122	1.8855	-0.78154	-0.37368	1.7464	1.3832	-0.65875
QIAGEN_SI03107482	UUAACUGAGAGCCACUAGU	1030	0.12457	-0.90507	-0.57135	1.3064	0.75571	-0.90045
QIAGEN_SI03107545	UCGACUAAUAACUCAGUCU	55500	0.063321	-0.80916	0.082019	-0.59439	-0.13415	-0.69968
QIAGEN_SI03107622	UUAAAUGAUAUCCAGCGCU	79834	1.0618	-0.73797	-0.68288	1.8853	0.57381	-0.39915
QIAGEN_SI03107685	UUCGCUGAAAUAUAGACCU	23118	1.1818	-0.42788	0.80238	-0.46194	1.4119	-0.19969
QIAGEN_SI03108021	UAUGUCGCUGUCAUAGGUG	440275	1.0738	0.21036	1.6211	-0.61781	0.3237	0.55248
QIAGEN_SI03108294	UAUACUACCAUGCCAACUG	5292	0.52113	-0.20215	0.73577	0.25208	0.35039	0.12178
QIAGEN_SI03108532	AUUGCGUACAUCUUCUUGG	202374	-0.0057667	0.48923	0.19733	-0.52876	0.19249	-0.24557
QIAGEN_SI03108763	UAUGGCGUUCCGACCAUGG	5062	1.4407	0.17269	1.6963	-0.44431	1.5396	0.29621
QIAGEN_SI03108889	UAACCAUGUGAAAUAAGGG	51765	1.63	-1.3449	1.7807	-1.0839	1.4966	-1.2599
QIAGEN_SI03109029	UCCAUCAACAUUAAGCCGG	5305	0.26914	-0.76305	0.35177	0.37911	-0.027165	-1.0879
QIAGEN_SI03110569	UCUCAUUCAAAGUAUGCUC	5567	1.6615	-0.30756	1.4228	0.78031	2.562	0.28802
QIAGEN_SI03110583	UUGACAUACAGGUAGGCUC	5315	-0.50221	0.36322	-0.18666	1.341	-0.29451	0.36158
QIAGEN_SI03110737	UAUCGUUGAAGUGUGGAUC	1459	-0.12198	-0.90994	-0.13699	-0.31744	-0.2219	0.56134
QIAGEN_SI03110912	UCGGAUUCCAACAUCGUGC	6788	1.6179	-0.84456	0.90847	-0.19304	1.8106	-0.53707
QIAGEN_SI03110968	UUGCGGACUCCCAUACUGC	57551	-1.2662	-0.88155	-0.93818	-1.0169	-1.4322	-0.55697
QIAGEN_SI03111241	AUAGAGACUCAUCAGACGC	6502	-0.88949	0.17336	-1.2517	0.30179	-1.3549	-0.36788
QIAGEN_SI03111675	UUACUACUUGGAAGCCUCC	283629	0.98514	-1.441	0.82149	0.59313	0.18554	-0.34744
QIAGEN_SI03111766	UCAUCUAAGCAGGCAAUCC	5601	0.90695	-0.24789	0.087243	-0.36666	0.53123	0.013999
QIAGEN_SI03112102	UAGUGUGGCUCCGUCUACC	79672	-1.6341	-0.17493	-1.304	-1.8662	-1.7219	-0.63274
QIAGEN_SI03112249	UAUAAGGCCUCUUGAAACC	197259	0.18265	-1.3612	0.36411	0.46111	0.23955	-1.0409
QIAGEN_SI03112725	UUUCAUUGUAGGCCAACUU	10645	0.27962	-0.19204	-0.25851	-0.059242	-0.31693	0.017436
QIAGEN_SI03112900	UCGAAUGUUAGCACUAUCU	5567	0.14369	-0.34332	0.28002	-0.053111	0.86019	-0.53947
QIAGEN_SI03113089	UUAUAUCAUAGCACCGACU	6502	-1.3599	-0.88796	-1.568	1.3245	-1.445	0.85072
QIAGEN_SI03113544	UCGAUGUUCAAGUCCAGUG	10461	-1.0392	-1.1202	-0.96688	-1.5127	-0.96561	-0.82246
QIAGEN_SI03113866	UUGGAUGCAAUCUAAUAUG	375298	-0.46372	0.10955	-0.27321	0.3673	-0.52691	0.79811
QIAGEN_SI03114111	UUGCAAAGGAAUGCGCUGG	6790	-1.9554	1.1136	-2.3459	-0.010786	-1.844	-0.28252
QIAGEN_SI03114986	UUGCACUGCAAGAUUAUCG	440275	0.28064	1.5831	0.46058	-0.18899	1.069	-1.4954
QIAGEN_SI03115098	UAGCGGACUGAGUCUGGCG	9448	-0.90398	-1.0568	-0.69346	-1.3655	-1.2428	-0.68227
QIAGEN_SI03115399	UUGGAGGUAAACUGUCCCG	57144	-1.229	1.9405	-1.2873	0.20391	-1.3782	0.033957
QIAGEN_SI03115476	UGUGGAGUUGUAAUGACCG	388228	-1.589	-0.056009	-1.9705	-0.068242	-1.9038	-1.149
QIAGEN_SI03116022	UUCUAUAGCUGUCUCGGUC	5573	1.3393	0.0034073	1.113	-0.27013	0.33868	-1.0465
QIAGEN_SI03116246	UUACUUCCUCAUCUCGAUC	55500	-0.97174	-0.28111	-0.34241	1.9048	-1.2115	1.7525
QIAGEN_SI03116498	UCACGUAACGAGUACAGGC	151525	1.6963	0.7019	1.143	-0.064523	1.1384	0.84493
QIAGEN_SI03117086	UUUCUUAGUGGGAGGGCCC	64710	1.4761	-0.96344	0.61693	-0.22847	1.199	0.645
QIAGEN_SI03117107	UCUCCCAAUAUACAAGCCC	91	1.7802	-0.15131	1.7332	-0.10523	0.98562	-1.1524
QIAGEN_SI03117177	UACAUUGGUUGGUCUCACC	65975	-0.60867	-0.1803	-0.93559	-0.085886	-0.57192	2.4185
QIAGEN_SI03117184	UCAUUGUGGAUGGUGCACC	57538	-0.60852	1.049	-0.69998	0.27695	-1.1306	-0.2456
QIAGEN_SI03119207	UUAGGGAUACACUUCACAG	57118	-1.8264	-0.59577	-2.0911	-2.0198	-2.0723	-1.4271
QIAGEN_SI03119417	UAAAGGUUAACAUCCGGUC	5595	-0.2409	-0.44155	-1.6346	-0.13978	-0.93319	3.0509
QIAGEN_SI03120236	UUCGCUUGCACUUAUUCGC	340156	0.19769	-1.0064	0.18817	-0.86842	-0.0080769	1.3612
QIAGEN_SI03120810	UAGAUGACAGCAUCGGUCC	5164	-0.74462	-1.1195	-0.28353	0.0754	-0.51307	-0.50101
QIAGEN_SI04379872	UUUACCGGUUACAACUGGG	375449	-0.57806	-0.18111	0.28155	0.16117	0.061938	-0.76378
QIAGEN_SI04379942	UUUGUGAGGGCUGCUACGC	375449	-1.0201	2.4189	-1.5771	-0.090895	-1.3682	0.42021

## Sheet: HeLA_kinome_AU
siRNAMaterialCode	siRNASequence	GeneID	Adeno_cc_zscore	Adeno_ii_zscore	Sal_cc_zscore	Sal_ii_zscore	Brucella_cc_zscore	Brucella_ii_zscore
AMBION_S10	UCCCUUUACAUCGAAGCUC	5157	-1.0354	-0.5543	-0.51608	-0.28443	-0.39239	1.1542
AMBION_S100	UGAACUAUAUGAUGGAUCC	5562	1.1075	0.33472	0.50748	-0.54966	1.5843	1.2211
AMBION_S10019	UCAGUUAGCUUGACAGAGC	5058	1.132	1.3557	1.2117	-0.28912	1.5519	0.38794
AMBION_S10020	UUUCGUGUCACAACCUCUG	5058	-0.65418	0.062135	-0.063545	-0.18898	0.31308	0.80517
AMBION_S10021	UCGGUAAAAUCGGUCCUUC	5058	-0.071683	-1.2868	0.63913	-0.21234	0.15774	-0.68989
AMBION_S10022	UCUCGUUAAUGAUCAGUUC	5062	-0.13977	-0.089094	0.17326	-0.057587	1.4858	-0.83425
AMBION_S10023	UUUCAAUUCUUUCAUCACC	5062	-1.3219	-0.77952	-0.38351	0.58521	-0.5169	-1.0823
AMBION_S10024	UUCCGUGUAACCACCUCUG	5062	-1.0394	-0.56519	-0.22572	-0.40425	-0.27706	-0.25829
AMBION_S10025	UGGAAGUUUGGAGUAAUCG	5063	-1.0251	2.5609	-1.104	1.1676	-2.0213	1.7447
AMBION_S10026	UUAAUUCCUUCUUGGGUUG	5063	1.0444	-0.48274	-0.63271	-1.0237	1.0077	-1.2367
AMBION_S10027	UCAUCACCCACCAAGUAGC	5063	0.25368	-0.03308	0.024326	0.06004	-0.28922	0.40102
AMBION_S101	UUGGUAUAACUGUAGACUC	5562	-2.3931	2.6866	-3.9031	2.2139	-2.6746	-0.19257
AMBION_S10127	UGAUCUAAGUGAAUCACGG	5108	0.47978	-0.44807	0.57313	-0.70559	1.2323	-1.6081
AMBION_S10128	AACGUAUGUGGAGUCUUUG	5108	0.026332	-0.95167	0.74868	-1.7415	-0.070335	-0.90823
AMBION_S10129	UACUGGAUCAGGCAUACUG	5108	-0.32567	-0.11932	0.58618	2.2683	1.1034	0.6798
AMBION_S10156	UCAUGUAGCGUAACGAUGU	5127	0.78648	-0.66858	0.35529	-1.028	0.75224	-1.0478
AMBION_S10157	UAAGAUACGGAAGAUGAAG	5127	1.0682	-0.034838	1.1117	-0.031089	0.77168	1.4263
AMBION_S10158	UCCUUUAGUGCAAAUAUGG	5127	0.52236	-1.1674	-0.090399	-0.41451	0.19271	-0.1307
AMBION_S10159	UCAUUGGUUGGUCAAAUGG	5128	0.76808	-0.17234	-0.99652	1.7035	-1.5469	-0.52358
AMBION_S10160	UACUGUUGCAUAUGUACCC	5128	0.86459	-0.046749	-0.10969	0.91173	0.63335	2.0288
AMBION_S10161	AAAUCCUCCAUUGAGAUCC	5128	-1.2409	-1.2157	-1.1376	-0.8422	-0.66778	-0.62937
AMBION_S10162	UCUUCAAUGGUCUCAGUGC	5129	1.1607	-0.071812	0.095672	0.20026	0.18626	-0.86095
AMBION_S10163	UUCUCCGUCAGUUUGCUGC	5129	0.58212	1.4032	-0.072775	-0.21804	0.54464	-0.59506
AMBION_S10164	UCAAACACCAGGGUGAGGG	5129	0.85192	0.92478	-1.0523	-0.52321	-0.44429	-1.2272
AMBION_S102	UAGUUGCUAACUGAUCCCG	5562	-1.9693	0.39155	-0.57577	0.4354	-0.4671	-0.40637
AMBION_S10234	UAAUCCGUCAUUCCUAGAG	5156	0.5493	0.14261	-0.38776	0.35726	0.076447	-1.3899
AMBION_S10236	UCUAGAUCCAGCUCUGAUG	5156	-0.4894	-1.4906	-0.81993	-0.9958	-0.83045	-1.0908
AMBION_S10240	UCGUUGAUCAAAGUUGCUC	5159	-0.00073067	0.17013	-0.14604	-0.52096	-0.30791	-0.074113
AMBION_S10241	UAUUCUCCCGUGUCUAGCC	5159	1.1122	0.69581	-0.057392	-0.74999	1.2152	0.31563
AMBION_S10242	UCACAGAUGAGCACGUUCC	5159	-2.1414	-1.9999	-1.4671	-1.0488	-2.7217	-0.11326
AMBION_S10252	AUCCGUAUCACAGUAUCUG	5163	-0.61005	0.26066	0.027037	0.97594	-0.20091	0.91627
AMBION_S10253	UCUAAUUGAAAUGCGACUC	5163	1.048	0.23001	0.95481	0.14379	1.1265	0.43526
AMBION_S10254	UCAAGUACAUUGCAGUUUG	5163	-0.4957	0.6828	0.62148	0.098692	0.43139	0.0091352
AMBION_S10255	UCGGGAAGCAGGUUGAUCU	5164	-0.10297	1.6483	-0.91894	0.382	-0.72324	2.6654
AMBION_S10256	UUUGGGAUGGGCUGGGUUG	5164	0.11621	0.20553	-0.17738	2.065	-0.20416	0.71716
AMBION_S10257	UUUCUCACAGGCAUUGCUG	5164	-1.1947	-0.1749	-1.0494	-0.64134	-1.1832	0.1096
AMBION_S10258	UGAUCUUAAUGGAUAAGUC	5165	0.45319	1.2149	-0.089345	0.5037	1.0366	-1.3438
AMBION_S10259	UUACCCAAAGUAACGAGGG	5165	1.2626	-0.42343	0.010293	-0.54204	0.6559	-0.46471
AMBION_S10260	UUUCGUAGAAACAUAUAUG	5165	0.86242	0.0038508	0.31849	-0.23916	0.087809	-0.67841
AMBION_S10261	UACUGAUCACAGAGCAUCC	5166	1.1279	0.54003	0.72831	2.2018	1.0944	-0.19356
AMBION_S10262	UGGUGUUCAACUGUUGCCC	5166	-2.1363	0.94387	0.071825	1.81	-1.7859	1.104
AMBION_S10263	UGUAUAACUAAAGAGGCGG	5166	-0.43483	-1.0863	-0.099224	0.35499	-0.45189	0.27552
AMBION_S10273	UUUCCUCACAGCCUAACCG	5170	-0.39127	1.2464	-0.78465	0.070159	-1.3061	0.11507
AMBION_S10274	AAACGUACUGCGCUGUUCC	5170	0.85726	-0.36089	0.4164	-0.7653	0.6123	-0.91702
AMBION_S10275	UCGUCUUGCAAAUAAACCC	5170	0.073155	0.13154	-0.85229	-0.95509	0.69593	-0.51954
AMBION_S103	AUUCGAAUCUGAUAGGUGG	30849	0.81102	1.5538	1.2476	-1.0472	0.42138	0.39811
AMBION_S10364	UUUCUUGAGCUCAGUGACG	5211	-1.0541	-0.093782	-0.39274	0.73625	-0.85672	0.53858
AMBION_S10365	UCGUGCACCACGUAUACUG	5211	-0.44112	-0.79819	0.68914	-1.3721	0.055883	-0.79416
AMBION_S10369	UUCUCGUUCCCGAAAGUCC	5213	0.17716	-0.58647	-0.46535	-0.33194	-0.13333	-1.3564
AMBION_S10370	UUAGUCCCAAGUUUAGAGC	5213	1.9193	-1.0021	1.3917	-1.707	1.5716	-0.73179
AMBION_S10371	UGACCAAGCACAUUCUUCC	5213	0.21589	-0.67127	-0.013916	-1.0405	0.096931	0.68538
AMBION_S10372	UUUUGGGUAUCAAUUGCUC	5214	0.6045	0.93824	0.59701	0.60328	0.40449	-1.2571
AMBION_S10373	UCUUCGAAAAUGUAUGCGG	5214	1.3323	-0.41802	1.1763	-0.69788	0.75815	0.14226
AMBION_S10374	UUGAGUUUUGCAGUGAUCC	5214	1.4733	-1.0979	0.51853	-0.73264	0.61535	-1.1198
AMBION_S10381	AAGGUAACCACUUCGUUGG	5218	-1.0088	0.33688	-0.70408	-0.71309	-1.9425	-1.4319
AMBION_S10382	UGAUCACUGAGUCCAUUCC	5218	1.9193	1.3324	0.12105	0.25264	1.8137	-1.1028
AMBION_S10383	UAUUCGUUCAAGUUGAUCC	5218	2.1408	-0.1131	0.20671	0.48264	1.0699	0.86785
AMBION_S104	AUAUGGAGUAAUACGAUCC	30849	-1.199	0.26387	-1.3742	-1.5701	-2.3242	-0.58929
AMBION_S10403	AGCAAAGUAAUCUAGUUCC	5232	-0.56711	-0.17055	-0.4922	-0.41236	-1.0738	-0.74349
AMBION_S10404	UCAUCAAGAAUCCGGAUGC	5232	1.0022	1.6991	0.55177	0.80135	0.64087	-0.607
AMBION_S10405	AAAGUGAUGCUCGGAAGGC	5232	1.4544	-0.78054	1.0216	-1.1091	0.70201	-0.61689
AMBION_S10448	UUGCCGCUCAUGAUCAUCC	5260	0.94801	1.5631	0.17326	-0.0122	1.0507	0.19424
AMBION_S10449	AUAAUUCUCAUAGAAGUCC	5260	-0.47259	1.3398	-1.2019	-0.42394	-1.3664	-0.6629
AMBION_S10451	UGAUGGACCUGGUUUCCUU	5261	0.54316	1.1428	0.32844	-0.38009	0.79307	-0.048117
AMBION_S10452	AUGCGUAACAUCAGGAUCU	5261	-1.3072	0.65108	-0.048162	-1.091	-1.0747	-0.19408
AMBION_S10453	AUCAGGUCUUUGACAGUGC	5261	-1.1716	-0.16419	-0.83758	-0.062351	-1.9099	0.25156
AMBION_S105	AGAAUAGAUCUGGUAGUGG	30849	0.026975	2.8055	-0.51988	-0.95673	-0.37892	-0.90502
AMBION_S10508	UUCUUAUCAAGUUGUAGGC	5286	-0.41172	0.81921	-0.343	-0.64168	0.84094	-0.0018879
AMBION_S10509	AAUAGGUUUAAAAAGAUCC	5286	-0.69637	0.15474	-0.32506	0.18905	-1.3003	0.093962
AMBION_S10510	UGCUUGACAACUCAAAGCC	5286	0.82043	1.4786	-0.10217	0.18287	0.63359	0.095994
AMBION_S10511	UUAAGGGUAGGAUCAGAGC	5287	1.4183	-1.2178	0.62685	-0.91577	-0.86263	1.0939
AMBION_S10512	UUGCGAAUGAGGUUGUAGG	5287	0.070354	0.43712	0.48101	0.20771	-0.27633	0.99862
AMBION_S10513	UAGGAUUGCAGGUUUUCCG	5287	0.65251	-1.6357	0.24201	1.1657	-0.21625	2.7207
AMBION_S10514	UUGAUUAGCUGGUAGAUGG	5288	-0.037535	0.50465	-0.35792	-1.4595	-0.06012	-0.72381
AMBION_S10515	UUUGUUGGAGGAAUGCUAC	5288	-1.6704	-0.5598	-1.1957	1.0266	-0.95595	1.0753
AMBION_S10516	UAUACUCCCACCCAGUAGC	5288	0.15082	0.5257	-0.56107	-0.14864	-0.24361	0.18686
AMBION_S10517	UUACGUUCAAGUACAUCUC	5289	1.8763	0.39982	1.3371	-1.7283	1.9461	-0.48511
AMBION_S10518	ACGUAAAUCAUCUCCAUGC	5289	0.11805	-1.1983	0.25642	-1.2234	-0.4327	0.86703
AMBION_S10519	UCAUCCGACAGGUCUAAGC	5289	0.035371	0.036924	0.021384	-1.6957	-0.56136	-0.5708
AMBION_S10520	UCAUUGUCUCUAGCUAGUC	5290	-1.6815	0.9023	-0.92789	0.076818	-0.70353	-0.66171
AMBION_S10521	AUAGGAUCUGGGUAAUUAC	5290	0.29414	-0.022023	-0.62041	1.2225	-0.42368	0.36595
AMBION_S10522	UGUUGAACUGCAGUGCACC	5290	-0.74549	0.057465	-0.61107	4.5622	0.40707	0.63812
AMBION_S10523	UUCUUCGAAAUUCAUUUAC	5291	0.29575	-1.0904	-0.71005	-0.59355	-0.69086	-0.17904
AMBION_S10524	UCAAGCGCAACAUUUGGAG	5291	1.2241	-1.2037	0.15797	-0.78559	0.85137	-0.54748
AMBION_S10525	UUAGUAGUCCAGCUUUCCC	5291	0.64831	1.3784	0.31849	-0.34966	0.54238	-0.71244
AMBION_S10526	UUGAGGUCGAUAAGGAUGU	5292	0.81511	-0.29764	-0.42058	-0.15664	0.30171	-0.20291
AMBION_S10527	UCGAAGUCCGUGUAGACGG	5292	0.013492	1.942	0.34257	1.4182	0.17926	0.74618
AMBION_S10528	UUCUGGAUUUCUUCGAAGG	5292	-1.243	-0.44383	-1.3053	-0.50199	-1.098	0.19095
AMBION_S10530	UUUCUCACUAUUAUUAGUC	5293	0.17307	-0.40413	0.1272	-0.4404	-0.17408	0.28775
AMBION_S10531	AAACUUCACUCGGAAGUGC	5293	0.4237	0.48767	0.46263	0.14626	1.1566	1.1816
AMBION_S10532	UCAUAUGGAACUCUAAAGC	5294	-0.13977	-0.61156	-0.50414	-0.90136	-1.1963	-0.70541
AMBION_S10533	UUGGGUAAAGUCGUGCAGC	5294	0.92512	1.3199	-0.15892	-1.0137	-0.19664	-0.1409
AMBION_S10534	UUUGUAACAUCUCGAUUAC	5294	0.40271	-0.35958	-0.084516	-0.63527	0.9939	-0.87998
AMBION_S10542	UUAUCAAUACUCUCGGUGC	5298	1.3525	-0.5947	-0.014319	-0.72047	0.20933	-1.7097
AMBION_S10543	UCAUAGUUGGGCACAGUGC	5298	-1.1926	-1.2597	-2.5026	-1.9149	-1.8141	-1.1874
AMBION_S10550	UACUGUUCUGGGUUCACGG	5305	-0.46897	-0.68234	-0.73094	1.6101	0.57625	1.1589
AMBION_S10551	UUUUGUCGUAGGAAGUGUG	5305	-1.1348	-0.048206	-0.82039	-0.54305	-1.5559	-0.36268
AMBION_S10552	UCCAUCAACAUUAAGCCGG	5305	0.92749	-1.4452	-0.52871	0.28808	0.21247	-1.4633
AMBION_S10568	UCGGUACCGAGACAGAAGC	5313	-1.2991	0.60694	-0.9816	0.37716	-1.1217	2.4104
AMBION_S10569	UGGAGGUUCACGGUAAAGC	5313	-2.184	0.77097	-2.4018	-1.6753	-2.6039	-1.3417
AMBION_S10570	UCGUGGUUCUCAAUUUUGC	5313	-0.42433	1.4045	0.10963	1.1408	-1.0646	0.016344
AMBION_S10574	AUUCAUUCCAGACUUAAUC	5315	-0.6489	0.18791	-0.25646	3.4978	0.13417	-0.19251
AMBION_S10575	UUUGCUGAUAAUCUUGAUG	5315	-0.23964	-0.37428	-0.32198	0.2122	-0.77252	-0.7471
AMBION_S10696	UAGAGUUUCACCACCCGCU	5361	0.68425	-0.013254	0.51047	-0.38318	1.1549	-1.3826
AMBION_S10697	ACAGUGCUGACUCCUUUGG	5361	0.50324	-0.081058	-0.11585	0.1518	-0.61013	-1.0699
AMBION_S10698	UGCAUUCUCAUUCUCAGGG	5361	1.4019	0.96357	0.2979	-0.8403	-0.16912	-0.31774
AMBION_S10699	UAAUGGUCACCAUAGUGCC	5362	-0.84519	0.078649	0.23891	0.98867	0.66918	-0.33815
AMBION_S10700	UCAGAAUGAUGGGCGAUCC	5362	0.64081	0.19788	1.3148	-1.0416	0.76867	-1.0661
AMBION_S10701	UGCUGACAAAUAUCUUCCC	5362	-1.2703	0.47427	-2.5085	0.78076	-1.9311	0.037675
AMBION_S10702	UAUACUUGAACUGUCCGCG	5364	1.6728	0.57238	-1.7899	-0.10281	0.83819	-0.85191
AMBION_S10703	UUGGGAGUGAAUGCAGUUG	5364	-2.2685	-0.016235	-2.0234	0.21664	-1.502	-1.0535
AMBION_S10704	AAAGGUCCCAUCAAAGGUG	5364	0.57308	-0.80447	-1.0149	-0.68809	-0.31534	-1.5111
AMBION_S10707	UACAGGAUCACAUAAAGAG	5365	0.79944	2.8646	0.73327	5.5042	-0.63433	0.0016291
AMBION_S1079	UUUAGUCUCAAAGCCUUGC	132	1.2874	-0.85384	0.55225	-2.0534	0.57062	-0.16924
AMBION_S1080	AAUUUAUCUAUCCCAAUGC	132	-0.29283	-0.39999	-0.24814	-0.14272	-0.96498	-0.67173
AMBION_S1081	AAGUAUAUCAACAUAAGGC	132	1.6139	0.6455	0.63913	0.47116	-0.12655	-0.63528
AMBION_S11	UCAUAAACAAUGUCCGUUC	5157	2.1614	-0.23479	1.0379	0.5968	1.3055	-0.77847
AMBION_S11056	UAUUAGAUAAUCCGAAAUC	5563	1.0952	-0.29194	0.67758	0.60605	0.75647	-0.34468
AMBION_S11057	UCGAUGAACAACCAUAUGC	5563	1.2755	1.213	1.7424	-0.93101	0.98369	-0.1494
AMBION_S11058	AACAUCUAAACUGCGAAUC	5563	0.25578	-1.7712	0.21259	0.3166	-0.31355	-1.1493
AMBION_S11065	AAAGUUGACAGCUUGCAGG	5566	2.0624	-1.0232	0.78501	1.2977	0.022946	0.64485
AMBION_S11066	UAAGUUUGAGUUGUCCUUG	5566	0.82607	-1.7788	0.97019	-0.78516	-0.14852	-1.2874
AMBION_S11067	UCAAAGGUCAGGACGAUCU	5566	2.2415	1.7293	-0.022741	0.83262	-0.070301	-1.0044
AMBION_S11068	UCUGUGACCUGGAUAUAGC	5567	0.90507	0.23777	1.3371	-0.51537	1.5576	1.2123
AMBION_S11069	UUUCAUAGAUUAGCACUCC	5567	0.77288	-1.7802	-0.014319	0.48636	0.24692	-0.81834
AMBION_S11070	UAGUGAAUGGAGGUACUCG	5567	-0.91762	-0.92163	-0.7611	0.96664	-2.4298	-0.58986
AMBION_S11072	UGAGUUUGGAGGGAAACCG	5568	-2.0244	0.27108	-1.088	0.28932	-1.2296	1.5326
AMBION_S11073	UUCUCGUUCAGUAUGUGCU	5568	-0.47051	-0.98726	-0.514	-0.63173	-0.73771	0.07865
AMBION_S11092	UUCCGGAAUGGGUACGUUG	5578	-0.28699	-0.58302	0.93422	0.52386	0.92119	0.87415
AMBION_S11093	UGCGGAUUUAGUGUGGAGC	5578	-1.8886	-1.8329	-1.3557	-1.338	-1.6236	-0.78659
AMBION_S11094	UCCAUGACGAAGUACAGCC	5578	-0.68672	0.38226	-0.38457	0.18426	-0.92623	-1.5675
AMBION_S11095	UCUGUAAGAAGAACAGACC	5579	0.4716	0.8698	0.65669	0.27407	2.1785	0.26793
AMBION_S11096	AAAUCGGUCAGUUUCAUCC	5579	0.25928	0.33298	-0.14046	-0.35904	0.098068	-0.50868
AMBION_S11097	UUCUGUCUUUGUCCGAUUC	5579	-0.70141	1.8519	-0.82288	1.3584	0.83883	4.429
AMBION_S11098	AGUCUUCACACUUUAAUCC	5580	-2.3624	1.3669	-3.5808	-0.30408	-2.3578	1.3308
AMBION_S11099	UUCUGGAAUAUAGUGUCCC	5580	-0.098399	-0.57692	0.5487	-0.57104	0.4048	0.40448
AMBION_S11100	UGAUGUUUCCGGUCACUCC	5580	0.82253	0.073451	0.10963	-0.55197	0.99846	-1.6363
AMBION_S11101	UCGAUGAUCACAUACACUC	5581	0.23032	-0.40278	0.39409	-0.092592	1.5294	-0.11463
AMBION_S11102	ACUGGUAUCCCUGCUUUCC	5581	-1.0229	0.11686	0.69945	-0.54367	-0.64321	-0.87468
AMBION_S11103	UUUGGUUUUAAUGCGUGGU	5581	1.383	0.37313	1.304	-1.2594	1.8726	-0.50549
AMBION_S11104	AUAGGAAUUAGGUUACGGG	5582	0.856	-1.636	1.1252	1.4691	1.0057	-0.63222
AMBION_S11105	UUCUGUUUCGUCAGGUUCC	5582	0.011658	0.095868	-0.094311	-1.4591	-0.29437	-0.2314
AMBION_S11106	UCCUGGUUCAGUAACUUGU	5582	-1.7741	-0.14396	0.98331	0.79264	0.27633	-1.0075
AMBION_S11107	AAAGUUUCUAAACUCAUCC	5583	-0.062072	-0.011204	-0.3609	-1.6396	-0.78238	0.37541
AMBION_S11108	UUCAUCAAAACGACGAGAC	5583	0.49224	1.3456	0.41333	0.71033	0.52509	0.51127
AMBION_S11109	AAUCUUUGAAUCCACUUUG	5583	-0.79167	1.5667	-1.3612	0.096969	-0.61913	-1.4371
AMBION_S11110	AUAUGAAACAUUAGGUCUC	5584	-0.6121	-0.4424	-0.88014	-1.5732	0.031394	0.06602
AMBION_S11111	UUUUUGCUCCAUCAUAUCC	5584	0.21343	1.5119	0.77944	0.053884	-0.062817	-0.31481
AMBION_S11112	AAGGAUUAUAUGGAAUUAC	5584	-0.87984	-1.459	-0.28161	0.3209	-0.95207	2.2445
AMBION_S11113	AAUCUUGGUCUUACUGUCC	5585	-1.7203	-1.2246	-1.847	-0.60334	-2.0073	0.19088
AMBION_S11114	UCCAGCUUAAGCACAGUGC	5585	0.8169	-1.1402	-0.2666	0.91421	0.48299	1.7187
AMBION_S11115	UCAGAGAACACGUCGCUGU	5585	0.68189	-0.42128	1.2275	-0.30818	0.65944	-0.91345
AMBION_S11116	UUACUAACAUCUUCUCGUC	5586	0.072879	-0.57518	0.23891	0.57022	0.0060515	0.44265
AMBION_S11117	UAGCCGGAAAAAUGGGUGC	5586	0.22627	0.064778	0.062595	0.53261	-0.071839	0.4178
AMBION_S11118	UCCGAUCCUUUGAAGAUCC	5586	1.0366	-1.5704	1.0569	-0.54595	0.96198	-0.69948
AMBION_S11119	UGAGUAAUUAAAAACUUCG	5587	1.13	-1.5082	0.66266	-0.68402	0.74661	-0.78595
AMBION_S11120	UGAUUUCGAAACAAUGAGG	5587	-1.9785	1.3297	-2.9925	0.15415	-2.1288	-0.95943
AMBION_S11121	UAGGCUUACAUAGAUGAUG	5587	-0.55028	-0.99317	-0.71698	-0.13749	-0.63433	0.57801
AMBION_S11122	UAAGGGUUAACAGCCUCGC	5588	1.1934	0.42612	1.7877	-1.0076	1.5998	0.54155
AMBION_S11123	UUAUCCACCUCAUCCAACG	5588	-0.38271	-1.2424	0.57331	0.21089	-0.30339	-0.38931
AMBION_S11124	UCAGUAUCUCUUAAGCAGC	5588	-0.12416	2.4971	0.73033	-0.87294	-0.41845	0.023425
AMBION_S11125	UGUUGUACUCGUCUGUUCC	5589	0.31824	-0.25896	-0.27735	1.4223	-1.1935	0.33016
AMBION_S11126	UAGACGUAUUCGUUGGUGG	5589	-1.0779	0.14067	0.047212	-0.78922	-0.31241	-0.66495
AMBION_S11127	UUUGCAGUCGCAAUAGUCA	5589	1.3242	1.6318	1.9835	-0.035411	0.29913	0.087796
AMBION_S11128	UCGGUGAUGAUGUCGAACG	5590	-0.9413	-0.46699	-0.47131	0.083216	-0.16994	-0.15818
AMBION_S11129	UCUGAUUAGGUCAAAGUCC	5590	-0.44691	0.30287	1.5424	-0.36698	1.2047	-0.080643
AMBION_S11130	UACCCAGUCAAUAUCCUCG	5590	0.97157	-0.26659	0.77151	0.048282	2.3196	-0.061098
AMBION_S11131	UUCAAACGAACCUCUAUCC	5592	1.5369	-0.51215	0.13148	-0.010386	0.83953	-0.63889
AMBION_S11132	UCACGAGUGACAUUUACCG	5592	0.16941	-1.1458	0.42563	-1.8947	0.12814	-0.162
AMBION_S11133	UAUAGGUUUUCAUAGGAUC	5592	-0.22702	-0.7082	0.27143	0.099894	-0.71947	-0.57316
AMBION_S11134	UCCUUAUACACUUCAUAGC	5593	-0.84724	-1.4871	-0.70408	-0.61715	-0.253	-0.13169
AMBION_S11135	UCUCGAUCUAUAACCAGGC	5593	0.40969	-0.27058	1.0871	0.47576	0.26497	0.10529
AMBION_S11136	UCUCUAAUGAUGUAAUCUC	5593	0.94848	0.09809	0.96566	0.030062	1.1368	-0.1801
AMBION_S11137	UAUUCUGUCAGGAACCCUG	5594	1.0155	-0.36098	0.39409	0.044965	-0.11503	-0.61972
AMBION_S11138	UUCAUUUGCUCGAUGGUUG	5594	-1.7584	0.24936	-0.90653	-1.0308	-0.8913	-1.2331
AMBION_S11139	UGUUAGAAAGCAUUUCUGC	5594	0.79105	0.95158	1.0863	-0.76566	1.9851	-0.52533
AMBION_S11140	AAUGUGGUUGAGCUGAUCC	5595	-0.7266	-1.4182	0.30158	0.71509	-1.7158	-1.1816
AMBION_S11141	AAAGGUUAACAUCCGGUCC	5595	-1.3494	-0.19698	-0.017396	1.6492	-0.47029	-0.46612
AMBION_S11142	UGAUGAUACAAUUCAGGUC	5595	-0.16614	-0.15158	-0.12276	-0.49902	1.0578	-0.58857
AMBION_S11143	UAAUGCUGAUCAACGAUCC	5596	0.18738	-1.2099	0.58806	0.76401	-0.27835	1.197
AMBION_S11144	UUUGUUACCAACCCUUCUG	5596	0.36017	0.57184	0.47486	0.97775	0.83333	0.85056
AMBION_S11146	UAUGCUCAUGUAAGGAUGG	5597	0.1792	0.81747	-0.54592	-0.93534	-0.03337	-0.76789
AMBION_S11147	UUUAAGUCCAUAUACCUAG	5597	1.3268	-1.8952	1.484	-0.65531	0.94309	-0.021569
AMBION_S11148	UUAUCAACAACAUCAGUAG	5597	0.33344	-1.1612	-0.161	-0.52015	-0.17672	-1.1162
AMBION_S11149	UGAAGUACUGAUGUUCAGC	5598	0.1792	-0.58456	0.047926	3.2091	-0.49798	0.88539
AMBION_S11150	ACUGGUUUAAGAAUUCCUC	5598	0.82241	1.7218	2.0655	2.1197	1.2604	1.219
AMBION_S11151	UGCAGGGUCAGAUCAAUGG	5598	0.12983	0.94489	0.050801	-1.8699	-1.1771	-1.0289
AMBION_S11152	UUAGCUUCUUGAUUGCAAC	5599	0.9705	1.9425	-0.12814	0.97898	0.28622	1.2436
AMBION_S11153	UGCUUGUCAGGGAUCUUUG	5599	0.56377	-0.26139	-0.38966	-0.0042791	0.37323	-1.2139
AMBION_S11154	UUUACUACUAUAUUACUGG	5599	1.5887	-1.2505	1.0804	-1.4278	0.86924	-0.0027125
AMBION_S11155	AGCUGGUCAAUGUAGUCGC	5600	-2.4421	-1.0284	-1.5963	-0.13343	-1.3624	-0.21786
AMBION_S11156	UAUAUGUCCGGGCGUGUUC	5600	0.71235	-0.64987	0.98557	0.52539	1.6287	3.6147
AMBION_S11157	UUCCUGGUAAGUGAGCUCC	5600	-0.88823	0.74282	0.49205	-0.37579	1.0638	1.0794
AMBION_S11158	UUUUGUCUCGCUCAGAUUC	5601	-1.6079	-0.74328	-1.2502	-0.21135	-1.4539	0.40175
AMBION_S11159	UACCGUGUCACCACGUAAG	5601	1.1086	-0.20815	1.2286	0.16772	1.0829	1.3283
AMBION_S11160	UUCGUCUACAGAGAUCCGC	5601	-0.32358	-0.72117	0.015501	-1.0609	0.66248	-0.68886
AMBION_S11161	UGUUCAAUUACCUUAUUCC	5602	1.952	-1.3377	0.59402	-0.42228	1.6913	-0.64611
AMBION_S11162	UUGACUACAAUGUUACUUG	5602	-0.49644	-0.1803	0.26257	-0.45736	0.60929	0.83489
AMBION_S11163	AACGUGUCACCACAUAUGG	5602	-1.5767	-1.3731	-1.5642	-1.3796	-0.89278	-1.1863
AMBION_S11164	UCAGUUCACAGUCCUCAUU	5603	0.11173	-0.18561	0.55821	-1.1506	-0.16149	-0.96018
AMBION_S11165	UUUGAGCAUCUGAUACACC	5603	1.0444	0.024181	0.49332	1.5186	0.49351	1.6219
AMBION_S11166	AAUCUCCUUGUAGAUGUGC	5603	-1.3437	-1.3364	-0.055099	0.075399	-0.88974	-0.8131
AMBION_S11167	UCCCUUAUGAUCUGGUUCC	5604	-0.97401	0.10469	-1.1069	0.67965	-1.3441	0.82051
AMBION_S11168	UGAAAUUCCAGACUGAACA	5604	-0.45608	-1.5651	-0.063545	-1.0029	-0.4718	0.20196
AMBION_S11169	UUCUGGGUAAGAAAGGCCU	5604	-1.8874	1.3867	-1.5083	-0.068217	-0.99008	-0.27511
AMBION_S11170	UUCCAUGCAAAUGCUGAUC	5605	-0.07843	-0.40269	-0.032646	-0.75231	0.098973	-0.2402
AMBION_S11173	AGUGUAGAAACAGUCGACC	5606	-1.9718	0.45041	-1.1099	-1.1838	-0.98652	-1.061
AMBION_S11174	UCCACCUCAAAGUUUCUGU	5606	0.89394	0.29679	1.0686	-0.84126	1.6949	0.19116
AMBION_S11175	AUGGUGAUGAAGGUCCGGG	5606	-2.3282	1.1344	-1.7848	0.46756	-1.6392	0.46819
AMBION_S11176	UACUAGCAUAUUGGAGGGC	5607	-1.2235	-0.81878	-1.6501	-0.74646	-0.33466	0.74122
AMBION_S11177	UUACUUGCUGUUCCAUUAC	5607	-1.0541	-0.85122	-1.088	-0.93933	-1.3183	-1.0834
AMBION_S11178	UCCACAAAUAAGUAAGGCC	5607	-0.4915	-0.34759	-0.35809	-0.18771	-0.11287	0.28493
AMBION_S11179	AACUCAAUCAUCGUGAUGC	5608	0.51249	-1.2965	0.062847	-1.4128	0.58329	-1.0988
AMBION_S11180	UUUAUCUAGUGAUGUAUCC	5608	-0.35703	0.793	0.33641	0.74546	-0.30941	-0.82722
AMBION_S11181	UUUAGCAACAGAGUCCACC	5608	-0.2753	-1.6942	-0.11393	-0.69146	-0.0034085	0.50992
AMBION_S11182	UUGCUUAACGGCAAUGACG	5609	-1.4443	-0.36166	-1.6739	-0.70065	-0.95555	0.12065
AMBION_S11183	UUCUUGUAGGGAAACUGUC	5609	0.60596	0.30936	0.75791	-0.66435	1.4513	-0.81665
AMBION_S11184	UUCUGGUCAAUCUCAAUGC	5609	-1.5432	-0.77131	-3.3674	0.91674	-2.0254	-0.83141
AMBION_S11185	UAACGUAAGUCUUUCCGUC	5610	1.1504	0.32242	0.91034	-0.42072	1.0887	-0.13943
AMBION_S11186	UCAUGUAUCGCAAAGUUCC	5610	1.1636	-0.62322	1.5609	-0.17817	0.29654	0.096689
AMBION_S11187	UCUUUGAUCUACCUUCACC	5610	1.7147	-0.11196	0.67738	1.2966	0.57126	1.5643
AMBION_S11195	UUUCCUAAUCGCCUUGUUC	5613	0.72335	-1.333	0.50562	1.1458	0.99722	2.91
AMBION_S11197	AAUCAAAUAAGUCCAGUUC	5616	0.57179	-1.1429	1.17	-0.40109	0.45236	0.20705
AMBION_S11198	AAAAUAAUAGGCUCUGUGA	5616	-0.39738	-1.1207	-0.25737	1.6898	-0.54247	-0.072519
AMBION_S11199	UUCUGAAUACAAUGCAUUG	5616	-0.67203	1.377	0.69503	0.05643	0.34778	-1.6896
AMBION_S11233	UCAGGUGAGACAAUAGUGC	5631	-1.0967	0.6218	-0.59665	0.28383	-0.2164	0.29078
AMBION_S11235	UGUGAAUCAAGGCAAAGUC	5631	0.4258	0.47097	1.6217	0.48074	0.41163	-0.029235
AMBION_S11236	UCAAUGACCUGAAUCUUGG	5634	-0.24814	-0.87551	1.0595	1.002	-0.49516	-0.013826
AMBION_S11237	UCUGCAAUUGAUGUAACCC	5634	1.1086	-0.20532	0.33949	0.34823	0.77469	0.83787
AMBION_S11238	UUUGUGACGACAACAGCCU	5634	0.52866	-1.0124	0.99213	-1.0603	1.3253	1.5967
AMBION_S11239	UCUUUAUCUUGGGACAUUG	5635	-0.41376	1.8447	0.90139	-0.53295	0.85643	-0.35039
AMBION_S11240	UCUCCAACUACAGUUAUCG	5635	1.0278	0.26288	0.42871	-0.55148	0.28602	0.27188
AMBION_S11241	UCCACGAUGAUUGCGAUGC	5635	0.064758	-0.49361	0.90094	-0.27935	1.412	-0.27033
AMBION_S11242	UCUUGAAUUUGUACUCUUG	5636	0.10764	2.4861	1.1401	-1.3892	1.3253	1.5458
AMBION_S11243	UCACCCACAACCGUGAUUG	5636	-0.18094	-0.78677	0.15489	-0.86283	-0.089882	0.29835
AMBION_S11244	UUCUUUGAUAGCUCCAUAC	5636	-1.1401	-0.065556	-1.17	-0.19923	-0.18584	-0.46392
AMBION_S1127	UUGAGCUCCACAUUCUUCC	156	0.21192	-1.6596	0.3344	3.2907	0.37352	-0.17374
AMBION_S1128	UAUGAGUCGAAGAUCUCCC	156	-0.22313	0.079169	-0.27275	-0.53637	-1.4957	0.17318
AMBION_S1129	UGACAAAUCUCUUCGAUGU	156	1.2004	0.14202	0.51558	-0.61382	0.5819	-0.83402
AMBION_S1130	UUCCGUUACUUCUUGCUGC	157	1.4817	0.58284	1.2356	-0.13187	1.207	1.2948
AMBION_S1131	UACGUGUUCUACAGCUUGC	157	1.4827	-1.1975	1.7116	-1.0938	1.4378	-0.68155
AMBION_S1132	UUGGUCGCAAUCAAGUAGC	157	1.278	0.25914	0.44498	0.12923	0.77802	0.62646
AMBION_S11324	UCAGGUUUGAGGUCUCGGU	5681	0.11991	0.89416	0.22101	-0.93792	-0.029146	-0.23805
AMBION_S11325	UACACGUCACUCUUAGUGC	5681	-0.7514	0.49223	-0.52503	-0.033488	-0.31693	-0.014455
AMBION_S11326	UCAUCAAGCAGUCAUCACC	5681	-0.15985	1.1273	0.91565	-0.29861	0.75218	2.1149
AMBION_S11487	UAUGACUUAACCAUGGAUG	5753	-2.3992	0.6956	-1.1248	-0.0015044	-1.4821	1.5056
AMBION_S11488	UUUCAGGUGAGUCAAAACC	5753	-1.0742	-0.98518	0.062595	-0.53025	-0.68831	-0.43355
AMBION_S11489	UUUCUCAUCAGAGUCGCGG	5753	-0.7413	0.324	0.21848	-0.42751	-1.0828	2.2814
AMBION_S11490	UGCAUCUUAUCACUUGUGC	5754	-0.082519	-0.76212	0.85066	-1.0025	0.19049	-1.7607
AMBION_S11491	UGACUUCAAUUUUUCAUCC	5754	-2.3454	-0.82595	-2.8202	1.7377	-2.2791	2.016
AMBION_S11493	UAAUUAGUCUUCGAAUUCC	5756	0.53703	1.344	0.83872	-1.0063	0.59315	-1.0032
AMBION_S11494	UUGUCUAUCUCGAUCUUUC	5756	-1.2595	0.79602	0.21335	-0.58738	-1.0808	-0.20424
AMBION_S11495	AUGGUAACGAGCUGAAUCC	5756	-0.36556	1.0234	-0.64049	-0.43328	-0.1904	-1.1862
AMBION_S11633	UAACAGGAUCUCAUCACGC	5832	-1.9923	0.32275	-1.8022	0.72379	-2.1607	3.5928
AMBION_S11634	UACUUCAAUGCAUAAUUCC	5832	-1.52	-0.36646	-2.0695	-0.74352	-1.607	0.064856
AMBION_S11635	UCUGUGACGAUGACAUCCG	5832	-1.0646	-0.61069	-0.70521	-0.67501	-1.2683	0.17671
AMBION_S11687	UUGGUGUCAGGAAUCUUGG	5871	-1.2235	0.23456	-1.089	0.55727	-1.1203	-0.96849
AMBION_S11688	UCUGGAAACAUGUCAUAGG	5871	0.62797	1.0169	0.78867	-0.31263	1.1792	0.64237
AMBION_S11689	UCAUUCCUGAGGUAGCUGC	5871	1.3242	2.0075	1.5452	0.8193	1.8422	-0.13613
AMBION_S11749	UACCCUUAUAAACAGUUCC	5894	0.14649	0.48411	0.53136	-0.50096	1.0718	0.56838
AMBION_S11750	AAGUCUGACAUCGAAAUCC	5894	1.1893	1.5844	1.0194	-2.3608	1.101	-1.253
AMBION_S11751	UGUUCGGCAAGAAAACACG	5894	-0.58596	0.18664	-0.38162	-0.049383	0.27785	0.27771
AMBION_S11935	UAAACAUCUCGGGACAAGC	5979	-0.14386	1.5659	0.7492	1.9643	0.29608	0.39812
AMBION_S11936	UAGAGUUUGUUUUCAAUCC	5979	0.20059	-0.52006	1.1363	-0.62168	1.6032	-0.15446
AMBION_S11937	AAACUUGUGGUAGCAGUGG	5979	-0.43903	-1.164	0.42145	-0.5311	0.30977	1.0233
AMBION_S120	UUUAGAUCCAGGCACAACC	7272	-2.618	-0.22519	-2.7512	-1.2821	-2.4367	0.71465
AMBION_S12025	UCAGAGAUCCGGACAUUGC	6011	0.53907	2.1021	0.81485	1.3104	-0.26004	0.14907
AMBION_S12026	UUUGCGUAGACAGUUUUGG	6011	-1.3439	0.12301	0.56408	-0.35522	0.31158	-0.60894
AMBION_S12027	UUUGGUUUCAAACGCAUAG	6011	-0.48311	-0.1002	1.0686	-0.18625	-0.097667	0.80055
AMBION_S12064	UUAGGGCUUUGACCUUACC	6041	0.81715	-0.066705	1.6773	-0.12169	1.2492	-0.72173
AMBION_S12065	UUUUCGUGUUUUGAUGUCG	6041	-0.89264	-1.1295	0.47486	-0.07446	-0.47029	1.0293
AMBION_S12066	UUGCAGACAAGAGACUUCC	6041	0.39642	0.77677	1.0657	0.73322	-0.049017	-0.28759
AMBION_S1209	UUCAAUCACAGAAUCAAGC	204	0.87849	-0.22113	-0.047567	0.29207	0.3003	-1.0929
AMBION_S1210	UUCGGAUCAGCAGAGAGUC	204	1.2571	-1.1187	0.38564	-0.5733	-0.12747	-0.61032
AMBION_S1211	UCAUUAUCAUCUGAUCGAC	204	-0.34247	0.45909	-0.61402	0.094254	-0.66169	-1.0708
AMBION_S12112	UACGCAAAUAAGUAAGAAG	6098	-0.090698	-0.046718	0.13447	-0.27772	0.37915	-0.46096
AMBION_S12113	UGGUAUAUAGCAUCCAACC	6098	-0.59182	2.4759	-0.54042	0.59641	-0.77252	-0.45844
AMBION_S12114	UUUCGUGUCACUGUAGUAG	6098	-1.1863	-0.8159	0.18023	0.12429	-0.55831	0.51315
AMBION_S12121	UUUGGAUCAACCUUCUCGC	6102	-0.67753	-0.77109	0.72533	0.55249	0.30875	0.37898
AMBION_S12122	UUAGUACAGUCAUCAAUGG	6102	0.41153	-0.71967	0.18874	-0.69729	-0.31392	-1.3139
AMBION_S12123	UUCCGGAAAAACACGCUGC	6102	0.4342	-0.15381	0.98331	0.57421	0.68528	0.61847
AMBION_S1215	UUCUGCUACGGAGAAGUUG	208	1.1832	1.2301	0.0031637	-0.96507	-0.47686	-0.632
AMBION_S1217	UUUGAGAUAGUCGAAGUCA	208	0.84772	0.12203	0.24789	0.91192	0.5515	0.76107
AMBION_S12273	UUCGCCUUCAGAAUCAGUG	6195	0.41843	-1.4862	0.81783	-0.17752	0.42561	-0.70176
AMBION_S12274	UCCUUUACCACGUAGCCGU	6195	0.83341	-1.0283	1.0471	-0.87402	1.3025	0.94728
AMBION_S12275	UAGCUUAUUCCAGUCAAUG	6195	-1.6292	1.2787	-1.9525	0.24959	-0.37892	-0.086405
AMBION_S12276	UUAGCUGCGUCAGAUAUCG	6196	-0.78181	-0.34476	-0.36985	0.12768	-1.1879	-0.35575
AMBION_S12277	UCCGUUUGAAGAGAGCUCG	6196	0.24461	-0.2873	-0.069698	-0.29877	0.32361	-0.56429
AMBION_S12278	UGAUCUUCACGGCAUACUC	6196	0.13193	-0.50515	-0.26396	-0.46608	-0.77268	-0.95021
AMBION_S12279	AAGCGUGUAAACAAAUCUC	6197	0.91121	-0.14115	1.2535	0.19705	0.85784	-0.85606
AMBION_S12280	UUCGUAAAAGACUCUGCGC	6197	0.76187	0.15768	0.72406	-0.022646	0.89798	-0.69266
AMBION_S12281	UACUAGAUGUGGUGCAUCC	6197	0.18651	-1.3038	-0.1963	-1.4219	0.31281	-1.2157
AMBION_S12282	UUUCUCACAAUGUUCCAUG	6198	0.38367	1.4713	0.79098	-0.65495	-0.30369	0.21909
AMBION_S12283	UUUUCGUACUUGAAAAACC	6198	1.1948	-0.77284	0.37025	-0.066334	1.2588	-0.51981
AMBION_S12284	UAGAUUCUUUGCAUAGUCC	6198	-0.025503	-0.63597	0.091984	0.79902	-0.34091	0.11873
AMBION_S12285	AAGUCGGUCAGUUUGAUGU	6199	-0.80635	0.45919	0.25085	-1.0033	0.11446	0.74492
AMBION_S12286	UCAUGUGCCGGAAAAAGGG	6199	-0.99719	-0.7674	-0.68502	-0.94834	-1.1304	-0.68699
AMBION_S12287	UCAUGGAUAGACUCCUUGC	6199	0.39852	1.1158	0.4744	-0.29928	1.0897	0.23486
AMBION_S12390	UAUUGCUAUAUCCUUCACC	6259	0.17307	-0.39911	0.2598	-0.61923	0.34254	-0.56522
AMBION_S12391	UAUUCGGUAACCAUCUUUC	6259	0.83341	1.0301	1.1886	1.6015	0.698	0.81123
AMBION_S12392	UGACUAAUAAGGUCAUUUC	6259	0.064758	0.92538	0.66855	0.090111	0.37058	2.7258
AMBION_S12467	UCUGGUACACGAGGAACUG	6300	-0.19089	0.055552	0.34634	0.70853	0.21583	-0.55954
AMBION_S12468	AAAGGAGUCAUCAUACUUC	6300	-0.6175	-1.2684	-0.35582	-1.3113	-0.068831	-0.511
AMBION_S12469	UCAUGUUUCAUGAGCUUGC	6300	0.33974	0.47676	1.7923	0.078418	1.5595	-0.57061
AMBION_S126	UAACGGUAUGGAAUUCGCC	4751	0.63517	-0.69929	1.0476	-0.1581	0.84516	0.39792
AMBION_S1269	UACUGAGCAAUAGAGCAUG	238	-0.25632	-0.39298	-0.062487	1.8312	-0.22766	0.68952
AMBION_S127	AUCAUAGUAACGAACGAUG	4751	-0.64134	-0.2399	-1.2634	-0.6185	-0.40263	-0.75727
AMBION_S1270	UUGGGUUUCUCUCAAACAG	238	-1.564	1.4692	-0.97729	0.72016	-1.3258	1.1571
AMBION_S12703	UUAGUGCUUUCACAGUUGC	6416	0.0059836	-1.6488	-0.30514	-1.4229	0.025477	-1.1574
AMBION_S1271	UUCUGGAUUAACUGGUUUG	238	-0.47681	-0.37456	-1.6142	0.097288	-1.3063	-0.34836
AMBION_S128	UUCCGUUCCUUUAGCAAGC	4751	0.57694	-0.47128	-0.046274	-0.35322	0.52109	1.3719
AMBION_S12892	UCUGUAGCCGCUAAGAUUC	6502	-0.6121	3.193	-0.531	0.75024	-0.87107	0.97876
AMBION_S12893	UCUCGAUUUAGCUUAGGCC	6502	-1.6007	-0.58104	-1.4695	-0.88638	-1.4792	-0.12226
AMBION_S12894	UAACUGAGUUCGAUAGGUC	6502	-0.80847	2.209	1.1186	-0.62662	0.32954	0.29196
AMBION_S1325	AAAUCGGACAAUGUGGUCG	269	0.15058	-0.4793	0.77009	0.2294	0.23413	-0.38203
AMBION_S1326	UUCCCGAAUGAGCACAUUC	269	0.45555	1.4953	1.0871	-0.31594	1.4513	-0.58992
AMBION_S1327	UAUCUAGCAGCUCUCCCAG	269	0.28726	-0.94421	-0.16688	-0.68759	-0.47622	-1.2348
AMBION_S13412	UCCGUGACGAUGUAAAUGG	6714	0.81511	0.45689	1.1849	-0.34712	0.78462	-0.008268
AMBION_S13413	UAGCCUGUCUGUCCUGUGC	6714	-0.80459	-0.53139	-1.608	1.2612	-2.2521	-0.8944
AMBION_S13414	AAGUCAGACACUGAGAGGC	6714	-1.3144	1.4268	0.67738	0.20771	-1.6088	1.1437
AMBION_S13433	AUAGGUGAAAACCUCGUGC	6725	-0.95765	-0.86267	-1.5754	-0.49914	-1.0907	-0.87371
AMBION_S13434	UAAAGUACCAGGGUUGGUC	6725	0.70501	-0.52183	0.33641	5.1109	0.55366	-0.72615
AMBION_S13453	UUCCGUGAAGUGUUUAUGC	6733	0.95006	1.2775	0.75815	1.0641	0.75083	0.72789
AMBION_S13454	UUACUCUAAUUUUAUCUGC	6733	0.31982	-1.0337	-0.048162	-0.53526	-0.24325	-1.1498
AMBION_S13455	UUCAAACAAAUAAUCUCCC	6733	1.5887	-0.069688	-0.20218	0.52845	0.59559	-1.5077
AMBION_S13564	AAGAUGUCAAUAUUUACGC	6787	-1.3441	0.60766	-0.89805	-1.3198	-1.4202	-1.1407
AMBION_S13565	UGUAAAUCUGGGUGGAUUC	6787	-0.65785	0.70706	-1.2511	-0.28496	-0.79507	-0.68084
AMBION_S13566	UUGUAGGUGACAAUGUUGG	6787	-1.3983	1.5776	-0.8317	0.44045	-1.0889	0.66593
AMBION_S13567	UCUUUUCGCAGUGUAUCUC	6788	-2.2151	0.62945	-3.2108	1.241	-1.9073	-0.16512
AMBION_S13568	UUCGUAAUCUAAUUAUGUC	6788	0.672	0.37473	0.01337	-0.91961	0.42435	-0.72727
AMBION_S13569	UACUUUACAACAUAUGGGC	6788	0.36493	-0.92648	0.17435	-0.44818	-0.30899	-0.49054
AMBION_S13570	AAACUCGUAGUCUCCAUCC	6789	0.40617	-0.37851	0.28666	-1.0577	1.49	-1.6705
AMBION_S13571	AAUGGUGUUCCUAUCACUG	6789	-1.841	1.5289	-1.9218	0.28209	-1.822	-1.1586
AMBION_S13572	ACAGUUGUAUCCAAUUUCC	6789	-0.55238	-0.46266	-0.161	0.38744	-1.6772	-0.54049
AMBION_S13573	AAUAUAGCUAUGCCGACUC	6792	0.10355	-2.0568	0.40304	0.051464	0.42983	-1.6364
AMBION_S13574	UCACGGGUCACAUACAUAG	6792	0.94347	0.35003	0.69945	0.030116	0.10559	-0.23864
AMBION_S13575	UCGAUGGACAAUAUCAUUC	6792	0.197	0.15032	-0.24925	-1.3543	1.1748	-1.1335
AMBION_S13576	UUCUUAUCCAGGGCUAUCU	6793	-1.2746	0.76807	-0.6802	0.15398	-0.99497	-0.54744
AMBION_S13577	UCUGGUUCCGAUGCUCUUC	6793	1.369	2.4035	1.2132	-0.70624	1.0168	-1.5628
AMBION_S13578	UUGGAACCUGGUGUAGUCC	6793	0.663	-1.9807	0.93624	-2.2227	-0.10223	-1.4912
AMBION_S13579	UCACCUUGCCGUAAGAGCC	6794	0.14649	-1.4151	0.45675	-0.83463	1.1676	0.66038
AMBION_S13580	UACAGACCCGUGGUGAUGU	6794	-0.61383	1.9221	0.10567	-0.388	-1.2071	-0.73405
AMBION_S13581	UUUUGUGCCGUAACCUCCU	6794	0.70708	0.72641	0.83623	0.40467	0.54086	0.66684
AMBION_S13582	AUAGUUAUACAGGCGCAGG	6795	0.7231	-0.39474	-0.21169	-1.4668	0.0060515	-0.46423
AMBION_S13583	UCCAGAAUCAGGUACACCC	6795	0.78755	0.79655	0.27796	0.96539	0.57471	-0.16041
AMBION_S13584	UAAUAUCUCUGUGAAUCAC	6795	0.052164	-0.76167	-0.69638	1.2477	1.1246	-0.044024
AMBION_S13679	UUCUAUGAUGUUCUUAUCC	6850	0.40617	0.73118	-0.2475	1.3711	1.2929	2.5019
AMBION_S13680	UAACUCAUCUUUAAGAGCG	6850	1.4406	-1.249	0.33641	-1.1822	0.74161	-1.6949
AMBION_S13681	UUUGUCGAUGCGAUAGUGC	6850	1.744	0.34032	0.43028	0.2528	-0.48382	-0.046229
AMBION_S13730	UAGCAUUCGCUGUAGUUCC	6872	-0.37696	1.7872	-0.71005	-0.44077	-2.0298	-0.34865
AMBION_S13731	AGUAAUAGAAUCCUGGUCC	6872	0.050177	2.5934	0.24719	3.4373	-1.2507	1.4448
AMBION_S13732	AUAGUCACAGUGAACAGUG	6872	-0.36136	1.5554	-1.1788	-1.1306	-2.1121	-0.54323
AMBION_S13766	UAUUAGGAUGGUUCACACG	6885	0.92348	-0.92926	0.76412	0.58056	0.53402	-0.5326
AMBION_S13767	AUCUGAUCCAUUGGUAUCU	6885	-0.6927	2.1132	-1.088	-1.4388	-1.0612	-0.87782
AMBION_S13768	UUUAGACCAACAACGAGUC	6885	1.7042	-1.165	1.2628	0.14405	0.67008	0.85268
AMBION_S13970	UGAUAUUCAAUAAUCUCAG	7006	0.72514	-2.3381	-0.14903	1.0223	0.038433	3.055
AMBION_S13971	UGCAAUACCAUUCAUAUUG	7006	0.5436	-1.4697	0.18566	-2.0726	-0.65072	-0.84856
AMBION_S13972	UUGGUAUAAAGGGAGACUG	7006	0.18441	1.7741	-1.3759	1.3176	-0.73771	-0.98689
AMBION_S13994	UUCAGCACCAUGACUUGCC	7016	0.51249	-0.56583	0.45675	-0.18634	-0.146	-0.019592
AMBION_S14071	AGAAUACUAAGCCCAUUGC	7046	-0.21542	-0.57456	-1.9932	0.35048	-1.7172	-1.2136
AMBION_S14072	UACAAGAUCAUAAUAAGGC	7046	0.83525	-0.060595	0.071825	-1.0471	0.14919	-1.565
AMBION_S14073	AGUCUUUCAACGUAGUACC	7046	0.16132	-0.99581	-1.7142	-1.2692	-1.0615	-1.5845
AMBION_S14077	AACAAGUCAGGAUUGCUGG	7048	-2.2295	-0.46574	-2.8139	-1.5756	-1.9552	-1.2413
AMBION_S14078	UUCUCGUCAUUCUUUCUCC	7048	0.64998	0.10319	0.10874	-1.6888	0.59726	-1.9352
AMBION_S14079	UUAUAGACCUCAGCAAAGC	7048	1.637	-1.0926	1.1098	-0.21666	0.56518	1.5507
AMBION_S14140	UCGUCUCUAAGUUGAACUC	7075	0.77012	0.81598	0.84171	-0.058842	0.12713	-0.25143
AMBION_S14141	AUACAAGUAACCUCGGUUC	7075	-2.0427	0.322	-1.448	-0.081466	-2.1152	3.4195
AMBION_S14158	UUGGUAUAGGCGGCUUCCC	7083	0.34482	2.2777	-1.8798	2.6556	-1.1329	-0.29137
AMBION_S14159	UUCCUGAGAACAUCGGCCC	7083	-0.48543	-0.85612	0.75175	-0.5749	-0.18611	-0.28977
AMBION_S14160	UGAGCAAUCUGGAAGCGAC	7083	-0.038097	-1.2156	0.16258	0.7141	-0.071822	-0.56371
AMBION_S14353	UUGUCGAUAACGCAGACUC	7175	-0.30335	-0.88624	0.93422	-0.25706	0.24821	0.26567
AMBION_S14354	UACGCUUAGUAUGAACUUC	7175	-0.11307	-1.6924	0.99788	-0.9915	-0.20716	-0.94637
AMBION_S14355	UAAUUCGACCUUCAUAUUG	7175	-0.89243	-1.3147	0.59795	0.47824	-1.9615	-0.69068
AMBION_S14532	AAACGUACCUUGUCAUUCC	7294	0.2569	-0.91339	0.31948	-0.061387	0.41716	-0.81007
AMBION_S14533	UUAAGGCUAAAUUACAGGG	7294	-0.88163	-1.2397	-0.92807	-1.7533	-1.5318	-1.3495
AMBION_S14534	UCAUUUGUCGCUUCUGCAC	7294	-0.22912	0.55986	-1.0906	-0.55297	-1.0296	-0.48392
AMBION_S14535	UAUGCGGAAAUAUAGCAUC	7297	0.26304	-0.026852	1.3162	0.44718	0.1398	0.56196
AMBION_S14536	UUUAUGUGCAAUGUGGAUG	7297	1.1287	-1.6046	0.32103	0.76426	-0.20115	-0.305
AMBION_S14537	AUAGUAGAACUUAUACUCC	7297	0.72598	-0.14009	0.9333	0.33002	0.83883	-0.32084
AMBION_S14544	UCGCAGACAAGUAAAGCUC	7301	0.82124	-0.38287	1.349	0.34177	0.079263	-0.50837
AMBION_S14545	UAUGUACCGACAGUCACUG	7301	0.85542	-1.2682	0.33334	-0.075642	0.29654	-1.1335
AMBION_S14546	AACUCUUCAAUGUCGCUUG	7301	-2.2589	-0.71839	-3.0997	-2.1803	-2.7901	-1.8975
AMBION_S14820	UUAUUAUCUCUCCAACUGC	7443	0.28733	-0.95169	0.075744	1.6312	0.070145	0.94127
AMBION_S14821	UAUCUAAUUUUGGAAUCUC	7443	-0.43232	-0.31687	1.2201	0.33428	1.3484	1.1342
AMBION_S14822	UGUUUGACCAUUCCGUAUC	7443	0.27885	-1.6513	0.23136	0.86195	0.65692	0.052959
AMBION_S14825	UGUAAAUCUAUUCCUAGUC	7444	-0.36067	-0.30249	-0.76848	0.075808	-0.21209	-0.032815
AMBION_S14955	UCACGGUUCACCAUACCUG	7525	0.82549	-0.70476	0.53897	0.89135	0.96643	1.0681
AMBION_S14956	UUGAUUGCUACUUUCGUGG	7525	0.73233	0.37843	-1.0897	1.5372	-0.90512	-0.50946
AMBION_S14957	UAUUGUAAACCGACCAUAC	7525	0.38098	0.19432	0.86164	3.6079	0.43608	0.38147
AMBION_S14973	UCACGGUGCACAAAGUUCU	7535	1.0686	-0.29036	0.42124	0.060406	1.0017	-0.8055
AMBION_S14974	UCAUGAGUGCGUACAGUUC	7535	1.0348	-2.0941	0.8034	-1.4152	0.059535	-0.97011
AMBION_S14975	UAUGAGGAGGUUAUCGCGC	7535	1.4533	0.42607	1.5807	1.3606	2.0092	-0.3891
AMBION_S15344	UCCUCUUCCGAUGAGAUGC	7786	-0.42313	-0.34255	0.80769	-0.20751	0.28294	-0.16958
AMBION_S15345	UAGGUGAUUAGCAUGUUGG	7786	-0.76205	0.15894	-0.79251	0.1012	-0.034027	-1.3298
AMBION_S15346	UCUGAGUCCUCAGAAUUGG	7786	1.7986	-1.5653	1.6781	1.8277	1.7152	-1.446
AMBION_S15427	UGCUGAACAACUCACCACC	7867	-0.34288	0.086086	-0.093167	-0.033754	0.70572	-0.3703
AMBION_S15428	UAGGUUUUCAGGCUUGACA	7867	-0.22359	-0.35595	-0.11086	0.67091	0.46443	1.0092
AMBION_S15429	AUAGGGAGUAUAGCAGGGU	7867	0.19374	-0.29815	1.4318	-0.54077	1.6048	-1.3146
AMBION_S15797	UCUAUAUCUCCGUAAUUCC	8295	-1.6665	-1.1963	-0.34669	-0.26594	-0.5583	-0.60211
AMBION_S15827	UAAGCAUAUAUUCCCGUAC	8317	-0.52307	-0.35446	-0.61483	0.30304	0.66446	-1.0273
AMBION_S15828	AUACUCAUCAAAACAAUGC	8317	-2.0677	-1.5522	-3.2667	-0.07468	-2.1079	-0.19453
AMBION_S15907	UCUUUGUCAACAAUAUCUG	8382	-0.41581	-0.021184	-0.041598	-0.47855	-0.33748	-0.75038
AMBION_S15908	UAUUUGGUCCCAAAAGUUC	8382	0.97832	1.8238	0.13336	1.7878	-0.48683	3.6896
AMBION_S15909	AAUUUAAAUAGUCCUUAGC	8382	0.53916	0.89557	0.86564	2.4179	0.0026727	0.11966
AMBION_S15933	UUCUAUUAGAGGUUCACUG	8395	0.30393	-0.1866	0.16729	-0.21531	-0.057304	0.4959
AMBION_S15934	UUCGCUUAUACGUUGAGCC	8395	-0.93666	-0.78007	-0.47273	-0.67482	0.45442	1.0364
AMBION_S15935	AAGGCUAUAAUCCAUGAUC	8395	-0.67203	-0.83537	-0.0080327	0.44887	-0.65865	0.031728
AMBION_S15937	UAAGAUGUUGUGCAUCUCC	8396	0.80406	0.4238	1.4871	-0.34029	0.90851	1.2186
AMBION_S15938	AAACUUAAAGCGGCUGGGC	8396	0.4363	-0.34556	0.4391	-0.25097	1.0988	0.18851
AMBION_S15963	UAGACGAUGGUGCCGAUGC	8408	0.22623	0.28639	0.41498	-0.47719	1.0831	0.36053
AMBION_S15964	AACUCAUCGAAGUCCAUGC	8408	-0.80276	-0.90521	-0.30044	-1.3073	-1.1259	-1.3967
AMBION_S15965	UCUUCUCGUAGAACAGGCG	8408	-0.65313	0.0079377	0.21259	0.19979	-0.077903	1.958
AMBION_S15993	UAAUAUAGUAGCGAUCUGG	8428	-1.5854	-0.46973	-0.36985	2.0167	0.14403	1.6573
AMBION_S15994	UUAGCAGUGGGUCUAAAGC	8428	-0.14426	-0.71627	0.30257	0.16027	-0.064321	0.69489
AMBION_S15995	AAUAGAUCUAGUGCGGAGC	8428	0.34814	-1.5128	0.898	-0.3382	0.94525	-0.20667
AMBION_S16024	UAAGAUGCUCCAAAAUCCG	8444	-1.798	-0.87898	-1.9813	-0.1231	-1.3582	0.16531
AMBION_S16025	AAUAACUCCAUGUCUUUUC	8444	0.79673	-0.98098	1.164	0.7486	1.0378	0.56789
AMBION_S16026	AUAUCGAUAAGCUAGAUGG	8444	0.45519	-0.40846	1.2863	0.13157	0.90116	0.74965
AMBION_S16027	AAACUUGCGAACCAAAGGC	8445	-1.0967	-1.4472	-0.95773	-0.4763	-1.5933	-0.13861
AMBION_S16028	UUCCGCACCAUCUUUAGGG	8445	1.1434	-0.56621	1.2963	-0.29727	1.0544	0.40232
AMBION_S16029	AUAGAUGUGAUAGCACCGG	8445	-1.9168	-0.27143	-1.32	-1.1825	-1.1619	-0.9442
AMBION_S16096	UCAUGAUCUAUGAUUGCGG	8476	0.072542	0.75897	0.53129	0.36531	1.1482	1.7277
AMBION_S16097	UGUACACCGAGAGAUAUGG	8476	-1.8783	1.0008	-1.8812	0.49576	-1.3342	0.73022
AMBION_S16098	AACCGUUCCAUCUUCCAUC	8476	-1.2823	-1.3107	-1.224	-1.7589	-2.2197	-1.1653
AMBION_S16151	UUGUACUCGAUUGAUAUCC	8503	-0.10212	0.099978	0.35726	2.5684	0.081419	2.1487
AMBION_S16152	AAGGUGUUGAUCUCGGAUC	8503	-1.6333	1.2896	-2.004	0.24873	-1.5197	0.0045783
AMBION_S16186	UAUCGAUCACCUCCUGUUU	8517	1.3282	-1.4067	0.55688	0.109	0.6733	1.1343
AMBION_S16187	UUCCUCAUGUCCUCGAUCC	8517	0.572	-0.40773	0.40927	-0.63794	0.59348	0.063985
AMBION_S16188	AACGGUCUCCAUCACAAUC	8517	-0.60626	-1.5429	-0.28718	0.53879	-1.008	-0.57194
AMBION_S16203	UAUAAAUCUCAUCCUGUGC	8525	0.37702	0.66056	0.52873	2.4406	-0.1046	0.064364
AMBION_S16204	AUCUUAUUCCGAAAGCGGC	8525	-0.66222	-0.19508	-1.1996	-0.77435	-0.78897	-1.2525
AMBION_S16205	UCAGGUCGAAGACUUGUCG	8525	-0.69137	-0.084386	-1.3873	-0.74269	-1.4109	1.0815
AMBION_S16206	AUCGAUCUAGUUUAAUUCC	8526	0.83729	0.063273	0.94845	2.1641	1.5766	1.9795
AMBION_S16207	UAUUCGAAAAGGAUUAGCC	8526	0.4147	0.091112	1.078	0.37991	0.66446	-0.0021157
AMBION_S16208	AUUAGUUCCACUACGAGAG	8526	1.1907	-0.59771	1.0536	-1.9345	0.87489	-0.1722
AMBION_S16210	UCUGGAAUAACCGUAAGCC	8527	-0.41114	0.27557	0.69033	0.53101	0.93708	0.0028857
AMBION_S16236	UUCUUAUCUAGAGCUGUAU	8536	-0.83383	-0.56001	0.15764	1.1453	-0.43014	-0.049559
AMBION_S16237	UACUCGGCCUUCAAAAUCU	8536	0.27554	-0.025735	0.5288	0.48125	0.90482	-1.3095
AMBION_S16238	UAGGCGAUGACACCUAUGG	8536	0.17915	0.067786	0.17693	-0.51491	0.78168	0.32809
AMBION_S16278	UCCAUUCUCAUGGUCGUGG	8550	-0.41841	-1.1418	0.86399	0.23812	0.78182	-0.54962
AMBION_S16279	UGUGAAUCCACGACCAUUC	8550	0.4147	-0.025907	0.29296	0.17014	0.22891	-0.36015
AMBION_S16280	UCUCUGUAAAGUGCCGGUG	8550	-0.98803	0.30407	0.11104	0.012872	0.51065	1.1466
AMBION_S16310	AUGCGUUCCAUCACCACGG	8566	-1.051	-0.98447	0.16788	-1.1193	-0.8966	-0.75666
AMBION_S16311	ACUUUGCGAAUGUCCAUCC	8566	-2.1052	-1.1623	-2.6501	-0.74299	-2.0521	0.10288
AMBION_S16312	ACUUGUCCCUCGUAUAACC	8566	0.15727	0.94395	0.22563	-0.85012	0.31276	-1.2393
AMBION_S16315	UUUACUAUAGUAGUGGGUC	8567	-0.032397	0.17449	1.0708	0.26094	1.08	-0.51615
AMBION_S16319	UAUGCAGGAAGUCAAGGGC	8569	-1.3885	-1.6185	-1.3293	0.91684	-2.024	-0.06792
AMBION_S16320	UUCUCGAUGAUUUUGACGG	8569	-0.17217	-0.059819	0.89062	-0.49232	0.28699	0.41107
AMBION_S16321	UCUCGAAACACCCUACUCC	8569	-0.5479	-0.35786	0.52645	-0.23268	0.14354	-0.6095
AMBION_S16328	AACUGUACCAGCCGAACUC	8573	0.44547	0.0035399	0.80001	2.5736	0.65217	-0.076143
AMBION_S16329	UUCGAAAACCAUGUAAAGC	8573	0.65065	0.0045067	1.4237	0.075219	0.95483	0.50343
AMBION_S16330	UUACAUAGAUCUGUCGUCC	8573	-0.38742	-0.50553	-0.51924	-1.1859	0.21811	-0.96605
AMBION_S16337	UCAUCUCCAAGCAAUAUAU	8576	0.044218	-1.705	-0.15715	-1.2735	-0.35686	-1.139
AMBION_S16338	UUGUGGGAUGCUGAGUUGG	8576	-0.9254	0.59321	0.36727	-0.25065	0.45959	1.4668
AMBION_S16339	UCUCAUUCCACAGCGUACC	8576	1.8424	-0.60815	1.6724	0.32237	1.5646	1.3977
AMBION_S16397	UUCUAGUUGUGCAAGUUCC	8621	-0.078519	2.7243	-0.99914	0.64769	-2.2438	-0.97566
AMBION_S16398	UUCCUCGUAAGCUAUCAGC	8621	-0.51702	0.6276	-0.76344	0.24923	-0.90512	0.52721
AMBION_S16399	UCUGGAUCUAGACAAUCUG	8621	-2.0652	0.56977	-3.6964	-0.87601	-2.7646	-1.6784
AMBION_S16420	UACAUGUUAUACUCCUUGC	8631	-1.1171	1.065	-1.1732	-0.43968	-1.2616	1.195
AMBION_S16421	AAACUUAUUUGAUCCACCC	8631	1.171	0.48487	0.42542	-1.2652	0.051469	-0.5527
AMBION_S16422	UAAUCUGACAAAAAGGGUG	8631	1.2588	-0.23315	1.2054	0.84188	0.17796	-0.12858
AMBION_S16462	UUUGGAAAGUCCAAGUUUG	8649	0.37702	0.13768	0.49802	0.1427	0.15611	2.0616
AMBION_S16464	UAAACGAUUAAAUUGAACC	8649	0.56092	-0.48387	0.45196	-0.12229	1.0957	0.92688
AMBION_S16594	UAUGCUUCCUGGGUGUUGA	8711	-1.2162	0.053557	-0.31838	0.39563	-1.2729	0.1568
AMBION_S16595	UAGAGGAUAAAGGUGGGCG	8711	-0.39904	0.31014	-1.3514	-1.1781	-1.8117	-1.0652
AMBION_S16596	UUCAUCAUGACCGAUACCU	8711	-0.26097	-0.47567	-0.46481	-0.32953	-0.51323	0.081725
AMBION_S16651	UUAUCCGUCAGACUAGUGG	8737	-1.0486	-0.74361	0.2856	-0.48021	-0.30894	-1.1957
AMBION_S16652	UUCACGUCCUCUUCUACAC	8737	-0.25687	0.12375	0.04744	0.13311	0.63704	1.3114
AMBION_S16653	AUUCUCGUAAGGUCUUUGC	8737	-1.5546	-0.90344	-1.7683	-1.4867	-1.768	0.59031
AMBION_S16726	UGACUGACAUCGAUCAACC	8780	-0.34524	0.95806	0.2856	0.3843	0.036323	1.2913
AMBION_S16727	UUCAGUAGUACAACUGUUG	8780	3.1947	2.9803	1.0974	4.2305	0.9758	1.1573
AMBION_S16728	UUAGUUUACUGAAGCGAUC	8780	0.064868	0.5653	0.6525	-2.0395	0.67269	-0.60494
AMBION_S16765	UUUGGAUGUACGUGUAUAC	8798	-0.026592	-0.256	-0.43099	0.086452	0.54224	2.6834
AMBION_S16766	AGAAGUUUUUGCUCUGUCC	8798	-0.18427	-0.10897	-1.8101	2.7738	-2.1537	-0.27347
AMBION_S16767	AUAUGCACCACAUUGUAGG	8798	-1.0902	-1.412	-2.135	-0.17763	-1.8841	0.00068544
AMBION_S16804	UUUCACUCCACUGAAGUAC	8814	0.39827	0.73645	0.66949	-0.23393	0.56902	-1.2115
AMBION_S16805	UAUAGUAGUCACUCGGUCC	8814	-0.48677	-0.14074	-0.30146	0.11921	-0.65508	-0.14814
AMBION_S16806	UGAGUUGCUUGAGCAUUCG	8814	-1.3722	1.8686	-0.54502	-1.323	-0.77853	0.25533
AMBION_S16885	UAUGAUGAAUGAAGUAGGC	8844	0.42659	1.0685	0.28304	-0.45309	0.57748	-0.39734
AMBION_S16886	UCAGGACACGCUUCAUUCC	8844	-0.9496	0.87693	-1.2513	0.34118	-0.50345	4.8022
AMBION_S16887	AAUGCUUGCACUUCACUCC	8844	-1.3747	-0.25477	-0.50778	0.16654	-1.464	0.47705
AMBION_S16918	UUUGCCUUCCGGACCAUGC	8859	0.75232	-0.031455	0.34702	-0.27077	0.13074	0.90702
AMBION_S16957	UGACCAUCCAGAAGUAGUU	8877	0.52809	-1.2631	0.27536	-0.9153	0.068735	-1.0237
AMBION_S16958	UCUUGGAACCCACUCUUCC	8877	-0.5987	0.29026	-0.072092	-0.92143	-0.30987	0.17545
AMBION_S16959	UCAGUGAGCAUCAGCGUGA	8877	2.9123	-0.78137	2.1136	0.35576	0.73005	1.0776
AMBION_S17017	UUACCUCUUAAAUCAACUG	8899	-0.53642	-1.3009	0.35214	0.44882	-1.1305	0.34148
AMBION_S17018	UAGUACUAGACCUAUUUCC	8899	1.1558	-0.089834	0.49649	-1.5189	-0.81801	-0.72691
AMBION_S17019	UUCUUGAUUUAUCACGUGG	8899	-0.95398	-0.459	-0.026478	-0.74745	-0.99219	0.97592
AMBION_S1708	UAACAAACAGGUGAUAUAU	472	1.132	0.11012	0.6925	0.84137	1.214	-0.18237
AMBION_S1709	UUGGUUUUAUGACAAUUGC	472	1.8624	0.7932	1.1179	0.67114	-0.077853	0.39173
AMBION_S1710	UUUUCAAACAGGUAACAGC	472	2.7663	1.223	1.5864	0.26614	1.1824	-0.60881
AMBION_S17138	UGGUCAAAGAGAAUGGAGG	8986	-0.88811	0.13389	0.4238	-0.37507	0.71135	1.3498
AMBION_S17139	UUCCGACUCGCUGAAGUGC	8986	0.26647	1.3701	-0.35638	1.0242	-1.2003	0.42953
AMBION_S17140	UUCAGGUCUCGGUAAAUGA	8986	-1.3406	-0.26683	0.13682	-0.33832	-0.71113	0.62142
AMBION_S17164	AUACUUGACAUCACCAACC	8999	-1.8252	-1.4666	-1.6415	0.84444	-1.993	-0.70222
AMBION_S17165	AAUUAGAUUACCUAAACAC	8999	-0.15401	0.14499	1.7338	-0.26039	0.46443	0.14602
AMBION_S17166	UAAUAUGAUAUAGCUGAUC	8999	-0.85915	-1.4377	0.37747	-0.75113	-0.68388	-0.095889
AMBION_S17186	UAAGAGACUGUAUUUGGAC	9020	0.55877	1.3947	0.59527	0.62947	0.35763	1.4305
AMBION_S17187	UUCUGGGUGAGGUCAAUCC	9020	-1.9267	-0.69004	-0.23362	-0.20434	-1.3358	-0.5771
AMBION_S17188	UUCUCGGUACUCAUAAUCC	9020	0.32019	2.0321	0.50353	0.382	0.54076	2.1982
AMBION_S17197	UCGGGUACCUUUCUUUCCG	9024	-0.8173	0.13125	0.7693	0.55233	0.13356	1.3959
AMBION_S17198	AGUGGUGUCUGACAAGUGC	9024	-2.3774	-0.92367	-3.1476	0.35539	-2.7296	-0.0030566
AMBION_S17199	UCUGGUUCGGGCUCAUUCU	9024	0.43934	0.7425	0.7671	-0.10904	0.36151	-0.66149
AMBION_S17279	UCUCGUAAGAUAGCUACCC	9060	0.013533	0.03994	0.71556	-0.55549	0.95093	1.0807
AMBION_S17280	UCACGAUCCUUUGCGAAUG	9060	0.29672	-1.1816	1.414	-0.57936	0.54348	-0.19901
AMBION_S17281	UGAUAGACUACAUUGGUGG	9060	-1.5449	0.18322	-0.86016	-0.54024	-1.3679	0.23166
AMBION_S17282	UCAUAUUCAGAAUCGAUCC	9061	0.77592	-1.663	0.64134	-0.36278	0.85369	1.2605
AMBION_S17283	UUAGCAACUUCUGCGAUGC	9061	-0.98893	0.21651	0.2542	0.1139	0.32086	0.76543
AMBION_S17284	UUGUGAUGCACACUAAGCC	9061	-1.3941	2.958	-1.0034	1.8806	-1.3765	-0.01452
AMBION_S17288	UGAGCUUAUACAGCUGCUC	9064	2.1567	-1.4844	0.057829	2.5881	0.56338	-0.31398
AMBION_S17289	UCUACGUCAAAAGCCUUGC	9064	0.39352	0.56087	0.73232	0.29695	0.47895	-1.0633
AMBION_S17290	UGAAUCCACAUUCAGUUCC	9064	0.43204	-0.26785	0.32877	0.71481	-0.34115	-0.87715
AMBION_S17480	UUUGAAUUCUGGAAAGACG	9146	0.55405	1.1913	0.30608	-1.0193	1.1553	-1.505
AMBION_S17481	UUCUUUACCACAGAUUCCA	9146	1.0167	-0.03093	0.23158	-0.15319	-1.1293	-0.61922
AMBION_S17482	UUCCGGUUGAGAUACCGUG	9146	0.45393	-0.41117	0.4319	-0.78019	-0.06152	0.020298
AMBION_S17489	AUAGUAUACCUCAUUGAUG	9149	0.22124	0.54682	-0.25696	0.10537	0.94106	1.673
AMBION_S17490	UUCCUGAGUUCUUUCGUCC	9149	-1.0283	-0.5692	0.84216	-0.34401	0.50637	-0.1294
AMBION_S17491	UUCCGGAACAUGAAGUGCC	9149	-0.64517	-0.62406	0.72412	0.14172	0.18513	1.7358
AMBION_S17511	AAACUGAUUUUGUUCACCC	9162	0.093785	-0.10983	0.47755	-0.12419	0.64794	0.36842
AMBION_S17512	UGAAAUAGAAGCUUCUCGG	9162	-0.61685	-1.1355	-0.43069	-0.33987	-1.6391	-0.52227
AMBION_S17513	UAUCCAAUAACUCGGAAGG	9162	-0.28042	-0.29406	0.40899	0.29875	0.013048	-0.015282
AMBION_S17533	UCCGCUCAUAGUGUUCACG	9175	-1.9621	-0.14739	-0.093167	-0.79338	-0.43155	-0.14475
AMBION_S17534	AAGGGUAUUGGGAUUGAGC	9175	-0.24174	-1.1553	0.25743	-1.3751	0.16761	-1.1059
AMBION_S17535	UCGGUUUCGAGGUUUACUC	9175	-0.86888	1.7377	-0.94611	-0.15385	-1.1887	0.27316
AMBION_S17584	UUCUUCCGACUUUAUAUCG	9201	-0.46325	-1.8806	-0.093167	-0.049806	-0.38222	0.83222
AMBION_S17585	UACUCUCUAGCAGUCGAUC	9201	-0.41114	0.89983	0.27681	-0.21249	0.16923	0.067335
AMBION_S17586	UCGAUAGAAACGAACUUUC	9201	0.92566	1.2529	0.068064	0.20709	0.97814	0.15191
AMBION_S17611	AUAGUUGUAGAGACGCAGG	9212	-2.8519	0.2478	-3.5456	0.34813	-2.7596	1.0416
AMBION_S17612	UUUAGGUCCACCUUGACGA	9212	-2.1838	-0.20945	-2.9312	-0.00097037	-2.5925	5.1112
AMBION_S17613	UACACGUUUCCAAACUUGC	9212	-0.47739	-0.61406	0.22277	0.0123	0.30845	0.54365
AMBION_S17635	UCGGUUUUCAUACAUGCUC	9223	0.18112	0.37287	1.2965	0.55617	0.93402	0.75626
AMBION_S17636	UUCGUGAACCCUGCUAGUC	9223	-0.22359	0.38608	0.25743	-0.49931	0.50799	-0.058985
AMBION_S17637	UUGGUUGUGAGUUAGGGCC	9223	-1.5838	1.8742	-0.58227	0.61164	-1.2446	0.8008
AMBION_S17691	UUAGGUCUUUCGCUAAAGC	9252	-1.5112	1.1323	-1.488	-0.49313	-1.4659	0.20847
AMBION_S17692	UUCUCCUAGAUAUCUCAGC	9252	1.0227	-0.45756	0.77109	-0.27534	1.2952	-1.9341
AMBION_S17693	UUUCAGAGCUGUUAUUUCC	9252	2.2606	-0.076337	0.62672	-0.8659	1.7425	0.14621
AMBION_S17706	AAAGCUAUAUUCAAUCUGC	9258	1.2503	0.087316	0.85887	-0.060214	0.6733	-0.7557
AMBION_S17707	UUGUUGUCUAGCAUGAGGC	9258	-0.60475	-0.11439	0.1282	-0.19831	0.90643	0.053587
AMBION_S17708	AAAUUUACCAUCCGACCUG	9258	-0.70596	-1.54	-0.037937	-0.76218	-0.13322	0.29539
AMBION_S17709	UCAUAGUUCAGGAUUUCUG	9262	-0.98489	0.91174	-1.9845	-0.066301	-1.5561	-0.56026
AMBION_S17710	AUUGGGUAAUGAGUCAUCG	9262	-0.85885	-0.51726	-1.8231	-0.065931	-2.6651	2.0003
AMBION_S17711	UUAUCUUCUCCCACAAAUG	9262	-1.3771	-0.25404	-1.8113	3.5655	-1.9014	-0.69798
AMBION_S17712	UUCAUGUAAAUUAAUGACC	9263	-0.19654	-0.87601	0.35214	1.1086	-0.14688	0.42381
AMBION_S17713	UUCUGAUUUGUCGGUAUCC	9263	-0.31737	-1.4573	-0.54699	-1.3596	-1.3165	-1.0154
AMBION_S17714	UUCUUAACUAAAAGUGUCC	9263	1.8229	-0.35534	-0.09237	-0.96017	0.76734	-0.039994
AMBION_S17865	UCAUGUUAAAGAGCGGUGG	9344	0.30857	0.51942	0.23186	-0.64507	0.44078	-0.014312
AMBION_S17866	UUCUUGUUCAGGUCCUCCC	9344	-0.096539	-0.02368	-1.7552	1.8799	-1.8133	-0.7859
AMBION_S18	UUGUUAGUAGAGGUAUUCC	5891	1.0809	2.1876	-0.13709	-0.31984	-1.6595	-0.56549
AMBION_S18095	UUAUAGACUUGUCCAUAGG	9448	0.21888	-0.70339	0.075744	0.99125	-0.47242	2.9843
AMBION_S18096	UUUGUUGCUCUUCUAGCCG	9448	-0.57147	-0.71349	-0.95081	-0.016588	-1.3423	-0.89519
AMBION_S18097	UUUGUUGAAAUCGUCUUCG	9448	-1.5424	0.33721	-0.55648	1.1593	0.051767	0.15395
AMBION_S18101	UUACUAAUGACCUGCCGCG	9451	1.1441	-1.9355	0.89982	-1.2761	-0.048232	-0.056598
AMBION_S18102	UCUUGUUCCAUUUCGUCAC	9451	-0.22057	1.6392	0.25743	0.16723	1.0274	1.0609
AMBION_S18103	UUUGCGGAUAUUCUUGUUG	9451	-0.36067	-0.064067	0.24282	-0.44418	-0.20062	0.88117
AMBION_S18128	AUAGUUGCCGGUGCUCACC	9463	-2.0919	-0.39283	-0.42587	-0.54612	-1.9	-0.50588
AMBION_S18129	UGAGGUACGUGUUCAGAUC	9463	-0.89818	1.0953	-0.16578	0.40575	-0.66476	0.16831
AMBION_S18130	UUCCCUUUGAUUGACCUGC	9463	-0.24638	-0.28872	0.86737	0.076962	0.77307	0.36705
AMBION_S18135	UUACUGAGCCUUACUAGUU	9465	1.3978	0.11401	1.0522	-0.51624	1.1678	-0.45718
AMBION_S18141	UUAUGCACCAGCUCGCUCC	9467	-2.0719	-1.1762	-2.3432	0.0031243	-2.8699	2.4634
AMBION_S18162	UUUUCCGUAAGGUAAUCUC	9475	0.572	0.5942	2.1796	-0.066134	1.4323	1.1538
AMBION_S18401	UCUCGUUAUGCCGUUCUCG	9578	-0.36412	0.904	0.47499	-0.42759	0.74095	0.029051
AMBION_S18402	UAUUCGAUGGAGUUGAGUG	9578	0.23017	0.44778	0.56756	1.3163	0.57413	0.58798
AMBION_S18403	UCAUAGCAAAGGAUCAGCC	9578	-1.6373	0.55376	-1.2297	1.8944	-1.583	-0.64505
AMBION_S18434	UCCAAUAUCAUUAGCCUGG	9590	-0.064357	1.1959	0.30352	0.56495	0.62821	0.50562
AMBION_S18435	UCUACCUCAACAGUCAUGG	9590	0.36932	-0.5252	0.089438	-0.84222	1.692	0.18933
AMBION_S18436	UACGGUAACAGCUGUUUCG	9590	0.02353	-0.84114	0.37174	-0.6279	0.13064	0.28897
AMBION_S1845	UCAUUCAGCAUGCAGUUCC	558	0.46751	1.0952	0.4299	1.1344	0.54528	-0.72194
AMBION_S1846	UUCAGGAUAACCUCCACCC	558	1.4534	-0.0012436	1.5086	-1.4784	1.516	0.57233
AMBION_S1847	AUAGUCAUAAAUCUCGCUG	558	0.96737	0.67833	-0.29043	-1.4245	-0.95207	-0.90802
AMBION_S18494	AUAGUCACCAAUCUUCACC	9625	-1.0722	-0.19484	-0.63317	-0.81019	-2.5299	0.23822
AMBION_S18495	UCUGAUCUCAGCGGAACCG	9625	2.9799	0.15048	1.1071	-0.090033	0.6451	-0.74586
AMBION_S18496	AUUGUUGCGAUGAAGGUGC	9625	-1.0099	1.2464	-1.6537	2.8061	-2.4678	-0.073304
AMBION_S18536	AGAGGUACUCCUGGUGUCG	9641	-0.75357	0.78663	-0.35933	-0.40714	-1.4589	-0.66971
AMBION_S18537	UCUUGUCCAAACAGCACUG	9641	0.36024	1.6521	-0.34346	-0.83126	-0.0033777	-0.80123
AMBION_S18538	AAAUUCACCUUAUCCAGCU	9641	0.15727	-1.3563	-0.38172	1.3662	-1.659	-0.66721
AMBION_S186	UUGAAGAUAAUCGAAGUUG	1633	0.36527	0.54391	0.11358	0.1323	-0.8049	0.13013
AMBION_S18704	UCGCUUGCAAAUAAUCUGC	9706	-0.21542	0.28696	0.44172	-0.94876	0.39709	-0.77211
AMBION_S18705	UACUAUGUAGGUAACGAGC	9706	1.3464	-0.53439	0.7194	0.22225	0.32248	1.1505
AMBION_S18706	AUAUCGUUCGUUCAGAUUC	9706	1.4485	0.12623	0.38893	0.53142	0.45186	-1.2793
AMBION_S188	AUUCAUACAAAUUAGAUGC	1633	-0.13046	-1.2485	-0.40516	0.68578	-0.21929	1.1408
AMBION_S18812	UUCUAGAUUCUCAAUUUCC	9748	0.013533	0.63594	-0.53592	-0.26065	-0.46819	-0.68663
AMBION_S18813	UCUUGUAAAGAUAUCGAUC	9748	0.64157	0.53365	1.4075	0.028198	1.0387	0.13542
AMBION_S18814	UUCGAUAGUCUGUUUCUGC	9748	0.43204	0.79319	0.23996	-0.45597	0.53933	1.9375
AMBION_S18957	UAUUGAUAGAGGGCAUUGC	9807	-1.8322	-0.7904	-1.383	0.32093	-1.2686	1.3199
AMBION_S18958	UUCCUGCAGAGGUAAUGCC	9807	-0.74088	1.0651	-0.62775	-0.57708	-0.43731	-0.44348
AMBION_S18959	AAACACGUAGCCUCUGUCU	9807	-0.49198	-1.1327	0.53504	-0.25014	0.12634	-0.030702
AMBION_S19	AUAAGUUCACAUAUUAGUG	5891	-1.3677	-1.1781	-2.4264	-1.8411	-1.9483	-1.0583
AMBION_S19014	UGUAGUUCUACAUCCAGUG	9829	-1.0227	-0.097397	-1.4956	-1.2266	-1.2334	-0.72914
AMBION_S19015	UUGCGUAUUGUUCAUAGGG	9829	-0.53517	0.39297	0.13467	-0.73736	0.19504	-0.82934
AMBION_S19016	UCACGUUGUAGUUGGGUCG	9829	-0.57222	1.2195	0.52072	-0.62417	0.73722	-0.22916
AMBION_S19098	UCUUUAUCAACAAUUCCUC	9863	-2.2359	-1.3857	-0.61525	-0.24519	-2.0296	-0.20086
AMBION_S19099	UAUUCCUCUUCCGUUUUCC	9863	-0.060238	1.1947	0.70325	0.14561	-0.30181	-0.030984
AMBION_S19100	UAGCCUUUUUCGCAAGUCG	9863	-0.96128	-0.11713	-0.3674	0.37099	-0.40998	1.18
AMBION_S19122	UUCGGUCGAACAGAUGAGG	9874	-1.1855	-1.5803	-1.0247	-0.38329	-1.5956	-0.89092
AMBION_S19123	AAACGUAUCUGUAUCCAAG	9874	1.3404	-0.19489	0.70002	-0.44563	1.4097	0.19695
AMBION_S19124	UGGUAUUCAAAAUAGUCGC	9874	-1.2579	3.0041	-0.84297	-0.057989	-1.3234	0.49758
AMBION_S19188	AAAGGUCACAUUGGGCAGG	9902	0.70275	0.88507	-2.3914	-0.47686	-1.0685	-1.449
AMBION_S19189	UUCCCGGUCACACUCAUAC	9902	0.66578	0.78208	0.45126	-0.21852	1.6759	0.77467
AMBION_S19190	UUCUGAUUCACCGAAGAUC	9902	-2.2379	-2.139	-2.9945	-1.6677	-2.5366	-1.4977
AMBION_S19299	UAUUGUGAGAUGCUCCUCC	9942	-0.85035	2.2722	-0.21345	0.40232	-0.3174	-0.44133
AMBION_S19301	UCUCUGUCAAAAUGCACAC	9942	-1.3114	0.16587	-0.97476	-0.11141	-0.48312	3.3141
AMBION_S19302	AUAUUGAUUCUUUCACUCG	9943	-1.1973	-1.7055	-1.8923	-0.1514	-2.6427	3.3635
AMBION_S19303	AUCGAUUUGACUGAGGUUC	9943	-0.6229	-0.10781	-0.030094	-0.3472	0.52089	1.172
AMBION_S19304	AGACUGAUUGGGAUCUUGG	9943	-1.0707	0.35321	-0.32443	0.11666	-1.3478	2.1997
AMBION_S19427	UAUCUGUCUCAGAUGUUAC	10000	-1.1855	0.67763	0.45963	0.18265	0.18993	2.4884
AMBION_S19428	UCCGGAAUGUAGAUAGUCC	10000	0.4873	0.78192	0.25097	1.2288	-0.20179	-0.041478
AMBION_S19429	UUAUAUCCUAUGAAUGAGC	10000	-0.75216	-0.966	-0.65675	2.3067	-1.4052	-0.91978
AMBION_S194481	UUUCCUCAGAGAGCGCCUC	2987	0.72702	1.3367	0.65945	-0.32029	0.46946	-0.75211
AMBION_S194482	ACAGAUGCGGUUCAUGGCC	2987	0.61892	-1.4661	-0.15217	-0.094372	0.69441	-1.4079
AMBION_S194657	UUCUUGCCAACCUCGAUGC	4832	-2.0211	-0.0048075	-1.0606	-1.1664	-2.3763	-1.2771
AMBION_S194658	AAAGGGAUGCUCCAAGCGC	4832	-0.28712	-1.7139	-0.94435	-0.97941	-1.189	-0.75085
AMBION_S194659	AAACGUUGGACCACGUUGG	4832	0.398	1.1814	1.1395	-0.13199	0.65692	1.2246
AMBION_S194985	AACACAUCCGCUGCUGUCC	9088	-0.16006	-1.9192	1.8986	-0.46062	0.22569	-1.0998
AMBION_S194986	ACAUGGAACGCUUUACCGC	9088	0.93539	0.41257	1.1252	-0.14907	0.86485	0.38771
AMBION_S195	UGCUUGCAAAGGAAUGCGC	6790	-0.93107	-0.030799	-0.25049	0.77097	-0.48672	-1.1821
AMBION_S195159	UAGGGAAACGCUCACAUGC	27231	-0.75945	-0.83325	0.016496	2.1761	-0.52471	-0.32041
AMBION_S195534	AUAGGUGUUGGAGACCUGA	89882	0.81098	-0.64976	-0.36608	0.45608	0.39345	-0.64061
AMBION_S195535	UCCAGUUCAGAAGUCGAGU	89882	1.8327	-2.0825	1.1052	-1.2648	1.8902	-1.1945
AMBION_S195582	UUUGGGACAAGGCACAAGC	112464	-0.41719	1.4763	0.82601	1.5043	0.72415	-0.72818
AMBION_S195583	UACACUCUCCAUUUGGAGC	112464	1.3877	1.4825	-0.10956	0.7472	1.0771	-0.8979
AMBION_S195847	UUCCGCACCAGAACGUUGC	203054	0.9208	-0.39421	0.34882	-0.081945	0.63971	1.4217
AMBION_S19625	UCUUCUACAACCAACUGCC	10087	1.0214	-0.18082	0.62086	-0.70747	0.026458	-1.49
AMBION_S19626	AAAGAUAUAAUACGUCUCG	10087	0.65065	1.1238	1.7144	0.29891	0.86126	0.27302
AMBION_S19627	UACUAUGCAAGAAGUCACC	10087	1.7694	-0.4931	1.0307	-0.80066	0.90787	-1.168
AMBION_S19673	UUUGGGUUGAAGGGUGGAG	10110	0.51628	-0.46377	-0.90445	0.10213	-0.32163	0.64021
AMBION_S19674	UGCUCGAUCAUAAGGCUCU	10110	-0.56845	-1.2044	-0.26593	0.00077477	-0.3873	0.24791
AMBION_S19675	UCUGUAGUACCUUCACUGC	10110	0.77247	1.1978	0.62385	0.75297	0.68847	-0.064979
AMBION_S197	UAAGCUCUCCAGCUGAUCC	6790	-2.9433	NA	-4.0469	3.3572	-2.9376	3.1925
AMBION_S19709	UCUAGUCUCAUUAGAGCCC	10128	-0.17765	0.11333	0.96636	-0.42075	0.76491	-1.4756
AMBION_S19710	UUUAGGACAUCUCUUAUAG	10128	0.13337	-0.782	1.527	-0.0945	0.74996	-0.25846
AMBION_S19711	UACGUCAAACGGAACUUCC	10128	0.43691	1.3939	0.73845	0.062006	0.95519	-0.73861
AMBION_S19775	UUAAAGACUUUUAUAGUGG	10154	1.3613	2.1058	1.6011	2.0086	0.97066	0.10063
AMBION_S19776	AUUGUGAUGUUCGAUGCCC	10154	-0.8891	0.71812	-0.75698	0.16137	-0.9519	0.18929
AMBION_S19777	UUUGCAACACGAAUUCUCC	10154	-0.38742	-0.12593	0.4978	0.34393	0.62107	0.030339
AMBION_S19850	UCGCUUUCCACUGAACACC	10188	-1.1194	-1.6391	-1.8283	2.1487	-2.6286	-0.25507
AMBION_S19851	UCCGGUUCCUCAAAGUCCU	10188	-0.43534	0.0036639	-0.24008	0.80551	0.025659	0.30268
AMBION_S19883	UCAGUGAGGCCGAAACUCC	10201	1.7885	0.4321	0.86399	0.20505	1.3131	-0.019216
AMBION_S19884	UUCAUGCUCUCGGUAAAAC	10201	-0.036038	0.021107	-0.71175	-0.92642	0.036951	-1.4595
AMBION_S19885	AUUCGUACAAUCAGGAACU	10201	1.446	-0.29609	0.56942	-0.56103	0.69707	-0.52837
AMBION_S1994	UCUCUGAUAAGAAAGGAGC	640	1.1893	0.7526	0.58806	0.77722	0.34395	0.27576
AMBION_S19940	UAUCGUCCAACCAGAAGGG	10221	1.2574	0.0069732	-0.026626	-0.41818	-0.15111	0.054047
AMBION_S19941	UGUCUGACAAAGCAUCAUC	10221	0.8503	0.89175	0.50295	1.0368	1.05	-0.21116
AMBION_S19942	UUAAUGGGAAACACCUUGC	10221	-1.0877	0.69015	-1.5334	0.64113	-2.2742	-0.067411
AMBION_S1995	UUGGUGACCACUGCGUAGA	640	0.83891	1.4495	1.2132	0.74415	0.80626	-0.74444
AMBION_S1996	UAAGUGACAACUUCCAUCA	640	1.1479	-1.4732	0.57148	1.2284	0.060444	-0.15113
AMBION_S20	UCUGUGAAUAUGAUCCAGG	5891	-0.91132	-0.60382	0.43028	0.81042	-0.28162	1.8196
AMBION_S20036	UUCGGUCUCACUGUAGCAG	10256	0.53989	-1.8818	0.014322	1.6201	-0.32022	-0.52202
AMBION_S20037	UGAAUUUCUAGGCCCAAUG	10256	1.6368	-0.93351	-0.088245	0.96445	0.54025	-1.9227
AMBION_S20038	UAUGCUCUGGAAGUCAUGG	10256	0.95241	-0.86085	0.47488	-1.3432	0.5465	-1.16
AMBION_S200430	GAUGGUAAAAGGAAGUUUC	2081	0.25901	0.1441	1.2837	-0.46046	1.4864	0.67815
AMBION_S200431	GAAGGUCAGAUAGCGCAGG	2081	1.2738	0.36467	0.92939	0.59152	0.91611	-0.16788
AMBION_S200432	UAACAUACCAGAUGUCCUG	2081	1.1153	0.14391	0.54937	0.51184	1.1459	2.1381
AMBION_S200588	UGCAGUUCCACGAAGAUGC	284656	-0.82558	3.0964	-0.75052	1.1518	-1.744	-0.14074
AMBION_S200589	UUCGCAUCCAGUUCCUUGG	284656	0.72627	-0.14927	0.062334	-0.13797	-0.69105	-1.2807
AMBION_S20068	AAAGUUGGAACUGCUUCCG	10270	-0.8173	-1.0881	-0.33118	0.41171	-1.7478	0.30778
AMBION_S20069	UUCGUCAUCAAAGCUACGG	10270	-0.16006	-0.60518	-0.20455	-0.52861	-0.76478	-0.12421
AMBION_S20070	UCGGCAUUCACUGUACUGC	10270	-1.2871	-0.44685	-0.23275	0.23173	-0.44584	0.0050293
AMBION_S20125	AUCAGAUCGACAUCAUUGU	10295	-1.2351	-1.1551	-2.7881	0.2787	-1.9225	-1.3378
AMBION_S20126	UAAAAGGAGGUGACGGUCU	10295	0.47822	-0.37829	-0.020402	-0.33187	0.67898	-0.32305
AMBION_S20127	UCUUGUCCAAGAAGUAGCG	10295	0.64603	-0.68688	0.005036	-0.53187	0.26543	-1.0972
AMBION_S20134	AAGUCUGACAGCUUCACCC	10298	2.5296	1.1279	0.20627	-2.2364	0.96784	-1.8338
AMBION_S20135	UCCUCGUUCAUCCUGGUGU	10298	0.0032881	-1.0284	-0.295	-1.5634	0.31925	-0.80798
AMBION_S20136	UACAUGUUCACCUCUUAGU	10298	-1.7978	0.78928	-2.241	0.99947	-1.1829	1.4875
AMBION_S20378	UAUUCAUGAGCUGUACUUC	10420	0.74996	0.0013695	0.7693	0.22378	0.60848	-0.10891
AMBION_S20379	UACUGUCUAGCAACUGUUC	10420	0.28159	0.064219	0.47711	0.12503	0.36442	1.4706
AMBION_S20380	UGAUAUACUCUGUAAGUGC	10420	1.9397	-0.35188	0.1139	-0.30937	0.91217	0.37817
AMBION_S204	UUUGCGAUAACAAGCUCCG	1017	0.015627	1.0726	1.1162	-0.10648	0.91415	-0.74358
AMBION_S2041	UCUGUUCAAGCUCUCGUCC	658	1.6166	-1.4989	0.73129	0.029687	1.1943	-1.7439
AMBION_S2042	UAGGUGGUAUGUCAACUUC	658	-1.8703	-0.29971	-0.40197	-0.33734	-0.61464	0.36864
AMBION_S2043	UGAUGUAAGACUGGAAGUG	658	0.79944	-0.20281	0.52147	0.88451	0.39795	-1.0813
AMBION_S2044	UAAACGCACAUAGCCGUUC	659	-0.61005	-0.74463	-1.4412	-0.33119	-0.064344	-0.55237
AMBION_S2045	AUAGUUAAUUGAAUUUCGG	659	1.701	0.47671	1.2871	0.050206	1.1551	0.13374
AMBION_S2046	UUCGAGCAUAAUAUUGUCC	659	1.3557	-0.36849	1.5305	-0.27626	0.98174	0.31152
AMBION_S2047	UAUUGGGCUAGAGUGGUAC	660	0.47773	0.60976	-0.42058	2.1878	0.90711	1.9185
AMBION_S20472	AGCUAUGUAAGGUAAGUUC	10461	0.73107	-0.16282	-0.23137	0.97099	-0.46678	-0.73422
AMBION_S20473	UUCGUUAACACGGCUACUG	10461	-0.10864	-0.94199	-1.0994	-0.2414	0.7919	1.2534
AMBION_S20474	UUAGUCGGAGGCUUCAUCC	10461	0.44177	0.015963	0.03082	-1.4086	1.0627	-1.3383
AMBION_S2048	UAUUGCGCUAGACUGGUAC	660	0.63164	-0.39566	-0.19276	0.1485	0.49502	-1.6141
AMBION_S2049	UGAGUUUCAUCAUAGUCUG	660	-1.3311	0.17671	-2.0613	-0.37783	-1.8126	0.20619
AMBION_S205	UAAGUACGAACAGGGACUC	1017	0.83341	0.26939	1.2932	1.8497	0.88295	0.78734
AMBION_S20568	UUGGGAAUCAGGAACAGGA	10494	-0.6686	-0.20101	-0.2544	-0.43497	-0.54006	-0.48494
AMBION_S20569	UAGCGUGUGAUGAACUUGU	10494	-0.26594	-0.50577	0.41573	0.39028	0.80158	-0.2573
AMBION_S20570	UUCGGAGUGCAGAUAAUCC	10494	0.27399	1.052	0.18266	0.73811	0.34144	-0.82468
AMBION_S206	UGAAUUUCUUGAGAUCUUG	1017	1.616	-0.62392	0.97743	-0.71708	1.1444	-0.76689
AMBION_S20616	AUAAUGGGACUUGAUGUCU	10519	-0.3594	0.29027	-0.32094	-0.56603	-0.4851	-0.99374
AMBION_S20617	UGGAGAACGGGAGAUGACG	10519	-1.1462	-0.58675	-0.56314	-0.017988	-1.2084	1.0152
AMBION_S20618	UCUCUGUUCAAGGUUCCGU	10519	0.33964	0.066399	0.19412	-0.78669	0.61246	-0.0047922
AMBION_S2080	UAUAGACUAAAAUCCUCUG	673	-0.38514	0.11045	-0.40865	0.78494	-0.055896	0.36946
AMBION_S20800	UUCGAUGACGGGAUCAUCC	10595	0.060764	-0.1102	0.54495	-0.44683	0.72092	0.15753
AMBION_S2081	UAUUGAUGGUGGAUUAUGC	673	0.34183	-0.14112	-0.42658	-0.69686	0.21234	-0.50536
AMBION_S2082	AAAUGGAUCCAGACAACUG	673	0.25368	-0.60397	0.35085	-0.30064	0.030038	-0.58153
AMBION_S20925	UCAGCGAUCUUGAUGUGCC	10645	0.42659	-0.60083	1.5396	-0.92501	0.7339	0.48917
AMBION_S20926	UAGUGUAAGUACUCGAUGC	10645	-0.11469	0.96357	0.6871	0.45522	0.40313	0.016543
AMBION_S20942	UUUAUUAGUAUCCACACUG	10654	-0.94004	-0.83206	-0.0087117	-0.80631	-0.6373	-0.45546
AMBION_S20943	UUCAACUCCAUGGUUCUCG	10654	3.3036	-0.76531	0.92939	-1.4286	1.0581	-0.97203
AMBION_S20944	UCCUGCAAAAGAAGCCUGG	10654	-0.11264	1.3909	-0.16686	-1.0804	1.3395	-0.23982
AMBION_S21	UUUCCAAUAAGUCGAGAUG	7465	-3.0433	-1.1269	-4.2492	3.8168	-2.5986	NA
AMBION_S21083	UAACUGGUGAAUAAGGUCC	10733	-1.143	-1.3689	-0.38236	-0.93061	-0.5612	-0.62803
AMBION_S21084	UAGUUGUAAGACCAAGUCC	10733	-0.20242	-0.96012	-2.7955	0.054408	-2.5973	-0.13163
AMBION_S21085	UGCUGAGUGACAUCGUUCC	10733	-1.557	-0.69132	-1.9402	0.76191	-0.67097	-0.8753
AMBION_S21116	UUGAUACUAGUGAAUGACC	10746	0.72163	-0.92431	-0.070134	0.03786	0.57043	1.0357
AMBION_S21117	UAUAGUCUGAGACAUGAGG	10746	1.2587	-0.58975	0.56433	-1.6629	2.0114	-1.4508
AMBION_S21118	UAUUCGACUAUCAUCAUAC	10746	0.97916	-0.39207	2.1193	0.0053811	2.709	0.20011
AMBION_S21183	UAACUUCUCGGAGUAGUGC	10783	0.22596	-0.22327	-0.36957	1.0329	0.34777	0.73669
AMBION_S21184	UAUUUGGGUGGUUCAGUUG	10783	1.0711	1.6332	1.0683	0.49018	0.41926	0.43629
AMBION_S21185	UCUCGUACAGCAGACAGCC	10783	0.68007	-0.043362	0.005036	-0.59074	0.28264	-0.80468
AMBION_S2124	UCGUUUACCAAACAGUUUC	695	-0.18271	-0.45798	-0.49519	-0.90554	0.62271	-0.78892
AMBION_S2125	UUACGUUUUUGAGCUGGUG	695	1.5708	0.97176	1.4317	-0.86069	1.4393	-1.0862
AMBION_S2126	UAUUGAACCCUUCUUACUG	695	0.6777	0.04875	0.54206	0.81715	1.5382	1.282
AMBION_S213	UCGUAUUUUGGAGCAAUGC	221823	1.1177	0.074929	0.65072	-0.038079	0.88459	-0.2275
AMBION_S2130	UUCGUUCCAUAUUUGACUC	699	0.056521	-1.0778	-0.27138	1.5082	-0.35437	1.5969
AMBION_S2131	UAGCCUAUUACGUAGGGCC	699	0.29597	0.97974	0.44717	0.22232	0.38676	0.55217
AMBION_S2132	UUUUAGGCUGUGGUAAUCC	699	0.15712	-0.27344	0.086101	0.80898	0.85556	1.243
AMBION_S214	UAUGAAUCAAAGCAAAGUC	221823	0.4262	-0.3711	0.99788	0.53014	0.95362	1.6284
AMBION_S21478	UCAGCUACUAUGUCCUUGU	10922	-1.2642	0.11257	0.31235	-0.090809	0.0063012	-0.16711
AMBION_S21479	UUCUGUACCACCUUGCUGC	10922	-2.1795	0.94072	-2.2668	0.27559	-2.171	1.0402
AMBION_S21679	UCCGGUAUUCCCUACAUGC	11011	1.2466	1.8308	0.46419	0.88318	-0.42763	0.50634
AMBION_S21740	UUCGUUAUCCAGACUUGCC	11035	-0.036033	-0.56971	-0.99146	-0.039603	0.096921	0.32535
AMBION_S21741	UUACGUUAACAAACAGUUC	11035	1.8425	1.1728	1.3041	-1.334	2.1647	-0.89441
AMBION_S21742	UGGUUUUCUAUGGUUCUCC	11035	1.1421	1.2861	0.33163	0.89916	0.6225	0.97494
AMBION_S21749	UGAGGGUCGGGAAGAAGGU	11040	-0.52307	0.30487	-0.8442	-1.2695	0.41926	-1.0996
AMBION_S21750	AGGUCUAUCAGGAUGUUCU	11040	-1.4257	0.12386	-2.0176	0.018556	-0.86026	1.3282
AMBION_S21751	UCUCAAACCAGUCAAGCAG	11040	0.25193	1.537	0.73091	-0.7859	0.94388	0.32911
AMBION_S22	UCAAUUCUAUUCGUAAUUG	7465	0.44271	1.0469	-2.1741	0.5463	-1.2928	1.818
AMBION_S22077	UUCCCGACUAAGAUAACUC	11183	1.0733	-0.096425	0.4929	0.0036227	1.3638	-0.064461
AMBION_S22078	UUUCGUUUUGCAAUGGUAG	11183	1.0923	0.011532	0.29296	1.2418	1.6791	0.51965
AMBION_S22079	UUCGAUUCAGUGCCUUUGC	11183	0.40286	-1.0148	0.70693	2.2222	0.37442	0.4449
AMBION_S22080	UUAGCUCCCUUGAUGUCCC	11184	0.79952	-1.506	0.034796	1.3181	0.55634	-0.18945
AMBION_S22082	UACCAGUUGAUGACUGAGC	11184	0.13052	-1.0094	0.10244	-0.018709	0.73005	-0.024999
AMBION_S22119	UAGGAUAAACUGACUGAUC	11200	0.44547	0.18291	0.76674	1.0321	1.9839	0.074488
AMBION_S22120	UUCUGUCGUAAAACGUGCC	11200	-0.98893	1.4272	-0.19162	1.1847	-0.26309	1.9265
AMBION_S22121	UUCUGCUUAGUGACAGUGC	11200	-0.20991	2.7934	0.45482	-0.8917	0.14354	0.048125
AMBION_S22133	UAUACCUCAAAAAUCUCUC	11213	0.57057	-0.060521	0.49802	0.33496	0.80155	-0.50708
AMBION_S22134	UCAUCUAACACUACUCUAC	11213	-0.58357	0.97688	0.70002	-0.39141	0.92579	0.23837
AMBION_S22135	UUCAAUAUGACGAACAUCC	11213	0.10864	-0.92751	0.85304	0.08505	-0.20636	-1.004
AMBION_S22215	UAGGUGCUUCUGAACCUCC	11252	-0.21452	0.47496	-0.8022	-0.25136	-1.1987	-1.2304
AMBION_S22216	UUUGGUCUUAAGAACAUCU	11252	0.54876	2.2983	0.15974	0.67247	0.38589	3.3995
AMBION_S22286	UCUGGGUACAAGAUCCUCC	11284	-1.6835	0.90493	-1.447	-0.8883	-1.5124	-0.87858
AMBION_S22287	UUGAGAAAGGUGGACUUCC	11284	0.27252	-1.0994	0.38019	0.034887	-1.0777	0.55347
AMBION_S22288	UUCCGCAUACGCUUCUUCG	11284	0.15727	-0.98652	-0.39032	-0.54116	0.16792	1.5009
AMBION_S223066	UUUAGAAUAAUCUGCACGG	10020	0.83083	-0.46318	1.1997	-0.43241	1.2305	-0.53696
AMBION_S223067	UGUUAAAUGAGAUAAGUGC	10020	1.1583	0.063452	0.75906	-0.99025	0.84664	-0.67701
AMBION_S223068	UGCAGUUCAGUUUUACAGC	10020	1.0076	0.74083	-1.5226	-0.01908	0.52573	0.32623
AMBION_S223083	UGAGUUACAAGUGGAACUG	10114	-0.12137	-0.9021	0.092688	-1.0364	-1.4145	-0.10037
AMBION_S223084	UCAUCUGACAUACUAUUCG	10114	0.9398	2.3867	0.37333	-0.73034	1.3972	-0.30069
AMBION_S223092	UACUCAAAGUGGGACAGGC	10188	0.51229	-1.3634	-0.049397	-0.63535	-0.97355	-1.1856
AMBION_S223137	UCAUUAAUCCCUGUUGUUU	10595	0.19292	-0.68348	0.68484	-0.49492	0.092693	-1.2384
AMBION_S223138	UAUAGGACCGGAACUUUCU	10595	0.33478	0.093085	0.64391	-0.056977	1.1502	0.15974
AMBION_S223143	UGCAUAGUAGGUAUUGUCA	10645	-0.67192	3.5047	-0.37026	0.31062	-0.27806	0.58073
AMBION_S223164	AAUCAAAACACAGGGAACC	10922	-0.01007	-0.21675	0.92285	0.69483	0.54506	-0.4537
AMBION_S223175	UACAGCUUAACUAUUCUGG	11011	-0.16349	0.57202	0.6311	-0.18541	-0.54711	0.20345
AMBION_S223176	UUUCUAGUCUCUCCAGCUC	11011	1.3998	3.1858	0.62385	0.17199	-0.7986	-0.32808
AMBION_S223205	UUUGGUGUCCUGGAUCUUG	11184	-0.55937	0.34013	0.073285	-0.48137	-0.7067	-0.46158
AMBION_S223211	AAAAUACAACUGGAGAUGG	1119	-1.0497	-0.55484	-0.56681	1.6603	-0.45856	0.5707
AMBION_S223236	UCCACAUGAACUCAUAGUC	1152	0.67566	-0.93043	0.24411	0.78726	0.53562	1.1215
AMBION_S223278	UCUCAUUUAGGAUCUUCUC	1263	1.5215	0.3126	1.4628	0.67491	2.3819	0.32497
AMBION_S223328	AUUAAAUGAGCUAAAGUAG	138429	-0.14668	-0.1812	-0.11529	0.34323	0.52212	0.15317
AMBION_S223329	UGCUGAAUGAUCUUGAUCA	138429	-0.18709	-0.73288	-0.43355	-0.98367	0.89597	-0.44341
AMBION_S223346	UCUCGAUGCACGAAAUUGU	1445	0.32029	-0.42692	-0.31017	-0.79253	0.63961	-0.15932
AMBION_S223348	UUCCUCACCAGAGGCGAUG	1454	0.39869	0.41534	0.17643	-1.3018	-0.347	-0.5988
AMBION_S223349	UCUUGUAGAACUUGCUCUC	1454	-0.4936	0.50898	-0.15217	0.20826	-1.1801	0.67866
AMBION_S223359	UUCCAUUUUGGGAUUUUCC	149420	-0.19418	-0.93824	0.15764	0.34086	1.2046	0.66386
AMBION_S22337	UUCAUGUUGAGCGAUAAGG	11329	0.1882	-0.75194	-0.34653	1.3977	-0.83459	0.24792
AMBION_S223379	UCUCCUUCAAUAUAGGCCU	1608	0.31245	-0.40552	0.56853	-0.29864	1.0502	0.5631
AMBION_S22338	UGUUCUUGUAGUCAGUCUC	11329	-0.81953	-1.1092	-0.79574	-0.66588	-1.2132	0.60454
AMBION_S22339	UACGGAGUAUUUUCAUUGC	11329	0.30074	0.41894	0.12536	-0.10146	-0.064388	-0.75312
AMBION_S223428	UCGGGUUUGAUGUCCCUGU	1760	0.50691	-0.30726	0.90251	-0.8186	0.51156	-0.87631
AMBION_S223429	UUUCAUAGGCGAAUACACC	1760	-0.088653	-1.1896	0.34336	-0.12924	0.36507	-0.69814
AMBION_S223489	UGAUUCACCAAGAUGUUUC	2041	1.0954	-0.30828	0.36262	2.9185	-0.64649	-1.0331
AMBION_S223490	UCUGGUACCGUUCUUCAUC	2041	1.1218	0.88606	0.48958	0.74211	1.2985	-0.71406
AMBION_S223491	UCUGUUAUGAUCAUUACUG	2043	1.081	-0.009272	0.35487	-0.14059	0.28301	-0.57368
AMBION_S223492	AAUCCAAUAAGGUAACUUC	2043	-0.77068	-0.33993	0.27437	-0.18722	-0.55831	-0.33604
AMBION_S223493	UGUUCUUACACCUUGAUUC	2043	-0.37696	-0.1623	-0.24154	-0.62918	-1.3047	0.55636
AMBION_S223497	UUGCAAACCUGGUACGUGU	2046	0.11094	0.40389	0.065509	0.085345	-0.69666	1.1344
AMBION_S223498	UCCGUGUUGAGCUUGAGAC	2046	-0.62667	0.066595	0.47178	-0.79942	-0.35301	0.13076
AMBION_S223500	ACUUUAGCCCGUGCCUUGC	208	0.79673	-0.69929	0.63176	-1.5728	0.33564	0.44457
AMBION_S223513	UGGGCUUUAAGUUCUCCUG	2185	-0.15159	1.1143	-1.0327	-0.23816	-0.0026731	-0.86149
AMBION_S223514	UCCUUUUCCACAUCUACUG	2185	-0.85542	-0.39621	-1.2591	-0.84934	-0.58245	-0.95601
AMBION_S223533	UUGUCUUUGAGCAUCUUGA	2264	-1.4576	0.83983	-1.8972	-1.5334	-1.9303	-0.78976
AMBION_S223617	UAUCUGACUUCUCAGAAUC	23613	-0.54304	1.0105	0.46342	0.32907	0.048899	0.85435
AMBION_S223618	UCCGAGAUUUCAUUUAUGC	23613	-0.11156	0.33314	0.44172	-0.46084	0.35763	0.37276
AMBION_S223751	UCUGUUAAUUUGAUAUGUC	27330	0.3445	-0.78333	0.32877	-0.14578	0.42891	-0.73081
AMBION_S223752	UAGUAUAUCACUAGCCUCC	27330	0.86089	1.8692	1.4987	-0.50897	-0.7289	-0.91393
AMBION_S223753	UAUUGUCCCAGUUUCCACC	27330	1.1135	0.067904	-0.19162	0.71358	0.38377	0.33997
AMBION_S22382	UAGAUGAACACUACAGACU	11344	1.0898	0.8247	0.98172	-0.49645	1.0468	0.075275
AMBION_S22383	UCUAGGUCCAGCUUCAUCU	11344	0.87753	-2.311	-0.6116	0.23445	-0.81801	-0.8425
AMBION_S223831	AGUGGGAUGACAAAGGUCU	29941	-1.4257	-0.44618	-0.86589	-0.94469	-1.0739	-0.97448
AMBION_S223836	UUCUCCUUCUUGGUGGUGG	29993	0.15454	-1.1366	-0.0042493	0.21854	-0.85511	-1.0351
AMBION_S223837	UAGCUGCUAACACUGCCGC	29993	-0.4628	0.60436	0.17979	0.62067	0.31132	-1.4254
AMBION_S22384	UAGUUGACCAUUUUCUGCU	11344	0.89648	-0.1456	0.19125	-0.35227	0.85194	-0.25621
AMBION_S223898	AUUGUUGUAGGGUUUAUUC	341676	-2.1131	-1.3763	-3.456	3.3683	-2.5497	-0.18993
AMBION_S223899	UCAACUUAUAUUGUUGAGC	341676	0.58712	0.69322	0.88739	0.3038	1.3807	-0.25734
AMBION_S223900	UGUAUAAUCUCCAUGCUCC	341676	0.43934	-0.34784	0.039415	1.7681	0.66409	-0.17963
AMBION_S223917	UCUCUUUCUAUGGAAGACG	3480	0.33869	-1.0536	0.95212	-0.8918	0.34113	-0.06987
AMBION_S223918	UAUGAUGAUGCGAUUCUUC	3480	-0.37395	-0.54718	-0.010974	-0.49408	0.24592	-0.99524
AMBION_S223919	AAUCAAUCCAUUGGGAUUC	3480	0.8811	-1.0666	1.0194	-1.6016	1.0213	-1.0914
AMBION_S223926	AAACUUCACCGUUCCAUUC	3551	-0.96234	-0.61437	-0.58041	-0.95004	-0.98152	-0.43535
AMBION_S223927	UCUGUAACCAGCUCCAGUC	3551	0.59163	-0.19254	0.63913	-0.029698	0.4694	-0.24552
AMBION_S223928	UAAGUUUAAGAUGUCAUCC	3551	0.9153	-0.92115	0.35231	-1.0323	0.22287	-1.1608
AMBION_S223946	UGAGUCUUCAUCAUGGUGU	3656	0.41321	-1.9091	0.31555	-1.4395	-0.29378	-0.075352
AMBION_S223953	UAUCCUUCAUGCCCAUUCC	3702	-0.52622	0.17948	-0.48624	-0.62799	-1.071	0.1037
AMBION_S223954	UUUCAUACGGGAUUUUGCC	3702	0.65732	-0.32726	-0.69425	0.90608	0.61531	1.2136
AMBION_S223955	UAUCAUUCUGGUCGGCUUC	3705	1.0297	-1.4443	0.93019	-0.48156	1.5235	-0.85993
AMBION_S224040	AGUUCUAUGUGACUGGUUG	4246	-0.28159	-1.334	0.40968	-1.2319	-0.17216	0.2702
AMBION_S224041	UACACUGUAUGCAUCAUCA	4246	0.081058	-1.32	-0.086361	-0.99643	0.88177	-1.7409
AMBION_S224071	UCACCACUUUGGAAUAUGC	4593	0.80574	-1.1452	0.58324	-1.1578	1.4591	-0.9835
AMBION_S224072	UUGCUUGAAACACCCUUCC	4593	-0.52578	0.12247	-0.038932	-1.0494	-0.69884	-0.52
AMBION_S224073	UUUCAGUUCAUUCCAGGCC	4593	0.49	1.9377	0.22996	-0.14235	0.11728	1.6139
AMBION_S224075	UCUGGGAACUUGAGCAGCC	4598	-2.1216	-1.5524	-0.82346	0.027109	-1.6792	-0.62268
AMBION_S224106	UCAUGUACAUGUUUCAGGG	4750	-1.4558	-0.62823	-0.48811	-0.28076	-0.7665	0.63788
AMBION_S224107	UCUUUUAGCUGGUAUAGGC	4750	0.25895	0.3592	0.42393	-0.50809	1.0592	1.3072
AMBION_S224108	AUCAGUUAAACUACUGUCC	4750	0.31455	1.51	0.056684	0.87976	0.89964	1.571
AMBION_S224120	UCAAUGAAUCCUAUGCUGG	4830	-0.45057	-1.7504	0.34932	-0.62182	-1.2695	0.44499
AMBION_S224121	UGUAAAUAACUAGAUUUCC	4830	0.25011	-1.0616	-0.7404	-0.2636	-0.24325	1.055
AMBION_S224123	UUACAACUUGCAUAAAGGC	4833	0.3565	-1.5173	0.20104	-0.58071	0.88896	0.42083
AMBION_S224138	UUCUCUUCCGGUCAGAGCA	4900	-1.1212	0.78252	-0.43752	-0.40838	-0.43973	-0.526
AMBION_S224140	AUCUUGACCACCAGUCCCU	4914	-0.43224	0.18739	0.8379	-1.2175	-0.31091	0.48474
AMBION_S224205	GAGUGAAUUUGCGCAUCUC	51447	0.92329	-2.1047	1.804	-0.72208	-1.0098	-0.041611
AMBION_S224220	UUCUAUUCUCUCCUGGUUC	5157	0.38382	-1.1494	-0.39339	0.7009	1.1642	0.83151
AMBION_S224258	UCUCGGAUGACGAUCUCCC	5260	0.70289	2.64	0.37438	-0.084902	0.29305	0.25999
AMBION_S224263	UCUCGGAUCAUGAUGUUGU	5293	-0.029357	0.025412	-0.93684	-1.4089	-1.1625	-0.78582
AMBION_S224264	UCACGUUGUCCUUCCACUG	5297	0.74354	-0.29855	0.82977	-1.0055	0.74239	-0.64478
AMBION_S224265	UAUACUCCCGCACAUAGCC	5297	0.48038	0.092746	0.88623	-0.57548	0.82515	0.97553
AMBION_S224266	UCUGUGGUCAGCUUAAAGG	5298	-0.35855	1.202	0.33739	0.20468	0.64524	-0.51904
AMBION_S224269	UCUGCAGGAAUCUCAAUGC	5315	1.213	1.3766	0.79798	1.3182	0.97566	2.0433
AMBION_S224322	UUGUCAAUAACUUUUACUG	54861	0.072864	0.3365	0.51911	-0.44867	-0.3502	-0.013698
AMBION_S224333	UUCAGCACGUUUUUGCACU	54998	-0.47009	-0.41773	0.050874	-0.18154	0.086183	-0.64799
AMBION_S224352	AAGCGUGAAAUAAUUGUGC	55224	-0.50102	-0.50049	0.63622	-0.57839	0.64653	-0.18548
AMBION_S224353	UCCUUGUCGACUUUCAGCC	55229	-1.3342	1.1098	-0.67923	-1.2635	-1.2193	-1.2793
AMBION_S224358	UAAGUGACUCUAAAGAAUC	55312	1.779	-1.8532	0.6031	1.1289	0.1902	-0.4496
AMBION_S224359	AAUGGUCAAAGUUGACUUC	55351	-0.14912	-0.86893	0.04228	-0.71342	1.0083	-0.44435
AMBION_S224372	UGACAUAGAAAUACAGCUC	55558	-0.86793	1.9986	0.33496	2.7813	0.86449	-0.44268
AMBION_S224374	UUUGACGUAGCCGAUAUCA	55577	0.037137	0.82795	1.0969	-0.1966	1.2271	3.0363
AMBION_S224379	UACAGGUAGGAGUUGUCCU	5568	-0.98015	1.243	-1.0413	0.91611	-1.2963	0.4864
AMBION_S224387	UUCUUCUAAAGCUUGAUUG	55781	-2.3582	-1.9851	-2.3525	0.75148	-2.1769	1.1662
AMBION_S224388	UCUUGUUCUAUACUGAUUC	55781	0.75172	-1.1033	0.71637	0.55588	-0.83165	0.8771
AMBION_S224400	UUAAAGGUCAGGAUCUUCU	5596	-1.2388	0.33159	-1.8083	-0.12983	-0.045977	2.3994
AMBION_S224410	UGAUGCUUCACAUCAUUCG	5613	0.18534	1.004	0.092688	0.40385	0.52838	1.2778
AMBION_S224411	UGAGGUCUCACCACGUUUC	5613	1.0996	-0.62795	0.0066757	0.44537	0.71569	0.94239
AMBION_S224421	UUGGUGACUACUACUGCCU	5631	-0.27082	1.0191	0.059519	0.29629	0.60328	0.85489
AMBION_S224457	UGAUCUUAGAGUUCUCUUC	57172	-0.80809	1.4523	-0.55075	-0.10772	-0.1619	-1.517
AMBION_S224470	UCUCUGCUAGGUGAAGUGU	5754	-0.34667	3.3224	0.63325	-0.43098	-0.39868	1.7197
AMBION_S224471	AUUACUAAAACCUAGUCUC	57551	1.0106	1.697	0.4125	0.33103	1.4807	-0.36604
AMBION_S224472	UCUUGUUCUAGGAUCUCCC	57551	-0.29258	-0.2172	0.0021711	-0.21997	0.95663	-0.79185
AMBION_S224487	UUGCUCACUGCUGUACUCC	57761	0.064868	0.64923	0.17693	-0.21529	0.28981	0.075943
AMBION_S224546	UGUAAUUCGAGCUUGAAGG	6093	0.052012	-1.1251	-0.85731	0.41593	-0.014702	-1.2058
AMBION_S224547	UAUCGUUUGAUAUUUCCUC	6093	-0.67832	-0.42571	-0.46987	-0.22371	0.82515	-0.41366
AMBION_S224548	UCCUUAUUCAUCUUCAUAC	6093	-1.5383	-0.65071	-0.11322	-0.17984	-0.77674	0.25737
AMBION_S224624	AAAUAUAGAGAACUCAGUG	64781	-0.98489	0.29518	0.10645	3.1381	0.074372	0.14372
AMBION_S224642	UAACUUGGGACUGAAAGUU	65220	0.58001	1.3974	0.90494	0.13077	0.7945	2.5808
AMBION_S224679	UCCCUUCAUAGGGACACUG	6725	-0.86514	1.2119	0.81269	1.3621	-0.29074	0.19406
AMBION_S224684	UUUGGUGAAAAAUUCCUUG	6732	-0.14795	1.1565	-0.15201	0.5866	-1.2723	-0.54035
AMBION_S224685	ACUUCAAUCACUCCAUUGC	6732	0.70685	-0.21411	1.2409	0.067673	0.50855	-0.047747
AMBION_S224686	AAAACUUCAAAUACCAUGC	6732	1.0555	0.23452	1.9394	-0.86142	1.0623	0.86842
AMBION_S224717	AAUUGAUCAAGAUCAAGUC	7010	0.94163	-0.28986	0.0041402	0.43295	0.054464	-0.091327
AMBION_S224718	UGACCUUCCUGUUUAGGGC	7010	1.8448	-0.69439	1.0892	-0.23144	0.12126	0.57392
AMBION_S224719	AGUGGUCUGACUUUUAGGC	7010	-2.438	1.9267	-3.8285	-1.3585	-2.5338	0.083398
AMBION_S224720	UACACCUUUGGAGUGCAGG	7016	1.1709	1.039	0.90866	-0.31494	0.25294	-0.31044
AMBION_S224721	UCUUGCAACAGAGCCCUGA	7016	0.73437	0.41684	0.12728	0.83223	0.40859	-0.83485
AMBION_S224730	UCUCCGACCAGCACAUUCC	7075	0.30406	0.88806	0.77151	0.26716	0.52413	-0.69294
AMBION_S224756	UUUCCCGUAAGUCAUAUAG	7272	-0.68882	0.97613	-0.9023	-0.15943	-1.7517	0.8385
AMBION_S224757	UCCGGUAACCUAUUUCUGC	7272	0.33449	-1.0207	0.0226	-0.62598	-0.27031	0.62254
AMBION_S224776	UCCACUUUUACUACAUGUC	7444	-0.059637	-0.45506	0.58503	0.3063	0.94388	0.12732
AMBION_S224777	UACCCACUGAUUGCCUUCC	7444	-1.6938	-1.527	-1.248	-0.16232	-0.50668	1.123
AMBION_S224826	UAGGCGGAGUAAAAGGAGC	79672	0.057739	-0.18714	0.028057	0.4572	-0.49538	0.99224
AMBION_S224847	UACAGACUUGGAAAUGUUC	80122	-2.1917	1.7165	-3.6133	0.86555	-2.5868	-1.089
AMBION_S224890	UUUUCCAUAGGGAUCUUUC	818	0.69651	1.2053	0.78799	-0.046986	1.856	0.6103
AMBION_S224897	UUGCAUACCACGCCUGUUC	8295	-1.5765	-1.2883	-0.74557	-0.55877	-0.74411	-0.20429
AMBION_S224898	UUCUAUGUAAGUCAUCAUC	8295	-1.7921	-1.3139	-0.46938	-0.030693	-1.0911	2.057
AMBION_S224919	UGAGUACUCGGUGUGCAGC	83931	0.0088128	0.21687	0.80513	-0.42546	0.86355	-1.6813
AMBION_S224922	UUCCUGGUAACCACCAUGU	8396	-0.75727	1.2224	0.17923	-0.56836	-0.25582	0.075286
AMBION_S22493	UACAUCACCGCUACUCACG	22848	0.28733	-1.2173	0.15764	-0.79536	-0.38645	-0.4848
AMBION_S22494	UUUGUUGAGAGGUCCGAGG	22848	-1.3429	1.1529	-0.47592	1.9168	-1.2987	0.84806
AMBION_S22495	UUUCAUCCCAUUGCUUGUC	22848	-0.16371	-0.16933	0.32877	-0.25823	0.21238	-0.10206
AMBION_S224987	UCAGCAUUAAUUAACAGGC	8527	0.74086	0.0574	0.80721	-0.64268	0.6096	-0.90409
AMBION_S224988	UUCUGAGGAACUUCACACC	8527	2.126	-0.97836	1.8775	-0.69426	1.2455	-0.78322
AMBION_S224991	UUAGGUGCCUUGUCUGUUG	85366	-0.62328	0.93539	-0.47913	0.3136	-1.2546	-0.68828
AMBION_S225001	UUCCUUUAAACUUCUGGUG	8567	-1.3761	-1.1268	-1.2513	0.35703	-2.0456	2.6344
AMBION_S225002	UCAGCUCUAGUGAUUCUGG	8567	-0.88811	-0.4656	0.43148	0.12688	0.30267	-0.52762
AMBION_S225014	UAUAGUAACAGAUGAUACU	8649	1.0923	-0.54053	1.0877	-0.29594	0.44185	0.096437
AMBION_S225034	UGUCCAAUAAGAUAUUCUG	8767	0.77626	-0.91517	0.53434	-1.3822	0.03421	-0.41865
AMBION_S225035	AAUGGUGCUAUCCCAACUG	8767	-1.8685	-1.3686	-0.87583	-0.93906	-1.6164	-0.51537
AMBION_S225036	UAUAUAUCGUGCUUGAUAC	8767	-1.1494	-0.4974	-0.79577	0.55007	-0.39662	1.0598
AMBION_S225048	AAGUACUUGAUGAAUCUCC	8859	1.3888	-0.49346	0.66448	-0.35573	0.086958	-0.1668
AMBION_S225049	UGCGUGAUUUCUGAGUCCC	8859	0.2521	-0.22776	0.45769	-0.40615	0.42891	-0.75115
AMBION_S22505	AACUGGAUAUAAUAGUCGC	22853	-1.2068	1.1566	-0.3926	-0.41758	-0.53442	3.0782
AMBION_S22506	AACCGGAUAGAAGAUGCUC	22853	-0.16006	1.6799	-0.072092	-0.047094	0.32248	0.72553
AMBION_S22507	UGGUCAAACAGGUAGACUG	22853	-1.5011	0.19227	-0.45621	-0.24223	-0.90615	0.3996
AMBION_S225077	UGAGGGAGAAUCCAGGUUC	9088	-0.33344	-0.78155	-0.16483	-0.6236	-0.59502	-1.3604
AMBION_S225090	UUGGUUUUGAGACCCUCUC	914	-0.9495	0.18885	-1.128	-0.68506	-2.3708	0.50556
AMBION_S225091	UAUAGAAAACGAGCAGUGC	914	1.2854	0.36212	2.0324	-0.40621	1.5111	-0.041587
AMBION_S225115	UCUUGGAACAGGAUCUUCU	9344	1.4825	1.5531	0.0021711	-0.81829	1.0484	1.3237
AMBION_S225138	UUAUUUUAAACUUAGCACU	9465	-2.3633	-1.3116	-3.1003	0.82023	-2.4214	-1.0967
AMBION_S225139	UUCUGAUCAGCUGCUUCGG	9465	0.72141	2.3803	1.0192	1.9027	1.1215	-0.53185
AMBION_S22514	UGUGAAUAAAUGCGAGUCC	22858	-0.3358	-1.4276	-0.47705	0.56763	-0.27089	0.11579
AMBION_S225145	UCUUAUGUUAUCCCAAUGC	9475	-0.50338	1.3529	0.72323	-0.1762	0.2463	-0.03887
AMBION_S225146	UCUAUUGUUAGAUUCCAGC	9475	0.94025	-0.65912	0.81007	0.75062	0.061805	0.2756
AMBION_S22515	UUGCUGAUUACUGACAUUG	22858	-1.1946	-0.30973	-0.79897	-0.071496	-0.1292	0.22375
AMBION_S22516	AGGUCUUUAAGUUAUUGGG	22858	-1.9655	0.61198	-1.7024	0.46634	-2.5094	1.4539
AMBION_S225190	UUUUAAAGCACAGGAGUGC	9942	0.79888	-0.03522	1.1878	1.1287	0.67737	0.042577
AMBION_S225956	UACAUAAGCAUCGUCGCUG	23387	1.6624	0.16214	0.77856	1.0421	0.50348	-0.0969
AMBION_S225957	UGUACUUGAACUCUUACUG	23387	-0.9133	0.2692	-1.2545	3.2175	-0.77607	2.244
AMBION_S225958	UCUGUUUGAACUUCCGACG	23387	0.76648	0.31858	0.95101	-0.60082	-0.79654	-0.0876
AMBION_S22769	UUUCCGAUUACUGGUGCGG	22983	0.91046	1.4008	0.93565	0.86558	0.30267	1.7269
AMBION_S22770	UUGCUUAUGAGCUUGAUGG	22983	-2.0961	-0.26572	-2.411	-0.6817	-1.9504	-0.15541
AMBION_S22771	UAAUAAGCAACUUCUUCAC	22983	-0.16371	1.6934	-0.43902	0.16594	0.84477	-0.77014
AMBION_S22826	UGAGUCAACCCUUCAAACC	23012	0.23304	-0.36989	0.71044	-0.20065	-0.805	-0.13048
AMBION_S22827	UUUCAUACAUAAUCACUCC	23012	0.62645	-0.71723	0.41896	0.39659	0.55477	0.89634
AMBION_S22828	AAAUCUGAGAAUUAAGUCC	23012	-0.48225	-0.2938	0.68688	0.13955	0.62107	1.6633
AMBION_S22869	UGAUGUACUGUGGAAGGUC	23031	-0.80786	-0.53521	0.94333	0.54765	-0.083464	-0.1336
AMBION_S22870	UAUCUUGUUGCCGCUCUUC	23031	-0.40509	-1.0539	0.81955	1.2776	0.76931	-0.49481
AMBION_S22871	AUAGUUAUGCAGGUACUCC	23031	0.045415	-0.58851	-0.60232	-0.82574	-0.18485	0.59515
AMBION_S22905	UAUCAGUCUGGGUAUGUCG	23043	0.89866	-0.4517	0.29072	-0.62629	0.30408	0.22256
AMBION_S22906	AAGAUAGUAAACUCGUAGC	23043	-0.30527	1.6691	1.5077	0.74913	0.69027	0.81112
AMBION_S22907	UACCGUGAGAUCAACUAGC	23043	0.67764	-0.98949	1.0994	-0.42097	0.71428	0.14369
AMBION_S23	UCUCUUUCUACGACGACAC	7465	-2.3891	0.093106	-3.5174	2.7371	-2.9132	3.6795
AMBION_S23028	UUCGUACUCAAACAAAUCC	23097	-0.26263	0.16218	0.20115	-0.14868	0.50419	0.26872
AMBION_S23029	UUUGCUGUCAGGCUUGACC	23097	-1.5486	1.4328	-1.4968	-0.334	-0.52442	-0.21601
AMBION_S23030	AUGGAUACCAUCAAGAAUC	23097	-2.3424	NA	-3.4529	1.338	-2.8062	NA
AMBION_S23073	UUCCGUGUUUCACUUAUUC	23118	0.28261	-0.23719	0.13205	-0.53095	-0.40055	-0.017176
AMBION_S23074	UCGCAGGUCAUGUAAAACC	23118	0.693	0.097195	0.76463	-0.34366	0.63704	-0.48208
AMBION_S23075	UUAUUGCCUAUUGCUCGAC	23118	-0.34851	-0.72385	0.50066	0.65751	-1.084	0.33013
AMBION_S23094	UAUCUUGACCCGGUACUCG	23129	0.58945	0.2174	1.8288	0.10731	1.0397	0.23925
AMBION_S23095	UACCUGGAUUGUGAUGGGC	23129	0.27857	0.21263	0.93585	-0.43914	-0.40344	0.048271
AMBION_S23096	UGCGCGAUGACUGAAAGGC	23129	0.52201	-0.48613	0.2285	-0.60335	0.64401	-0.74181
AMBION_S231	UUACUACAAAGACUCGUUC	23683	-0.67957	-1.5442	0.21802	-1.1637	-0.23329	-0.1287
AMBION_S232	UUCCAUUAGAGAGUCGGGC	23683	0.24278	-0.97835	0.53639	-0.9173	0.93708	0.27549
AMBION_S23211	UGUAUAGUCAGCAAGAUUC	23178	1.4014	-0.63791	-0.47194	-0.3477	1.1172	-0.97357
AMBION_S23212	UUUGUCGUUAGCAACCAGG	23178	-0.19032	-0.26465	0.4448	-0.62567	0.09825	-0.39653
AMBION_S23213	AAAGCGAAGAGGUCUAGGC	23178	0.89162	1.5044	0.64391	0.014894	0.27691	-0.079456
AMBION_S233	UGUUUGUGAAAUCUCGUGG	23683	0.18651	-0.49619	0.25672	0.19818	-0.49294	1.1081
AMBION_S23355	UCCUUGAUUUGGGCUAUGG	23235	0.95058	-0.48418	-0.077811	-0.72534	2.0135	0.39036
AMBION_S23356	UCACGGUGCACAAUCUUCC	23235	1.6156	-0.47285	0.18959	-0.17135	1.2162	-1.4614
AMBION_S23357	UCUAGGACCAACAUCCUUC	23235	0.4515	0.42037	0.53504	0.072126	0.6139	0.39565
AMBION_S23500	UCUGCGAGUAAGAAGUCCG	23300	-0.32399	0.46535	0.24465	-0.32586	0.77336	-0.43353
AMBION_S23501	UCGAUAUCAAAAUCGAUUC	23300	-0.71062	-0.10971	0.31881	-0.13552	0.74673	0.12203
AMBION_S23502	UCCGUUGGACUUUCUAUCC	23300	-0.92237	-0.60055	0.19698	-0.78022	0.26113	0.40052
AMBION_S2355	UUCUUUAACACUUUGAGAG	814	1.0973	1.1923	0.91034	0.82488	0.73957	-0.12086
AMBION_S2356	UCCUAUCUCAGUUCUUACG	814	0.64998	-1.5268	0.6533	0.087389	0.32962	1.2149
AMBION_S2357	UUUGUUUAACGGCAUCUGC	814	-1.3123	-0.79132	-1.3288	0.11064	-1.247	-0.93112
AMBION_S2358	UCAUGUAGUCGGACGAUGU	815	-0.42398	-0.91442	-0.52801	-1.507	-0.14178	-1.1319
AMBION_S2359	AUAGAAUCGAUGGAAGUCC	815	-0.88163	-0.54456	-0.89115	-0.22346	-1.2732	-0.51568
AMBION_S2360	UGUAGGACUCAAAAUCUCC	815	0.59373	-1.0042	0.12434	0.54292	0.41467	1.7338
AMBION_S2361	UGAACUUUUUCAGACACUC	816	0.6045	0.94746	0.97003	0.74929	1.4365	2.1761
AMBION_S2362	UGCCCGUCAAUGUACUGCG	816	0.2281	0.069839	0.18566	-0.83224	-0.068831	-0.36018
AMBION_S2363	UUGGUGACAAUGGAGAACG	816	-0.2585	1.5803	0.091984	0.72639	0.18967	0.067103
AMBION_S2364	AGCCUAAUAUAUGCUAUGC	817	1.8518	0.28824	0.40304	0.45624	0.74239	1.1763
AMBION_S2365	UAUGCUAUCAUGAAGUCGC	817	1.2443	-1.0754	0.26257	0.1396	0.81829	-0.25322
AMBION_S2366	AUCGGUGAAAAUCCAUCCC	817	0.59163	0.033637	0.55088	0.098762	0.79322	-0.70995
AMBION_S2368	UCACGUUCUAGUUUCUGGU	818	0.057514	-1.0863	1.3455	-1.2226	0.70552	0.49929
AMBION_S2369	UUCUGUAAUCUUAAUGAUC	818	-1.1233	0.36053	-0.88465	-0.16943	-0.42757	0.97343
AMBION_S23730	UCCUUGUGCAUGACGGUCU	23396	-2.5498	1.4944	-0.99146	-0.88165	-0.5302	0.18185
AMBION_S23731	UGAUGAACCUGUAGGACUG	23396	0.73535	0.41779	0.4868	-0.40062	-0.0921	-0.31659
AMBION_S23732	UUGUUCAUGACCACGACGC	23396	-1.2093	-0.60531	0.1225	-0.94458	-0.26372	-1.3941
AMBION_S24062	UUGACUUUGGUGAAAAGUG	23548	0.13391	-0.38769	-0.45914	0.11066	1.2624	1.1557
AMBION_S24063	UUUUAAUCCUCUGUGCUAC	23548	-1.4578	-1.0305	-0.90881	-0.31955	-0.29858	0.21032
AMBION_S24064	UCUCGUAUAGGGUAGCAUC	23548	-0.022671	0.40152	1.2971	-0.74478	1.0599	0.52356
AMBION_S24074	UUCAGUUGUACCACAUACU	23552	0.73815	1.2735	0.55688	0.76446	-0.32585	1.2221
AMBION_S24075	AAGCUGUUCAAUAUCGUUC	23552	-1.8964	1.7758	-1.164	0.021793	-0.98416	0.69138
AMBION_S24076	ACAGCAUGAACUCAAAGGC	23552	-0.24638	0.66557	0.74991	0.30229	0.57375	-0.079307
AMBION_S24188	AUCAAAGUGAGCAAUUUUC	23604	1.9443	1.1359	1.6215	0.46622	1.0172	-0.40839
AMBION_S24189	UCUGGAGCAACAAAUUCCG	23604	-2.4561	4.2791	-1.4225	-0.14547	-1.5084	-0.36293
AMBION_S24190	AAGCUUCCGAAUAAAGUCC	23604	-0.064009	1.877	-1.1839	2.2151	-0.63369	1.1741
AMBION_S24203	ACUGAUAUACUCACUAUCG	23613	-0.79835	-0.89103	0.26389	-0.64976	-0.088874	0.55049
AMBION_S24286	UCUUCUCAUACUCUCGUUC	23654	0.11031	0.78642	-1.5084	-0.26162	-0.96284	0.71636
AMBION_S24287	AAAAGCAACAGUGUGGUUG	23654	1.3615	-0.22246	0.92293	-0.18019	0.085345	-1.1907
AMBION_S24288	UAGGACGUGAGGAAGAUGU	23654	0.48068	1.947	0.72985	-0.013488	0.52356	-0.66429
AMBION_S243	AUACUGUCCGUGUUUGUCC	2050	0.53294	0.081258	-0.029662	-0.055548	-0.20513	1.4423
AMBION_S24313	AGAUUAUCAAUCAUACCGC	23677	-1.778	0.64767	-3.7017	0.48856	-2.3904	-1.1325
AMBION_S24314	UGUCAUUAAAGCUCGUCUC	23677	1.9605	-1.7095	0.27681	-1.158	-0.14049	-0.71606
AMBION_S24315	UGAGUAAGAAGUCAUACGC	23677	1.0278	-1.8349	0.005036	-1.5791	0.92221	-1.3737
AMBION_S244	UUCUCUCCCAUUGCUCUGC	2050	0.6133	0.0072899	0.33641	-0.33759	0.45893	1.5633
AMBION_S24468	UCCUUGUAACUGACGACCC	25778	-1.9125	1.4576	-0.55127	-1.6264	-1.1742	-0.85481
AMBION_S24469	UUUCGAGUAUAUUCCAGAC	25778	1.4553	-0.20046	1.2621	-0.65591	2.6406	-0.67154
AMBION_S24470	UAUAGUGAAAUUCCAAAGC	25778	1.4071	-0.22528	0.89602	-0.73118	1.1646	-0.83746
AMBION_S245	UCAAUAUGAAGGCAGCAGC	2050	-0.62794	-0.51237	-0.31102	1.2141	0.20791	1.9647
AMBION_S24644	UACAUGAUCACGCCCACUG	25865	0.037137	0.5665	0.58247	-0.24788	0.35904	-0.49925
AMBION_S24645	UCUGUUGGUCGUGUUGUUC	25865	0.6204	-0.26854	1.0328	-0.1794	-0.44538	-0.47609
AMBION_S24646	UCACUGGACAGGAUCAUCU	25865	-0.52359	-0.31196	0.87596	-1.1498	-0.99936	-0.37305
AMBION_S24886	UAUGGAUGAAGCGAGACAG	25989	-0.87631	0.45676	-0.60502	0.54035	-1.1954	1.7717
AMBION_S24887	AGAGAUAUUCCGUUCAUGC	25989	0.4873	-0.0099688	0.62248	1.0158	-0.49216	-0.1144
AMBION_S24888	UAAUUGCCUCCUUCCGCUG	25989	-0.43362	-0.17767	0.93613	2.3439	-0.51323	2.4407
AMBION_S24919	ACUUGUAACAGAUCAGCUC	26007	0.8066	1.1062	1.5627	-0.046776	1.571	-0.066781
AMBION_S24920	UUCACAAUCUCAUCGGCGG	26007	1.171	0.44288	1.3171	-0.043657	-0.27761	0.89817
AMBION_S24921	UAUGAAACCAGCAUGGGCA	26007	-0.38255	-1.4643	0.72412	-1.3825	0.30128	0.11797
AMBION_S25253	UGCAGUUUAAUUACUUGCC	26228	1.3448	1.8659	0.48522	0.78275	1.0693	0.33245
AMBION_S25254	UCUACUGUCACUACCAGGC	26228	-0.072338	-1.0231	0.35435	-0.10498	0.73866	0.19709
AMBION_S25255	UUUCGGCAAAACAAGGGUG	26228	0.47095	0.91108	-0.012153	0.79616	0.81323	-0.32226
AMBION_S25382	UUGAAGUUCAUUAGUCUCC	26289	-0.56239	-0.4523	-1.2244	0.48754	-0.67253	-0.38096
AMBION_S25383	UCUCUGAUUAGCACAAGCC	26289	-0.4535	2.4574	0.028057	-0.5518	0.82577	-0.51999
AMBION_S25384	UGUAUUGGAAUCCAUAUCG	26289	1.3366	-1.2717	1.2541	-0.34059	1.1301	2.0879
AMBION_S25503	UUCUGGUAGAGGAUCUUCC	26524	-1.3106	-0.20829	0.18067	2.9698	-1.4363	-0.62375
AMBION_S25504	UUUCUGAUAAGGUCCGAAC	26524	-1.0797	1.3559	-0.57283	-0.68949	-0.034027	1.2637
AMBION_S25505	AGGUGAAUUCGUAAAAUGC	26524	-0.33635	0.99981	-0.39318	0.4325	-0.41572	-0.91485
AMBION_S25545	AGCUGGACAAUGGUCUCUC	26576	-1.1312	-0.67474	-1.5545	-0.85647	-0.21593	-0.40836
AMBION_S25546	UGAUCUUGAUCUUAUCUGC	26576	0.61435	0.56487	-0.1044	0.37775	0.64994	-1.5352
AMBION_S25547	UGCUGUUUCCGUUUGCGCC	26576	-1.2628	0.46464	-1.4618	-0.52019	-0.78283	-1.0843
AMBION_S25624	UUUGUAUCAACACCAUUCC	26750	0.25665	2.3448	-1.4777	-0.7436	-0.83037	-1.0255
AMBION_S25625	UAUAUGACCACAGUUUGCC	26750	0.27252	1.3263	0.17343	0.03057	0.48218	-0.63713
AMBION_S25626	UGUUAUACUAUAGGAUUUG	26750	2.5232	-1.1433	1.6982	-0.34133	2.1641	-1.213
AMBION_S2565	AAUGAUGAGAUAGAUGUCC	914	-0.36976	0.14741	-0.10217	-0.35699	-0.1676	-0.13774
AMBION_S25667	UACGUACUUAAAGUGUUCC	26993	-0.052556	-0.046495	2.7092	-0.98225	-0.09051	-1.1265
AMBION_S25668	UUCCGGUUGUGAUCCAUGG	26993	0.76863	2.1918	0.32527	-0.38433	0.24182	0.31016
AMBION_S25669	UAUCCGAGUAUGUCGACUG	26993	0.73357	0.4665	0.076658	-0.65784	0.066107	0.0024209
AMBION_S25692	AAAAUAGUUGUCCAAAGGC	27010	-0.36176	1.1508	0.45195	-1.0721	-0.093328	-1.1405
AMBION_S25693	UAAUAGAAUCAAAGUCUCC	27010	-0.67735	0.95902	-0.43392	-0.69986	0.37571	-0.24286
AMBION_S25694	UCGGUGAUAUCAUAUAAGC	27010	0.28615	0.3399	0.44336	-0.34255	1.3897	-0.89682
AMBION_S25822	UUUAGUUGCACCCUUAAUC	27102	2.3007	0.64831	2.054	-1.6391	1.5907	-1.1595
AMBION_S25824	UUCUUCGGAAGAUUCUUCG	27102	-0.64274	-0.49556	-0.52497	-0.48568	-1.0639	-0.5123
AMBION_S259	UCGUUUAAUGCAGUAAUCC	701	-1.2439	-0.56721	-0.6802	-0.64811	-1.6116	0.59958
AMBION_S25906	AAUUCUGAGGCUAAGAUCC	27148	-0.99905	-1.329	0.51593	0.76187	-1.3574	0.38614
AMBION_S25907	UAGAGUGUCACUUCAGUAG	27148	-0.71667	0.74127	-0.13024	0.53084	-0.45344	1.1089
AMBION_S25908	AAAGCUGUCAAGCAUAUGC	27148	-0.52115	1.8384	-0.43616	0.023603	-0.47021	0.47356
AMBION_S25995	UCAGCAGCGAGUUCUGAAU	27231	-1.0793	0.89256	0.86143	1.0143	-0.67817	-0.53845
AMBION_S25996	UGAUGGAUCACGCAGCAGU	27231	-0.27199	0.96147	0.20574	-0.84807	-0.42118	-0.73078
AMBION_S261	UUUAGUUCAGCUAGUGUGC	701	-1.3962	-0.83402	-1.5465	-0.5988	-2.0847	1.4019
AMBION_S262	UCAUGAGCAAGUUGGAAAC	8558	-0.20725	-0.57069	0.47466	1.2365	0.20879	0.29504
AMBION_S26207	AUCCGUUUUAUUGCUACAC	27347	0.84437	1.0223	0.67205	-0.60917	0.66485	-0.005526
AMBION_S26208	UGAUAUCCAACAUUGAACC	27347	0.33907	-0.40185	-0.90235	-1.3793	-0.86318	-0.49277
AMBION_S26209	UAAUAGGUCACUACGUUGG	27347	-0.037261	-0.081614	0.039415	-0.013547	-1.3478	-0.95976
AMBION_S26279	UGGUGUUCAAGAUCUCUGG	28951	-2.0329	0.7159	-0.9326	0.20579	-1.9423	0.89786
AMBION_S26280	AACGCAAUGCGACAAGUUC	28951	-1.3429	-0.16872	-0.078553	-0.64248	-0.28568	-0.46104
AMBION_S26281	UUAUAGACGACAACUCUUC	28951	-0.18802	-0.31863	0.63531	1.7959	-1.0366	4.5
AMBION_S263	UACUGGGACACCAUAGGCC	8558	-1.4319	-0.6696	-0.94037	-0.17516	-1.0823	0.02516
AMBION_S26381	UGGUUGUUAAAGGUCAUGG	28996	0.40535	1.3113	0.44428	1.25	1.3526	0.48726
AMBION_S26382	UUCGAUUGGAGUGAUUCUC	28996	-0.60172	-1.1995	-0.40484	-0.68029	-0.36956	1.0767
AMBION_S26383	AAAGGAUAUGGUGAGUCCG	28996	-0.010513	0.24752	-0.15826	-0.020695	-0.55912	0.25233
AMBION_S264	UGCACGAUCAAGUCGAUCU	8558	-0.20393	0.3551	0.1214	-0.62449	0.39187	0.25948
AMBION_S26562	AUCUGACCACUCCUCAUCC	29763	-0.22014	-0.52148	-2.0561	-1.4923	-2.389	-1.4822
AMBION_S26563	UGCGUGGUAGCUUUUCUUG	29763	0.5478	-0.6773	0.6451	-0.64088	-0.01467	0.058784
AMBION_S26564	UUCUCUUUCCGGCUGAUUG	29763	0.004077	-0.74727	-0.043667	-1.361	-0.6466	-1.3082
AMBION_S26676	UUGACAUUCUGGUUCGAGC	29904	-0.15877	2.2706	0.72835	1.6544	0.49715	-0.35975
AMBION_S26677	UAACCUUCCUCAUCGUCGC	29904	0.96223	0.26336	0.55464	1.6881	-0.66476	0.16377
AMBION_S26678	UUAGUAAGUAAUCAAAUCC	29904	1.3901	0.5253	0.64391	1.1083	0.58092	-0.92421
AMBION_S26706	UUGGUUAUAGUAAAUCCAG	29922	1.1937	0.37764	2.0336	-0.42085	0.52815	-0.0092358
AMBION_S26707	UUCUGUUGAAUCUCCAUUG	29922	1.5793	0.56086	-0.58576	-0.44444	-0.9761	0.060082
AMBION_S26708	AAUUCCUCAACAUUAACCC	29922	-0.41416	0.50829	-0.078046	-0.29227	-1.137	-1.1625
AMBION_S26751	UUCUGAAUGAACUCAAGCC	29941	0.12919	0.5953	0.009203	-0.55994	0.6423	-1.5698
AMBION_S26752	UUUAGAGAAGAUGCGUUCC	29941	1.4402	-0.89897	0.6774	0.13428	0.28699	0.18037
AMBION_S26797	UGAACUCCCUCUGUAAUGG	29959	2.1166	-1.3004	-0.62805	-0.97325	0.93542	-1.6386
AMBION_S26798	UGCCUUUUCAUUCAUCGUC	29959	-1.0676	-0.414	-1.1285	1.3696	-0.93254	2.2972
AMBION_S26799	UAUCUAAUUCCAGAGCUGG	29959	-0.08103	-1.4312	-0.2614	-0.039734	-0.81581	-0.0033588
AMBION_S26862	UUCUUUUGCUGCUCAGGUG	29993	-1.785	1.3953	-1.5494	-0.20914	-1.5885	0.62589
AMBION_S26908	UUCUAAAAUAUCAAGGAGC	30811	1.2126	-0.52033	0.77186	-0.35687	0.4295	-1.0804
AMBION_S26909	UUGCGGAAAAUAUUGCGGC	30811	-1.4124	0.63524	-0.023633	0.086172	-0.96158	-0.081222
AMBION_S26910	UUUUCUAUCUGGUAGAGCC	30811	1.4776	-0.51248	1.7125	0.50993	0.041728	-0.50856
AMBION_S27004	UUAAUGAUGCGCCCGUACG	50488	2.2016	-0.3914	0.53385	0.47903	-1.0502	0.53724
AMBION_S27005	AUAGGCGAUACAGUCCUCC	50488	-1.3308	-0.72882	-1.4548	-0.060943	-0.63411	-0.078829
AMBION_S27006	UGGUUUGUCAGCGGGAUUC	50488	0.050278	0.031907	-0.55648	0.22287	-0.82298	-0.62552
AMBION_S27102	UGUUUGGUCUUCAUAAGCC	50808	0.11503	1.4412	-0.46426	0.80073	0.23221	-0.41156
AMBION_S27103	UGGUUUAUCAUCCUCACGC	50808	1.906	-0.98885	-2.9635	-0.17199	-2.9715	-1.336
AMBION_S27104	AAAGCAUAUACAUAGGGCC	50808	-0.27556	-0.58124	0.80434	0.81353	0.12203	-0.21899
AMBION_S2733	UUGUUGAUCUGAUCGAUUU	984	-1.6539	0.67273	-1.2357	1.5791	-2.222	3.4295
AMBION_S27527	UUCAGUAGUAAUGUCAACC	51135	1.9868	2.9641	0.41612	5.2752	-0.1807	0.45202
AMBION_S27528	UAGCAAUGAACCAUUAGGC	51135	-1.2037	-0.17533	-0.88943	0.13863	-0.64863	-0.24366
AMBION_S27529	UUUCUAGUAAAACCACACC	51135	3.885	1.174	1.618	-1.0984	0.53646	-1.7159
AMBION_S27724	AAAGCUUCUAGGUUGUUCC	51231	1.4887	0.29953	-0.016389	0.38433	-0.44705	-0.15196
AMBION_S27725	UCCAUGAACAUACUCAUUC	51231	-1.0404	-0.6508	0.14436	0.10518	0.74028	-0.042896
AMBION_S27726	AAAGCUUCAAGUGAGGUGG	51231	0.011372	0.10378	0.25428	-0.40316	0.056069	-0.95556
AMBION_S27727	UACGCUAUCAAUGCAGAUG	51232	-0.72053	0.0015074	0.51849	-0.44332	0.81705	-0.11973
AMBION_S27728	UUAGGUACGCUGUUAUUGC	51232	-0.42929	-1.6926	-0.20455	-0.68035	0.41765	0.71843
AMBION_S27729	UUCGAUACCAGCAAAGCAG	51232	0.3445	-1.3544	-0.29005	1.1265	0.31132	0.30915
AMBION_S27797	UUAGUGCUGGGAUUGAUAG	51265	0.50212	-1.9723	-0.16739	-1.4773	-0.63025	-0.94545
AMBION_S27798	AGAUCACUAGAUGAUAUCC	51265	1.4553	-1.0232	-0.56314	0.67762	1.9001	-0.88648
AMBION_S27799	AGAACUACUAGGAAGAUAG	51265	1.2734	-0.46176	0.96477	3.451	0.38733	1.0336
AMBION_S27929	UCCGAUAAUACUACUUGUC	51314	-0.60015	0.65618	0.80001	0.054327	1.2751	1.2451
AMBION_S27930	UUGAUCCUCAGAUCGUUCG	51314	-0.32947	-0.73565	-0.046247	0.083222	-0.31633	-0.99539
AMBION_S27931	UAUUCGACUAUAGAAGUUG	51314	0.2132	-0.55198	1.32	0.66741	1.8945	-0.68075
AMBION_S27994	UCGCCUCUUAUUGUACUCC	51347	-0.383	-0.33442	0.64902	-0.84561	0.054643	0.25213
AMBION_S27995	AAACGGAUCAGAUCCAUGC	51347	0.46612	0.10677	1.7823	-0.11541	1.4839	1.4883
AMBION_S27996	UCGUCGAACAAAGUCAUGC	51347	-0.22693	-0.5076	0.50639	-0.22423	0.76447	-0.72429
AMBION_S280	UGUGAUACAACGACGAGCC	657	1.2097	0.34805	1.1312	-0.51578	1.0972	-0.76489
AMBION_S281	AUACUUCUCCAUAUCGGCC	657	-2.2793	0.92061	-3.0694	1.9726	-1.6431	1.4545
AMBION_S282	AAGCAUACUAUCCAGAUUC	657	-0.10737	0.026046	0.95389	-0.25158	0.29457	1.9994
AMBION_S2823	AUUGGGAUGCUCAAAAGCC	1019	0.9985	0.5222	0.81636	0.50654	0.96414	0.20671
AMBION_S2824	AGUGUAACAACCACGGGUG	1019	-0.64264	0.34611	-0.26984	-0.31076	-1.0159	0.24214
AMBION_S2825	UGGUCAUCGACAUCAUUGC	1020	0.2017	-1.8416	0.76114	-1.3225	-0.17557	-0.68876
AMBION_S2826	UACAAUCUCAGGAUCGAGG	1020	-1.0265	2.1117	0.42563	1.4637	0.31008	1.5124
AMBION_S2827	UGAGUAGGCAGAUCUCCCG	1020	-1.8517	1.2282	-1.067	0.17926	-0.60392	0.065838
AMBION_S28276	AUUCCAAUGAAGGUUGUUC	51530	0.53517	-0.21098	1.0815	0.91597	-0.6683	0.53087
AMBION_S28277	AUUCGGAAUACUUUCCUUG	51530	1.0439	0.76246	0.74525	1.086	0.41604	-0.56345
AMBION_S28278	UAUUUUGCACAGACGAGUG	51530	-1.3066	-0.82978	-2.6278	1.3899	-2.3473	-0.83103
AMBION_S2828	UAUGUAGGAUCCAAUGUUG	1022	-0.75318	-1.0537	-0.59366	-0.93397	-0.46278	1.1093
AMBION_S2829	UUUGAUUGCUCCUUUAAGG	1022	-0.40289	-0.33608	-0.79577	0.50866	-0.19964	0.97598
AMBION_S2830	UAGCUUCUGAUCUAUGUCC	1022	-0.30678	0.64638	-0.0080327	0.52142	-0.0018882	0.38731
AMBION_S2831	AUAAGGAUUACUAGUUUUG	1024	-1.5199	-1.709	-0.42058	-0.77773	-0.94569	-0.1529
AMBION_S2832	UUCUCGUUUUGGGUAAGGG	1024	-0.43774	-1.254	-0.33121	-0.84328	-0.25979	-0.54138
AMBION_S2833	AAAUAUACACCCUAUAGCC	1024	-1.4865	-1.0878	-1.4789	0.20883	-0.68602	-0.28789
AMBION_S2834	UUUGGUUCGACAAAUCUCA	1025	1.6902	0.095094	-0.31316	-0.99782	-1.1372	-0.35576
AMBION_S2835	UAUACUACCCUUGCAGCGG	1025	1.6221	-0.63452	0.55793	-0.80004	1.4934	0.75434
AMBION_S2836	UCUCGUAUUUGGAAACUUC	1025	0.46779	-1.0376	0.85093	-0.67834	0.99998	-0.1272
AMBION_S28517	UUCUUUGCAAGGUAUUAGG	51678	-1.202	-1.1862	-0.11876	-1.1573	-0.64435	-0.1933
AMBION_S28518	UACCUGUUGAGGAGUAAUG	51678	-0.514	-1.2358	-1.0833	-0.50098	-0.38408	-0.90396
AMBION_S28519	AAAAGGUCCUGAAUUGUCC	51678	-0.56979	-1.0729	-2.0978	1.1129	0.76447	0.49466
AMBION_S28543	UGCCCAUCAGGAUUUCUGG	51701	-0.9306	-0.77785	-0.26976	0.021169	-0.27794	-0.77738
AMBION_S28544	UUACUGACCAGACAACACC	51701	1.7911	0.50768	1.7952	-0.75421	0.73705	0.010144
AMBION_S28545	UUAGCGGAUAUUCUUUUGG	51701	-0.69623	0.038193	0.67829	-0.76098	0.15502	-0.10001
AMBION_S28582	AAAGAUACAUCUGCCUUCC	51727	-0.24846	-0.83733	0.19347	-0.29833	-0.14406	3.0255
AMBION_S28583	UCUUGGAAACCCAUCAAUC	51727	-1.603	0.4691	0.079746	-0.90379	-0.5099	0.17523
AMBION_S28584	UCAACUGGUACAAUCUUUC	51727	-1.0756	-0.94938	-0.49059	-1.4912	0.43465	0.41459
AMBION_S28621	UUCGAUAUUGCUUCUUCGG	51755	-1.9762	0.49724	-0.75601	-0.38141	-0.93888	1.8437
AMBION_S28622	UUUAGCUUUUAGUAAGUCC	51755	-1.4457	-1.2839	-0.77959	-0.69951	-0.96158	2.0656
AMBION_S28623	UAUAGAGCCGAGCAAGUCC	51755	-0.96371	-0.2604	0.027955	-1.5162	0.044596	0.24786
AMBION_S28642	UCUCUUAAAACGAUCUAUC	51765	1.2692	0.010968	0.82048	-0.90119	0.61552	-0.39615
AMBION_S28643	UACUUUUCUCGAGUUCUUC	51765	-1.1281	-0.22694	-1.5711	-1.1131	-2.1166	-1.2554
AMBION_S28644	UUUCGUACGGUGGUAAAGC	51765	1.6235	-0.17094	0.3345	0.07937	0.82757	0.081493
AMBION_S28652	UCCUUGUCCUGUGAUAUCC	51776	0.26042	2.9106	0.1282	-1.1085	0.96128	-0.41196
AMBION_S28653	UGUAAUCAUAGAGUGAUCC	51776	-0.23665	-0.6839	-0.65962	-1.3224	0.17796	-0.62987
AMBION_S28718	UCUUUACUCAUCAUGUUGC	53354	2.0552	0.50387	1.3349	0.082234	0.91147	0.33079
AMBION_S28719	UAUGUUCUCAUUCAACGCG	53354	0.93803	-1.3075	1.2395	-1.8281	0.80803	-1.2977
AMBION_S28720	UGGGUUAUCAAGGCAGUAC	53354	-1.8026	-0.34013	-2.7854	-1.7114	-2.2584	-1.535
AMBION_S28780	UACAUGCCCGCAUCGUCCU	53834	-0.42077	-1.224	-0.80208	-0.57366	-0.09051	0.73203
AMBION_S28781	UCAGUGUCCACUUCUUCUU	53834	1.779	-0.15148	0.26389	-1.5657	1.8372	-0.60708
AMBION_S28782	AUUGAGGUAGGAGCCGUCG	53834	-1.3868	-1.2817	-1.4532	-0.27942	-1.1815	-0.41314
AMBION_S28821	UGUACUCUAAAUGAAGCUG	53944	-2.5427	3.186	-1.3677	1.4287	-1.084	3.8726
AMBION_S28822	UCGCCUGACAUAUCGAAGG	53944	-0.17519	-0.40382	0.80017	-0.47008	-0.15017	-0.3738
AMBION_S28823	AGGUUUUUCAAAGAAGUCC	53944	-1.1923	2.057	-1.0349	1.1786	-1.7752	0.3954
AMBION_S28863	UUCGGAACCGGAGAUCCCA	54101	0.6461	0.25966	0.3547	-0.44316	0.77477	0.54401
AMBION_S28864	AACAGGUCAAUGACAUCGG	54101	-2.6043	0.7929	-2.9667	2.3689	-2.9232	2.1163
AMBION_S28865	AAAGCUGUAUACAUCGUGC	54101	-1.0196	2.793	-0.31583	1.1414	-0.42433	3.8297
AMBION_S28869	UACUUGUCUCUGAAUAUAC	54103	-0.53878	0.9373	0.1474	-0.88622	-0.79795	0.039608
AMBION_S28870	UUUGGAAAAUUUAUCUCGG	54103	0.36327	1.2729	0.86478	-0.27606	0.72576	0.23523
AMBION_S28871	UCUGUCACAAGAGUUAUUC	54103	-0.085893	1.8094	0.13682	-0.35458	0.10769	0.84407
AMBION_S295	UCUCGUAGAACUGAUGUUC	51447	0.1424	-0.14057	1.2953	-1.0636	1.5632	0.063753
AMBION_S296	UCAUUGAAGCGGAGCACGC	51447	0.28496	1.1472	0.019523	0.19847	0.20332	0.80691
AMBION_S29616	UCCAUGAUCAUUGUCAGUG	54861	-1.0829	0.36406	0.29439	-1.0397	0.099089	0.34554
AMBION_S29710	ACUCGAAUAAUAUAUUCCG	54899	-0.51046	0.29433	0.05271	-0.30642	0.1237	-0.41222
AMBION_S29711	UGCCUUGUAGAUCAGAUCC	54899	-0.88003	-0.45841	-0.11409	-1.7129	-0.44376	-0.75478
AMBION_S29712	UUAUUCUCCAACCUAUGUC	54899	-0.74973	-0.30443	0.23709	0.15654	-0.76849	0.82344
AMBION_S29866	UUCUCACUCGCGGAAAUGC	54963	-0.27915	0.011844	0.70276	-0.85617	-0.43578	-0.48658
AMBION_S29867	AAACUUGUUGUACUGCUUG	54963	0.0093382	-0.85825	1.2492	-1.7135	0.20472	1.148
AMBION_S29868	UUGCGUGCCGUGUUCAUUG	54963	-0.61842	-0.56744	-0.075181	-0.95498	0.80462	-0.61996
AMBION_S29914	UUCUUCAUAUGGAAUAGUC	54981	-0.26026	-0.86391	0.16532	-0.82637	-1.7929	-0.50888
AMBION_S29915	UUUUUAUCUGUCUCUAUCU	54981	0.4147	1.6975	0.089438	0.63953	-0.35182	0.71018
AMBION_S29916	UUCUAUUCCAUAUAGUGUC	54981	0.84056	-1.3872	0.005036	0.38005	-0.39995	-0.72482
AMBION_S29923	UUCACGAGUAGAGAUGUGG	54986	0.19056	-0.49129	0.76418	-0.71353	0.2308	-0.037888
AMBION_S29924	UACCUGUGAAGUUACGAGG	54986	-0.33552	0.35616	-0.75375	-0.02186	-1.6214	-0.48052
AMBION_S29925	UAGUCAACAACCGUGGAGC	54986	0.54876	-0.79162	-0.28145	-0.58891	-0.012764	0.48237
AMBION_S29953	UUUCUCGAACUUGAUCUGC	54998	-0.19418	-0.19385	0.18835	-1.2538	0.93542	-0.56347
AMBION_S29954	ACUGGUAGGAUUGCGGUGG	54998	0.24832	-1.4818	-0.55022	-1.5143	-1.531	-0.92703
AMBION_S3008	UUUAGAUACUUUUCCAUUG	1119	1.0774	-0.012357	0.33949	-0.67471	0.54464	-0.60505
AMBION_S3009	AAACCUAUUAACUUCAAGC	1119	1.6727	-0.30038	-0.14629	0.098573	0.83275	0.77093
AMBION_S30486	UGCAAACUCAUUGAAAUGG	55224	-0.7923	1.1093	0.71294	1.111	-0.22599	2.0998
AMBION_S30487	UUGACUUGCACGUAGAGCC	55224	-0.37283	0.12851	-2.052	1.3263	-0.35693	1.0407
AMBION_S30501	UACCGUUGAAUAGUAGGCC	55229	-0.65617	-0.93359	-0.7699	-0.64933	-0.21147	0.47923
AMBION_S30502	UCUGCGAAAAUUAAGGCAC	55229	-0.17586	0.057139	0.29439	-0.3843	0.50922	-0.012647
AMBION_S30615	UUCUUAAUCAGAUCCAGGU	55277	0.33926	0.4083	0.70276	-0.90386	-0.01582	-0.79495
AMBION_S30616	UCCUGAGACAGUUUCAAUC	55277	0.26949	-0.25565	0.98108	0.40686	-0.0066039	0.27994
AMBION_S30617	UACUGAUUGAGUGCCCUGC	55277	0.77733	0.61481	-0.049397	3.3095	-0.050048	1.4991
AMBION_S30699	UCAAAUGUUCUGGUAACUC	55312	1.0002	-1.7761	1.532	0.80764	-0.094738	-0.52871
AMBION_S30701	UGUAAUAUGGGUUCCAUCC	55312	-0.11994	-0.0039577	0.7671	0.6807	0.95519	-1.2357
AMBION_S3076	UAUAGUCUUCUUUUAGUCC	1147	1.1055	1.0059	1.2267	0.63712	2.308	-0.67391
AMBION_S3077	UAUACACUUUGGAUCCUUC	1147	1.4057	0.22105	0.99788	0.95991	1.6167	-0.40346
AMBION_S3078	UUGGUACUUAGCUCUAGGC	1147	-0.83366	1.2724	-2.279	0.095768	-2.5088	-0.90293
AMBION_S30804	UUGGAUUCUAGAAUCAUCU	55351	2.0151	-0.79859	0.45707	0.015104	1.4738	0.8815
AMBION_S30805	UUCACUACCGUCGCUAUGU	55351	0.38747	-0.23345	1.3526	-0.20619	2.1114	-0.4937
AMBION_S3082	UUAAGCACCUCCGAGAACU	1152	0.054476	-0.041685	0.30456	0.4588	-0.10799	-0.8914
AMBION_S30822	AUAGUCAUCACAUCCCGCC	55359	-0.35468	-0.25539	0.52873	-0.91014	-0.41887	-0.29032
AMBION_S30823	UUCGCCCUAAGAAAUCUUG	55359	0.25437	-0.034676	1.0037	-0.74777	0.22569	-0.52752
AMBION_S30824	UAGUAACCAACAAAGUUGG	55359	-0.78863	0.42517	-2.5419	-0.50918	-1.2059	-1.195
AMBION_S30825	UAGGGUCCGAUAUCUUUGG	55361	-2.4294	0.42268	-2.6806	-1.2788	-2.7103	-0.91245
AMBION_S30826	UCCUUGACGAAGUAGCUUC	55361	-0.52307	-1.0059	0.98431	-1.8592	0.84029	-1.5808
AMBION_S30827	UUUGGUGGUAGCCCGAUGC	55361	-1.4549	0.43207	-1.0091	0.20481	-2.2556	0.21157
AMBION_S3084	UAGACUUGAAGAGAGUUUC	1152	-0.968	-0.19103	-0.8317	0.57737	-0.49902	-0.79399
AMBION_S30873	UCACGGCUUUCUGUAAAGC	55437	-0.031313	2.1514	-0.0471	4.5773	-0.045414	2.1906
AMBION_S30874	UUCUGGAUUCUGAUUGAGG	55437	-1.2884	-0.59629	0.20574	0.22751	-1.0826	-0.41985
AMBION_S30875	AUACUGAUAUCCAAUGGGC	55437	1.4436	0.69377	1.1367	0.069113	0.76017	2.2766
AMBION_S30876	UCUUUUCUAUGUAUCAUUC	55450	0.022975	1.2339	-0.93772	0.51729	0.47883	1.2076
AMBION_S30877	AUAACAACCCGCUUGCUCC	55450	0.036564	-0.51766	0.066824	-0.57241	1.3162	-0.11582
AMBION_S30878	UUCCUGAUAACUUCUAAAG	55450	0.9208	1.4376	0.11104	0.84315	-0.038576	-0.15461
AMBION_S30891	UAAGUUUAUUUGUGAUUCC	55500	-0.054916	-0.69824	0.22418	-0.65861	0.73672	-0.90523
AMBION_S30892	UAAUAACUCAGUCUUAUUG	55500	0.42377	0.022582	0.97139	-0.50022	1.571	-0.54714
AMBION_S30893	UACAGUAGAGUUGUGGUGC	55500	-0.11021	-0.6231	1.1653	-1.0108	0.24536	-0.56116
AMBION_S3094	AAAGAUCUCCUCAAUCUUC	1158	0.3939	0.35142	0.56418	-0.56253	0.51994	-0.84767
AMBION_S3095	UUCUUGUAGAGUUCAAGGG	1158	0.9398	0.18371	1.4471	0.3555	1.3851	-0.61894
AMBION_S3096	UCAUGGUUGAGGUCAGUCU	1158	0.026975	1.6123	0.086101	1.0121	-0.29226	0.042067
AMBION_S30977	UUAAAGACUCGGUUCACUG	55558	0.31566	1.1808	0.7002	1.2702	0.73672	-0.041849
AMBION_S30979	AGUGCUUCCAUUGAUGAUG	55558	-1.7321	-0.1909	-0.26999	-1.1559	-0.96925	-0.12203
AMBION_S30983	UCGUGGUUCAUGAUCUUGC	55561	-0.645	2.3654	-1.1297	0.39395	-1.9958	1.2003
AMBION_S30984	AAUGUGCCCGUUCACAUCC	55561	-0.33552	2.6342	-0.71821	-0.13627	-1.8536	0.11917
AMBION_S30985	AAGGGAAUCAGGGAGUUUG	55561	-1.5522	-1.0376	-1.6767	-0.97229	-1.8798	-1.1611
AMBION_S3100	UCUUAGAAAAGCGUGGGUC	1160	0.83146	0.085047	0.64774	-0.11939	0.51571	0.33095
AMBION_S31008	UCGGUGGUGAUUAAGUAGC	55577	-0.89213	-0.50427	-0.6859	-0.46828	-1.1552	-1.2881
AMBION_S31009	UGAGUAUCCCUAGCCGAUC	55577	-0.11507	0.22373	0.6038	-0.82919	0.67556	-0.93684
AMBION_S3101	UGAUCCUCCUCAUUUAUCC	1160	0.47206	-0.9747	0.37333	-0.51086	0.83634	-0.38416
AMBION_S3102	ACUCGUUUCAUAUUGCCUC	1160	0.58743	-0.44568	0.37144	-1.0098	1.2691	-0.40936
AMBION_S31027	AUAGUUCCCACCAUCAUUC	55589	-1.8252	-0.86978	-2.33	-1.8075	-2.5398	-1.2352
AMBION_S31028	UUCGCUUCAAUGCACAUCG	55589	-0.093514	0.51443	-0.53084	-0.16297	-0.718	0.1149
AMBION_S31029	UUCCGGAUCUGGUUCAAGC	55589	-0.52845	-0.2753	0.1139	0.12748	0.35147	1.5328
AMBION_S31094	UCUCAUAGUAGUGUGAAGG	55620	0.82313	1.2891	2.0131	-0.090101	1.1243	-0.70147
AMBION_S31095	UAUGCGACACGAAAUAGUU	55620	1.3162	-1.1489	0.24128	0.27161	0.45475	0.1276
AMBION_S31096	UACCUUGAACUUGAUCUCC	55620	-0.70839	-1.2306	-0.20983	0.41831	-0.22643	0.28096
AMBION_S31239	UGUGAUAACUGGUUCAUGC	55681	0.13155	2.4757	0.30864	-0.20096	1.058	-1.4012
AMBION_S31240	UAAACGACUCAACUGAUCC	55681	0.13034	-0.31032	0.45126	-0.96894	0.74834	0.11155
AMBION_S31241	UUUAGUCUUAUGUUCAGAC	55681	0.18402	-0.81722	0.48347	-1.539	0.79889	-0.37755
AMBION_S31413	AUGGUGUCAGGUUCAAUGC	55750	-1.3413	-0.31121	-1.9409	1.6197	-2.0761	-0.19327
AMBION_S31414	UAAUCUGUCUUAACAAUAG	55750	-1.3489	-0.58187	-0.023633	-0.14659	0.43862	1.6282
AMBION_S31415	UCCGGGAUAAGCAAAGUGC	55750	-0.20991	0.33486	0.56369	-0.38025	0.57375	1.647
AMBION_S3162	AUAUGAUCCAGUCGAAAUG	1195	-2.2949	-1.0564	-3.3749	-1.4203	-2.1847	-0.77095
AMBION_S3163	UACGGUAAACCCAAGAUAG	1195	-2.4793	-1.7016	-2.3925	-0.43282	-2.5377	1.9055
AMBION_S3164	UACGUCUCCACUCUGACAG	1195	-0.60905	0.25679	0.10375	0.43516	-0.014051	0.34895
AMBION_S3165	UAAUCGUUGCGUCUGUAGC	1196	0.13626	-0.068072	1.9458	-0.65082	0.41012	-0.85166
AMBION_S3167	UAACGAUUUCAUAUCGCUC	1196	0.64831	0.4613	1.2628	-0.057474	1.5503	0.47909
AMBION_S3168	UUCUCCUUCACAUACCGGC	1198	0.4307	-0.31972	0.17326	0.60725	-0.21921	-1.473
AMBION_S3169	UUCAUGUUCCCGACUGUAG	1198	-0.048873	-0.8577	0.53947	0.64808	0.083032	0.61492
AMBION_S3170	UCCUCUUCCAUCGGUAGCU	1198	-0.52929	-0.21402	0.71268	-0.17055	-0.1828	-1.849
AMBION_S31706	UUAGCUUCAUCCAUUAGUC	55872	0.21888	0.79399	-0.04966	0.48788	0.47883	1.6066
AMBION_S31707	AAUGUAACAAGCCUCAGGG	55872	-0.71062	-0.72824	0.93908	-0.77258	0.68866	-0.17118
AMBION_S31708	UUAGGGUCUUCAUUAGUGC	55872	-1.1218	0.44588	-1.1065	-1.4825	-0.33255	-1.0096
AMBION_S32015	UCAUCUACCUGGUUAGGUC	56155	1.0238	0.26013	0.37006	-0.29102	0.39145	-0.5774
AMBION_S32016	UAUGAUACUCAAUAACUCG	56155	-0.14796	-0.56032	0.7194	0.052467	0.7064	0.14712
AMBION_S32017	UCGUUGAUUUCGAAACUGC	56155	-0.37283	-1.1961	-0.11529	-0.0206	-0.60071	0.30627
AMBION_S322	UUAUUACUCAAGGACAACC	3654	-2.4114	-1.1739	-2.7124	-1.2155	-1.8693	-0.8418
AMBION_S32283	UGCGAUGUAAGGGUGAGGG	56848	-0.13281	-0.10131	0.59271	-0.93868	0.13356	-0.79304
AMBION_S32284	UAGAUGCAGAAGUAGGCCG	56848	-0.94658	-0.26842	-0.99604	-0.79789	-0.32923	-0.68852
AMBION_S32285	UGAGUGUAGAGCUGCCUUG	56848	-1.0391	1.9942	0.20271	-0.75069	-0.34976	0.45051
AMBION_S323	UUACAUGAAACCUGACUUG	3654	-0.58631	1.3637	-0.33736	-0.35188	0.71154	0.32133
AMBION_S32372	UGUUUGAACACCUCCAUGG	56911	-0.021871	-1.4386	0.62854	-0.28849	-0.23707	-0.49934
AMBION_S32373	AACUGAAAUACUGUAAUCC	56911	-0.60172	-0.6471	0.16697	0.38972	-2.2053	0.40846
AMBION_S32374	UUUUCUGCCUGAUCUAACU	56911	0.011372	-1.492	-0.27859	-1.6869	-0.090201	-0.79683
AMBION_S324	UGUGAUACAUGUCUUUUCC	3654	1.3494	0.010069	1.6364	-0.32809	1.2235	-0.33787
AMBION_S32405	UGACUGACAACUUCUGGAU	56924	-0.20598	1.4295	0.39053	0.67562	0.0025007	1.8383
AMBION_S32406	AACAUGCUUCGGAAUAGCC	56924	-2.8826	-0.78431	-2.7406	0.9672	-2.9893	0.97511
AMBION_S32407	AAUCUUCACGUAGCUGUCC	56924	-1.9631	-0.55176	-1.1438	0.14282	-2.4348	-1.1609
AMBION_S3245	UAGUGAACCUGCUUGAUGC	1263	-0.20111	-1.5915	0.97301	-0.29037	0.055328	1.0317
AMBION_S3246	ACAGUUGAUACCCAAAGCC	1263	-2.593	0.80066	-3.6785	3.0445	-1.5394	0.87914
AMBION_S32543	AACUGAAUUCAUUCCACUG	56990	-0.57891	-0.53928	-0.30303	0.22089	-1.2447	-0.31985
AMBION_S32544	UAUGCACAAAGUUUGUGGG	56990	-0.57147	-0.48496	-1.2803	-1.1	-0.29536	-0.094163
AMBION_S32545	AUACUUCUGUCAAUCCGCC	56990	-1.4111	0.4958	-2.2726	0.95703	-1.9802	2.5608
AMBION_S32715	UAGGGAUACACUUCACAGC	57118	-2.2783	0.78974	-1.3881	-0.49057	-2.265	-1.0047
AMBION_S32716	UCAGCUAAAACCACUUCGG	57118	-0.91633	-0.32697	-0.42746	-0.098461	0.04179	-0.24307
AMBION_S32717	UAGGCAAUCACUCCGAUGG	57118	-0.20747	0.62901	-0.55648	0.44453	-0.14326	0.23355
AMBION_S32772	UGCUCGAUCGUAAUCCACC	57144	-0.86687	-0.77369	-0.19298	-0.72973	0.48869	0.60192
AMBION_S32773	AUCGGAUUCGCUGGAAUAC	57144	0.26949	-0.90869	-0.081783	-0.6545	-0.50829	0.095005
AMBION_S32774	AUUGUCAUGGUGGUAAUCC	57144	-1.4889	-0.81731	-0.25567	0.040577	-1.1069	0.95501
AMBION_S32778	UUACUUGAAUGGUGAAUUC	57147	0.33218	-0.34643	-0.70227	0.15156	0.14202	2.1016
AMBION_S32779	UCAUGAGAUAGUAAGGUGC	57147	-0.5382	-1.5623	0.1379	-0.23118	-0.43731	-0.87399
AMBION_S32780	UUGAGUGCAAGGUCUGUUG	57147	-1.4671	-0.55914	-1.9832	0.59469	-2.6227	-1.6514
AMBION_S32827	UCUCGAAAAGCUUAGACUC	57172	-0.13517	-0.1044	0.89982	-0.072924	0.16879	0.82164
AMBION_S32828	AAACUCAUAGUAGCCCUCC	57172	-0.32644	-0.82274	0.26066	-0.79462	-0.0049908	-1.5543
AMBION_S32986	UAUUCGUCAACGUAUCUCC	57396	1.0828	-1.1952	0.49034	-0.20725	0.096921	1.41
AMBION_S32987	AUCAGUACUAUUUAAGUGC	57396	-0.76205	2.7596	-1.5162	3.2145	-1.8843	1.9482
AMBION_S32988	UUCAUCCCAAUCUAGCUGG	57396	0.46852	0.68035	0.54077	-0.58865	-0.2379	0.18249
AMBION_S33013	UUUGGAGGAUUUGUGGUCG	57410	-2.158	-1.265	-1.2755	-0.53301	-1.201	0.315
AMBION_S33014	UGAUCUUCUGCUGAUACUC	57410	-0.35367	-0.0051083	0.39634	0.12039	0.65478	-0.5042
AMBION_S33015	UCAGGAUCUACAGUGAGAC	57410	-1.1874	0.13235	-0.65389	0.66057	-0.82011	0.40796
AMBION_S33259	UCUGUUGAAAGGCCUAGUC	57538	-0.25318	0.30321	0.34958	0.71885	0.34777	1.5195
AMBION_S33260	UCCGUAUCAUCCUUGUACC	57538	-1.0252	-0.72404	0.044209	-0.039934	-0.26632	-0.85217
AMBION_S33261	UGGGUUUCCAUAUCCAUGG	57538	-0.078598	-0.69045	-0.38745	-0.94836	-0.3053	-0.27661
AMBION_S33289	UCUUCGCUUAUUAUAUUCC	57551	-0.021871	0.69835	-0.40284	-0.41142	-0.33995	-0.21186
AMBION_S33708	AAAGGCGUAGAGGAGCUGG	57761	-1.516	-0.38734	-0.62037	-0.80025	-0.66548	-1.2066
AMBION_S33709	UGUCAUCCAACUCCAACCG	57761	0.8503	-0.26597	0.095899	-1.3495	-0.98255	-0.74044
AMBION_S33717	ACAGCGGUUAGAGUUCUGC	57787	-2.3114	1.5252	-0.34397	0.75613	-1.9761	0.15757
AMBION_S33718	UUUCUGGUGACAAUAGUGC	57787	-1.0615	1.0618	0.073285	-0.20308	-0.36472	-0.17242
AMBION_S33719	UUCUGUGCAAACGUAGGUG	57787	-0.99289	-1.1242	0.070928	-0.68269	-0.94057	0.061485
AMBION_S3383	UGUUUUAGUAGGUCUGCGG	1326	0.42661	-1.7669	0.74621	-1.383	1.2506	-0.60571
AMBION_S3384	UUAUGUACAGGUAGGAGGG	1326	1.7304	-1.2161	2.0901	1.7478	0.89648	4.8908
AMBION_S3385	AAUGUUCUCAGGAAGUUCC	1326	-0.70141	-1.68	-0.26396	-0.82395	-0.22689	-0.26459
AMBION_S33940	UCCAUAGAAAUUGAUAGGG	58538	-0.19182	0.66392	0.7693	0.63987	0.39427	-0.62774
AMBION_S33941	UACCUCAUAGGAUAACACC	58538	1.3978	-0.68348	0.49649	-0.41027	2.055	-1.5035
AMBION_S33942	UUUGUCUCCAGCAUAUAGC	58538	0.042983	-1.2955	-0.035072	-0.83394	-0.71973	-1.2409
AMBION_S34052	UUUGAUUUCAGCAUCUUCC	60385	-2.1556	-1.0449	-2.6729	-1.2799	-2.7131	-1.7353
AMBION_S34053	AGCAGUGACACGUUGGUGC	60385	-1.5546	-0.50091	-1.4419	0.27817	-2.5537	0.7631
AMBION_S34054	UUCGAUGCCGGUGAACAGC	60385	-0.06644	1.0293	0.19412	0.30322	0.93655	-0.0012634
AMBION_S34394	UAGUCUGAUAUGUAAAUUC	64080	1.3448	2.295	0.65925	-1.3501	1.8951	-1.4853
AMBION_S34395	UAAGGUAAUGAUUACCACC	64080	0.4026	1.1287	1.4915	-0.07764	0.98225	-0.039677
AMBION_S34396	UUUGGGACUAAUAGCAAUC	64080	0.74816	0.39962	-0.10096	2.331	-0.0098959	-0.49429
AMBION_S34409	UAGGCUAUCAAAUGGACCC	64089	0.30857	-0.68899	-0.016389	-0.26663	0.76772	-0.59752
AMBION_S34410	UAGGUGUAGAUGGUCUAUC	64089	-1.8117	0.36875	-1.7552	0.27035	-0.70187	-0.70592
AMBION_S34411	UCUUGAUCAACCUCAAGUG	64089	-0.52845	0.57814	1.2541	-0.080692	1.8486	-0.15664
AMBION_S34477	UUGACUUUGACGAACACUG	64122	-2.0659	-0.022069	-0.96075	0.32342	-0.86701	1.1554
AMBION_S34478	UGCUCUCCAAGUUUUGAUG	64122	0.084965	-0.52404	0.37373	-0.92827	0.027272	-0.10746
AMBION_S34479	UGCUCCAUCACAAAGGCGG	64122	0.18402	-0.86525	0.093848	-0.4463	-0.37987	-0.47651
AMBION_S34686	UUACUUCGCUGUCUGAUUC	64398	-1.3413	0.86182	-1.5033	1.6293	-1.5547	2.0816
AMBION_S34687	UUGCCGUACAGAAUCUAUG	64398	-0.38997	0.47599	-0.24977	0.76677	1.0887	0.87756
AMBION_S34688	AUAGGCUUUAUCAAGAUCG	64398	-1.5813	-1.1236	-0.62237	-0.35363	-1.6404	-0.51096
AMBION_S34896	ACAGUAUUUGCUGAUCUGC	64768	1.0474	0.99364	1.0201	1.9164	1.2835	0.69559
AMBION_S34898	UCUGGUUAAAUUAGGAAGG	64768	0.081889	2.4056	0.43477	0.64399	1.2721	0.85651
AMBION_S34930	UAAAAGGACAAGAUGUUCA	64781	0.051689	1.1575	1.0942	0.010424	1.0032	-0.80923
AMBION_S34931	AUUUUAACAGUAACAAACU	64781	0.82354	-0.37959	0.40039	-0.16065	1.7339	-0.52956
AMBION_S34971	UAUUCGUCAGCUCAAACUC	64799	1.1489	-0.11945	0.51082	-0.23622	0.95656	-0.25139
AMBION_S34972	UAUCGAAAAGUAACCAACC	64799	0.37537	0.72461	0.95524	-0.67875	0.63381	-0.35034
AMBION_S34973	UUCUGGUAUAGCAUAGUUC	64799	-0.98073	0.93384	-2.9229	0.10172	-1.3593	-1.0384
AMBION_S35166	AUAGUUCUUCAUAACGAGG	65018	-1.0415	0.15163	-2.7881	-1.2292	-2.1861	-0.74343
AMBION_S35167	UCGGAUUUCAGGUCUCUGU	65018	-0.15704	-0.96113	-0.44684	-2.0485	-0.16469	-1.4548
AMBION_S35168	UUCUGUAAGUGACUGCUCC	65018	-1.7807	0.48058	-0.6367	-0.18016	-1.0653	0.21565
AMBION_S35180	AUAGCUGUAAAUGGGACUC	65061	-0.55059	-0.76988	-0.65364	0.067914	-0.59079	0.39574
AMBION_S35181	UAAACUGUCGCAUAAGAGC	65061	0.09404	1.5038	1.7984	-0.15095	1.563	0.89044
AMBION_S35182	UAAGUUCUGAGGUUUCAGG	65061	-1.7783	-0.099049	-2.8885	-0.49872	-2.6384	2.0202
AMBION_S35233	UGUAGACUAAGGGAUGAUG	65125	-1.346	-0.78011	-1.1297	-0.43459	-1.2292	-1.0114
AMBION_S35234	AUACUUGAAACUACGCUGG	65125	-1.7694	-1.3987	-2.382	-0.55863	-2.6376	-0.87419
AMBION_S35235	UUCGAUAUCUGACUCAUUG	65125	0.6363	-1.3027	-0.28718	0.61317	0.76734	2.0105
AMBION_S35240	UUUCUUUUCCACAUACACG	65220	-1.0041	2.0268	-0.78282	0.30657	-1.3713	1.4026
AMBION_S35241	UAAUCUUCUCGAAAGGUAC	65220	-1.1315	-1.5098	0.24855	-0.77602	-0.58493	-0.36257
AMBION_S35275	AAUGGAUAGGGCAAAAGCC	65266	0.0040922	0.5884	-0.6562	-1.0876	-0.087691	-0.68857
AMBION_S35276	UACUUUUCCUCGUACAUCU	65266	-1.969	-0.98621	-1.7132	-0.96205	-2.5102	-1.214
AMBION_S35277	UCAUAGAAGCGGACGAUGU	65266	-0.18559	-0.96233	0.63818	0.9983	-0.38561	0.086567
AMBION_S35278	AUACUGACAAACGUGAGGC	65267	1.5076	3.0597	1.7367	0.22494	0.35763	-0.47331
AMBION_S35279	UCCUAGAUCACCAAUCUUC	65267	0.26042	2.3896	0.86478	0.51871	1.5259	-0.082996
AMBION_S35280	UCGGUUGUCUGCAAACUCC	65267	-1.5011	-0.30012	-0.29005	-0.086389	-0.7943	0.052037
AMBION_S35281	UCAUGCUCCACCAUAUACG	65268	-0.61431	-0.43588	-0.71506	-1.0714	-1.6111	-0.81994
AMBION_S35282	UUUGCUACUAGACUUAUAG	65268	-0.37787	2.281	0.10559	1.02	0.004688	1.958
AMBION_S35283	UCAUAGCCUAGCAUACUCC	65268	-1.2677	1.9348	-0.72838	1.5987	-2.0691	-0.54029
AMBION_S35284	UGCUUCUUCACCGCUAAGC	65975	0.1882	-1.383	0.65925	-0.11907	1.3695	-0.55371
AMBION_S35285	UAUCUAGUAGUUCCUUAGC	65975	-0.7076	-0.2548	-0.36284	-0.21222	-0.30826	-0.32098
AMBION_S35286	ACUGGUUGCAGGAAAUUGC	65975	-1.9023	1.7052	-2.3155	0.83031	-0.91762	1.2389
AMBION_S35418	AUGGUUCUCAUAAUCAUCU	79012	0.39119	0.43619	-0.27231	-0.047545	0.86073	-0.050068
AMBION_S35419	UAUCUGUCAGUCACCUCCG	79012	-0.53215	1.9767	-0.0042493	0.34102	0.014367	1.5254
AMBION_S35420	AAAUAUCAUCCCAAUAUGG	79012	-1.1631	-1.4868	-0.37313	0.5013	-2.1839	-1.0883
AMBION_S3585	UAGAUUACUAGGUUUUAGG	1432	0.15671	-0.43872	-0.23855	-0.22147	0.029986	-0.50678
AMBION_S3586	AAAUGGUCUGGAGAGCUUC	1432	0.18041	-0.27836	-0.18353	0.58431	0.15821	0.54914
AMBION_S3587	UAUGUUUAAGUAACCGCAG	1432	1.3578	-1.7074	0.51264	0.68813	0.34626	-0.57978
AMBION_S3594	UGUGCUCUAAGGUCUCAAC	1436	0.58814	-0.064546	-0.23258	-0.74332	-0.87248	-0.60911
AMBION_S3595	UACUUGAUCGAGGUUGAGG	1436	0.27029	-0.14556	0.10567	-0.17433	0.18077	0.63442
AMBION_S3596	UUUGGUAACGGUUAUUAUG	1436	0.59793	1.5641	0.62443	1.2829	0.57582	-0.6398
AMBION_S35998	UUUACUAACAGAUUCUCGC	79646	1.1583	0.83073	0.17811	0.27031	-0.28921	1.4646
AMBION_S35999	UAGGUUCAAAGUACGAGAG	79646	1.2284	2.0942	-0.80867	3.3856	-1.902	-0.36324
AMBION_S36000	UUCCAAUUGUGCGAAAAUC	79646	0.41502	1.1788	0.53218	-0.16724	0.69851	-0.70651
AMBION_S36064	AUCUCUCCAAGCUUCUUGU	79672	-0.52226	0.70716	-2.353	-0.79702	-2.3848	-1.2025
AMBION_S36066	UUCACUUUCACGAACACUC	79672	-0.41173	1.2644	-0.66535	-1.3628	0.9595	-0.77712
AMBION_S3613	UUUGUUCCCUCGGUAAUCG	1445	-0.72755	1.4141	-0.020473	3.3302	0.33113	0.78587
AMBION_S36138	UCAUAUACAAUGCGAGGCC	79705	-1.1902	-0.56567	-1.0299	-0.65633	-0.69508	-0.28805
AMBION_S36139	UAGCUUGAUGUUGAUGUGC	79705	0.26344	0.028528	-0.35638	-0.62985	0.056308	-0.19388
AMBION_S3614	UUUGGUUUAAUGAGGCGCG	1445	0.70918	1.2448	0.65973	-0.59615	0.45268	-0.75098
AMBION_S36140	UAUGUAGCAUGUCUGAGUC	79705	0.66062	-1.0135	0.56942	-0.61785	0.67413	-0.08895
AMBION_S3625	UGAGAUUCUAGCUUCACUG	1452	-0.43407	-0.42072	-0.045085	0.85923	-0.068831	0.57769
AMBION_S3626	UUAAGUACAUCGCAAAUUC	1452	-1.0058	-1.2502	-0.18747	0.4614	-1.282	-0.25245
AMBION_S3627	AUUUUCUUCUCGCUAAUCC	1453	-1.2419	-1.2074	-1.0473	0.4977	-1.2653	-0.15155
AMBION_S3628	UAUUCGAUGCGACUGAUCA	1453	0.70318	-0.11565	0.90558	2.3519	0.26647	1.6537
AMBION_S3629	UUCAAUUCCAAGGUGCGUG	1453	-1.6964	-1.2741	-1.0259	-1.5173	-1.285	-1.5548
AMBION_S3630	UUCUCGAAGAAGUCCAGGC	1455	-0.67957	-1.0808	-0.79659	-0.52022	-0.54303	-0.14936
AMBION_S3631	UUCAUUUGUAUAGAGAUUC	1455	-0.27449	0.74234	-0.89115	-0.86103	0.14167	-0.8965
AMBION_S3632	UCAUAGUCGAACACGAAGC	1455	0.39852	-1.0089	0.30673	1.1198	0.44964	-1.457
AMBION_S3633	UCCCUAAUCGUAAUUCUCC	1456	0.85191	-0.044337	0.65371	0.61211	0.44532	0.85213
AMBION_S3634	AAAGCUUCUAAAUCGUCUC	1456	0.5491	1.88	1.5794	0.34392	0.60929	1.6858
AMBION_S3635	UUUCGAUCAAACAAGUCAG	1456	0.94218	-0.54494	1.6246	1.1535	0.95285	1.9057
AMBION_S36381	UUAUCUGUAAGUAGGUAUC	79810	-0.19182	2.3307	-0.04966	0.87401	0.46474	0.8544
AMBION_S36382	UUUCCAACAUAUUUGACUG	79810	-0.5261	-0.34532	0.55141	-1.1304	0.85642	-0.19251
AMBION_S36383	UAUUGAAUGAUGUGGAGUC	79810	-0.16371	-1.1395	-0.035072	0.58359	0.1163	0.99305
AMBION_S3639	UACACGAACAUUGUACUCC	1459	0.33869	-0.90047	0.29561	0.39615	0.96061	0.28903
AMBION_S3640	UAUCGUUGAAGUGUGGAUC	1459	-1.0064	-1.0533	-0.71578	0.23258	-0.60562	0.71136
AMBION_S3641	UCCCUUCGAAAGAUCAUGC	1459	0.0059836	1.3756	-0.2669	5.0583	-0.099187	1.8049
AMBION_S36441	AAUCGAACAGGAGACAAUG	79834	0.86089	0.27805	1.363	-0.8677	0.93542	0.1658
AMBION_S36442	UGCUCUUACAGAUCUUGAC	79834	0.81098	0.30638	-1.0122	-0.93467	-1.1713	-1.181
AMBION_S36443	UUUAUCCCACCUAUCAUGC	79834	-0.84942	-0.88466	-0.8573	0.88364	-1.5443	0.28927
AMBION_S36447	UUCACCAAUAUAUACUUUC	79837	1.1252	-1.283	0.075744	-1.1577	0.1857	-1.0759
AMBION_S36448	AAAUCGAUCACGGAGGUUC	79837	1.3101	-0.26403	1.2944	-1.4075	1.4646	-0.65469
AMBION_S36449	UCGCUUAGCAUACUGCUCC	79837	-1.2823	-1.4833	-0.53356	-0.82787	-1.2216	0.051314
AMBION_S36501	UCUCAUACAAAAUGCAUGC	79858	0.16223	0.80911	0.060388	-0.17744	0.47742	-0.36821
AMBION_S36502	AAUUGAUUCAAGUUCGUGG	79858	-0.24779	-1.1938	-2.298	-0.679	-1.8053	-0.93099
AMBION_S36503	UUUUGUUGAAGCACGUAUC	79858	-2.0458	-0.74312	-1.3873	-0.504	-1.2819	-0.23302
AMBION_S36551	UAUACUACCACGGUGUGCU	79877	1.2669	-0.67177	0.27025	-0.16542	0.79732	-0.74365
AMBION_S36552	UUUCGGCUAAUUACUGUAC	79877	1.3585	1.1945	-0.0010187	0.11428	0.093411	-0.57255
AMBION_S36553	UCCAGAAUCACGUAGCGGU	79877	2.1585	-0.36293	0.6611	-1.308	1.3582	-0.8889
AMBION_S36619	UAAAUAACAACUUCCCGUG	79906	0.51156	1.9368	1.2376	0.1596	0.97629	0.24594
AMBION_S36620	AAACUGUCCAGAGAAGGUG	79906	-0.14191	-0.17721	0.070054	-1.2245	-0.13727	1.2769
AMBION_S36621	UCCAUUCUCCUUCAUAUCG	79906	-0.4093	0.015572	0.73845	0.27086	0.6096	-0.33595
AMBION_S36676	UGAAAUUCUGGGCACAAGC	79934	0.71927	-0.54163	0.30864	1.1885	-0.2568	-0.91326
AMBION_S36677	UUGGUUUCAAAGCCUGUGA	79934	2.3235	0.89453	1.1555	0.84622	-0.16953	2.2337
AMBION_S36678	AAUCUGGUUCCGCAGGUCC	79934	-1.7175	-1.2567	0.3259	-0.014125	-1.8397	-0.79006
AMBION_S36847	AUGGUGAUCAAAGUCGCUC	80025	-2.3043	1.0877	-1.8923	0.45545	-1.931	0.35484
AMBION_S36848	AAUAAUCCAAAGCAUAUGC	80025	-0.014862	0.61767	0.42219	-1.0552	1.1597	-1.318
AMBION_S36849	AAUAGCACUGUGACCGUCC	80025	0.069731	-1.2503	-0.13821	0.87137	-0.53331	-0.29933
AMBION_S36922	UCUUCAUUAACCAGUGUGG	80122	1.5548	0.78576	0.89726	-1.1606	1.1877	-0.00099022
AMBION_S36923	UUUGAUAUCGCGAUGUACC	80122	0.7656	-0.29807	0.33819	0.23391	1.5372	0.78775
AMBION_S37044	AAUGUGAUCAAAGAGCUCC	80201	1.2008	-2.1144	0.16276	-0.51287	0.13074	-0.75152
AMBION_S37045	UCUUGUUGUACAUUCGCAC	80201	-0.21754	0.59741	-0.80867	0.34606	-0.5712	-0.45758
AMBION_S37046	UAUUCUAGAAAAGUGAGGG	80201	0.60226	-0.43781	1.0278	0.36104	0.16219	-0.924
AMBION_S37072	AACGUGAUAAUUCACUUCC	80216	1.4887	1.3456	1.276	-0.2897	1.0158	0.47605
AMBION_S37073	AAAUCGACCACAACAUCUC	80216	0.88055	-0.26979	1.078	-0.23458	0.57896	-0.77279
AMBION_S37074	UAAUCGUUCUUGCUCAUGG	80216	1.0886	0.050086	1.744	-0.40485	0.50635	-1.3445
AMBION_S37150	UUUCAGAAUCCGACCAUCC	80271	1.4769	0.088883	0.24977	-0.070262	1.1553	-1.6213
AMBION_S37151	UCCUCUUCCAGAUAGGUCC	80271	0.66275	-0.24049	0.45126	-0.70935	0.13858	-1.6344
AMBION_S37152	UUCUCAUACAUGUCCUUCC	80271	-0.32176	0.44526	0.0021711	0.067219	-0.62652	-0.78608
AMBION_S37258	UCGUUCUUAAUUGUUGGUC	80342	0.53281	0.18001	0.45707	-0.37865	0.59861	-0.70629
AMBION_S37259	UUAAGAGUUUCUCCUGUUC	80342	1.2647	-1.2651	0.36727	-0.92673	0.82577	0.7846
AMBION_S37260	UAGUUGAUCUUGUAGGUCC	80342	2.7105	-0.0052993	0.74991	-0.81296	1.774	-0.91789
AMBION_S37442	UCAGUUUCCUCGCCGACUC	80851	-2.3586	0.57006	-0.98634	-0.41561	-1.5589	-0.47335
AMBION_S37443	UUAGGGACCCACUAGCACC	80851	0.32697	-0.23102	0.84863	-0.056261	0.68543	-0.1507
AMBION_S37444	UAUUCUAGGAUCCAGUUCU	80851	0.89405	-0.61074	0.033685	0.52038	0.16936	-0.64856
AMBION_S37445	AAUAUAGUCACCAAUGUUC	80852	0.65082	-0.48944	-0.96075	2.7769	-0.53583	-0.14125
AMBION_S37446	UUCAGUGUGACGGUCUCUC	80852	3.0737	1.1785	0.86801	1.326	-0.51958	-1.1716
AMBION_S37447	UUUCCAUCCUUGUCGGUGC	80852	1.6333	0.64338	1.9131	0.66915	1.3567	-0.22442
AMBION_S37779	AAUGAUGUGAGGGUGGUUG	81788	-1.4994	1.7535	-1.534	1.1703	-1.9972	0.50966
AMBION_S37780	UAGGAUCUUAUGGUCAUGC	81788	0.5841	-1.5083	-1.0413	2.5241	-0.4115	-0.5716
AMBION_S37781	UAUGUGCAUCAGAUCUUGC	81788	0.36882	1.6632	0.23709	-0.97778	-0.49029	-0.723
AMBION_S37907	UGAAGUGGAAGGAUAUUCC	83440	-1.2516	0.152	-1.3498	1.8043	-0.55133	-0.87791
AMBION_S37908	UUCCUUGAAUGCAGAAUGC	83440	-0.81953	-0.79923	-1.6551	-0.88216	-1.4923	-0.39412
AMBION_S37909	UAACAGCUCCUGUUCAUUC	83440	0.055141	-0.5161	0.72699	-1.0519	-0.47882	0.60372
AMBION_S38002	UACUGCGUCAGAAUCUGCU	83549	-0.21452	-0.96028	-0.97343	-0.25109	0.15955	-0.22608
AMBION_S38003	AACAGAACCACGUCCGCAG	83549	1.5457	-0.22365	0.98483	0.32805	-2.1896	-1.2286
AMBION_S38109	UCAGUGUCCUGAGAUGAGU	83694	1.8428	-0.36711	0.70788	0.08829	1.113	0.25997
AMBION_S38110	AUAGUCCUCACUAACAUCG	83694	1.9423	-2.1058	0.19605	-2.1737	-2.8006	-1.5499
AMBION_S38111	UCCUCGCUCACAAAGUACC	83694	-0.2634	-1.1596	-0.71119	-1.1227	-0.69822	-0.66952
AMBION_S38154	UCUAGGAAUAUAUGCUCGC	83732	0.067821	0.30843	0.26001	0.13088	0.75363	0.34463
AMBION_S38155	UGAUAUACACGCCUCCACC	83732	0.16362	0.014698	-0.84097	0.4093	0.60639	-0.071788
AMBION_S38156	UCUCAUGUACUGAAUGACC	83732	-0.11994	-0.070265	0.45196	0.092453	0.32853	-0.51812
AMBION_S38320	UUUGUUUCAGCAUCUUGUC	83903	-1.6245	0.56539	-2.0971	-0.61505	-2.3946	-1.201
AMBION_S38321	UAAGAUACAUUUAGCUUAC	83903	-0.14796	-0.29742	0.80663	-0.11277	1.0919	1.3364
AMBION_S38322	UAAAGGAGUCAGGUCCUGG	83903	-1.0002	0.067233	-1.0349	-0.62195	0.064673	-1.092
AMBION_S38327	AAUGGUAUACUCGGCAGCC	83931	-1.0283	0.12702	-0.068861	0.56908	-0.20018	-0.4468
AMBION_S38328	UAACCAUCCGGCUGGAUUC	83931	2.0126	0.13847	1.5091	0.79	1.3022	-0.15652
AMBION_S38353	UCUGUCUCCAUAGUCGACG	83942	-0.32635	0.29301	-0.62037	-0.40073	1.0101	-0.010956
AMBION_S38354	UUUUGAUUAACUCGAGGAG	83942	-0.042088	0.043003	0.29296	1.163	0.94031	1.7049
AMBION_S38355	UAAAAGUUUAUGGAUCUUG	83942	-0.076167	0.40322	0.1139	0.029195	1.632	0.46559
AMBION_S38366	AACUUGUUGACGAAGUCCG	83983	-2.6796	3.2683	-2.3709	1.2621	-2.4595	1.7241
AMBION_S38367	UCACGAUGUACAGUUUCCC	83983	0.13942	0.12823	1.4786	-0.93617	2.1243	-0.2166
AMBION_S38368	UUCCGAACAAGGGCAACUG	83983	0.37855	-0.52711	1.0049	-0.21618	-0.050048	0.083651
AMBION_S385	UAUCUGACGGAAGACAACC	9833	-0.57938	0.58824	0.36424	0.91947	-0.28257	0.23644
AMBION_S386	UUUCAUAGAAAUCCGUUUC	9833	0.44271	-0.72433	-0.47888	0.081657	0.97767	-0.54767
AMBION_S387	UAAUCUUGCAUGAUCCAGG	9833	0.46988	-0.14422	0.7921	0.27141	0.76434	-1.3279
AMBION_S38733	UGAGUUCUUAACCUCCUCC	84254	0.57057	0.27315	0.32399	0.62386	1.2525	0.094952
AMBION_S38734	UUCACUUUCGUUGUAGGCC	84254	-1.0131	1.2986	-0.35638	-0.92374	0.099863	-0.33959
AMBION_S38735	UCUUGUCUAACAUCUUCAG	84254	1.981	0.50766	0.41472	-0.77636	1.6306	-0.6211
AMBION_S38813	UAUGGAUCAAUGUUGUUUU	84284	0.13155	-0.035235	-0.26976	-0.39928	-0.77118	-0.28627
AMBION_S38814	AACGUGACGACAUCGAAUC	84284	0.5841	1.2183	1.0166	-0.026309	-0.51474	0.57464
AMBION_S38815	UUCGGUAUAAAAUCCAUCA	84284	2.0564	1.3947	0.66683	1.2845	-0.40425	-0.87242
AMBION_S39016	UUUAGCACGAGGAAUAUUU	84446	-1.1218	-1.0725	0.12693	0.032043	-0.37941	-0.30124
AMBION_S39017	AGUUUAACCAGCCCUGUCU	84446	-0.0057871	-0.71341	0.031287	0.15736	-0.2276	-0.18103
AMBION_S39018	UAGGUACCAAGGAUGUUUC	84446	0.24724	-0.50371	0.3918	-1.1628	0.59956	-0.017692
AMBION_S39031	UAAACGACUUCUCUUAAAC	84451	0.73107	0.26559	0.95613	-0.0046854	0.83114	-0.23791
AMBION_S39032	UUCUUGAUACACUACAAUC	84451	0.78375	0.17655	0.31881	-0.77051	0.63704	-0.012572
AMBION_S3911	UUUGCUAUUUUUACGAUCC	1606	-0.1459	0.55033	0.61193	0.32874	0.031394	-0.21987
AMBION_S3912	AUGUUUAGCACUGCGAUGC	1606	-1.6263	-0.94479	-2.6694	-1.1254	-1.7754	-0.71055
AMBION_S3913	UGCUGUUGAACUUCUCCGG	1606	-0.66363	0.3676	-1.3641	-0.89502	-0.18888	-1.3506
AMBION_S3914	UCACGUUAUUUUCUAAGCC	1607	0.062655	-0.88515	0.52539	-0.75563	0.94794	-0.14879
AMBION_S3915	ACAGGUAACAGACAAUGUC	1607	1.4919	0.50638	0.75175	1.8157	0.34917	0.080591
AMBION_S3916	UUCUAUGCAAUCCAAAACC	1607	-0.76229	0.65537	-0.55812	3.0309	-0.67082	0.63898
AMBION_S3917	UUUGAGUACGUUUUGACAC	1608	0.074923	-1.1149	-0.39671	-0.2652	-0.012251	-0.98604
AMBION_S3918	UUCUGUAUAUUAGUAUCUG	1608	-0.80459	0.40628	-0.20507	-0.46804	-0.64321	0.36563
AMBION_S3920	UAGGAACCCUGGGCAAUCC	1609	0.77626	-0.027253	1.0536	1.5659	0.92964	-1.2577
AMBION_S3921	UGAGGGUUCAGUAGCUUCC	1609	-2.1509	-0.047729	-3.2447	-1.3853	-2.1799	-1.3221
AMBION_S39212	AUAGUUAAACUUCUCGUUC	84630	1.6634	0.15485	0.54409	0.39002	1.0327	1.828
AMBION_S39213	AAAGGUCCUCUCAACUUUG	84630	0.048664	-0.79172	-1.4031	-0.5808	-0.73735	-1.4611
AMBION_S39214	ACAUGAUCAACUGGUAGUC	84630	-0.65246	1.5975	-0.47627	0.3843	-0.53761	0.037425
AMBION_S3922	UUACUCAUCUGCACGAUCU	1609	-1.1653	-1.4046	-0.57577	-1.2584	-1.2348	-0.76605
AMBION_S3929	UGUAUCUUUAGGCUUGAUC	1612	-0.047759	1.6882	-0.24154	0.25152	0.1215	-1.2181
AMBION_S3930	UGAUGUUCACGUUACAGCC	1612	-1.641	-1.0675	-1.208	-0.60519	-0.79206	-0.76585
AMBION_S3931	UGAGUAAUGGAGGUGUCCC	1612	0.97367	-0.62356	0.75974	-1.0301	2.0003	-0.44893
AMBION_S39685	UUUCGUUAUGCUUAUACUC	84930	-1.0604	-0.30358	-1.3344	-0.084984	-1.7365	1.6174
AMBION_S39686	UAAGCGAUAACACUUGUCC	84930	-0.47467	-0.9986	-1.0122	0.56672	-1.9972	0.77441
AMBION_S39687	UCUAUCUGAAUCUAAGGGC	84930	-0.77891	-0.58314	-1.1151	0.77544	-2.2398	1.5858
AMBION_S39931	UGAUCUUCACCAAAUGCCC	85366	-0.77718	-0.9782	-0.38492	-0.33366	-0.15815	-0.98764
AMBION_S39932	UUGGUCAUAAUUCACCACC	85366	0.935	-0.29043	0.9617	-0.52846	1.1791	0.4338
AMBION_S40003	UUUCCUCACACGGUCAUUC	85443	0.20236	0.18691	-1.6287	-0.64357	-2.0564	-0.45883
AMBION_S40004	UGCUCUUCAGUGUCAGUGG	85443	0.26647	-0.42343	-0.95081	-0.83085	-0.4357	-1.0982
AMBION_S40005	UGAUGUUAAAGAGCUCGUC	85443	0.29587	-0.20256	0.52072	-0.98244	1.4657	-1.0543
AMBION_S40075	UAGUUUGUCUAUAAAGUCC	85481	1.7035	-1.128	0.034796	-0.60515	0.83819	-0.73907
AMBION_S40076	UUUUCGACUCUUCACCUGG	85481	1.3283	-0.57107	1.3558	-0.031583	0.69511	-0.77716
AMBION_S40077	UAGAAGACUGUGCAGAUCC	85481	0.36639	-0.30646	0.42045	-0.57589	0.38876	-1.072
AMBION_S40181	UAGGGUUACAAUUUCAGCC	89882	0.31094	-0.18811	0.65669	-1.5949	0.026458	-0.034327
AMBION_S40536	UUCAAGUCCACGGGAAUUC	90956	-2.0895	0.51239	-0.55639	0.9158	-0.17788	-0.20481
AMBION_S40537	UUUCUAGAAACGACUGGUC	90956	0.64157	0.52204	-0.14316	-0.19756	1.1307	0.097183
AMBION_S40538	UUCGUAACGCAGGUCAAUC	90956	0.98645	-1.0575	0.36601	-0.51101	0.93512	-0.65543
AMBION_S40588	UUAGUGACAGUCACACUUC	91156	-0.18001	-1.0243	1.4961	0.017405	-0.45269	-0.66507
AMBION_S40589	UCUUGCUUAAAGAUGACUC	91156	0.85635	-0.764	-0.039786	-1.9726	-0.12598	-0.80358
AMBION_S40590	UUCACUAUCACCGGCUUCC	91156	2.3701	-0.016495	2.8327	-0.42248	0.77021	-1.8335
AMBION_S40696	UUCUUGUAGACAUAUGCGA	91584	-0.24374	-0.83793	-0.46682	-0.49686	-0.46678	-0.40311
AMBION_S40697	AUGGUUAAGAGCGCACUGC	91584	-0.66222	2.3842	-1.5872	0.5576	-2.3779	1.1713
AMBION_S40698	UUUGGUGCCCACAAAGGCC	91584	1.4874	-0.68265	0.65823	-0.74641	-1.2159	-0.52225
AMBION_S4071	UUCUGGGUAAGUUUUCGUG	1716	-2.573	0.74459	-0.12814	-0.37394	-2.1818	-1.3108
AMBION_S4072	AUCAUAUCCAGCAAGUUUC	1716	-1.1311	-0.77908	-0.78654	-1.1854	0.34315	-0.95347
AMBION_S4073	AAAAUCAUCAUUGACAUCC	1716	-0.31938	0.27528	0.35379	0.52061	1.2159	0.59053
AMBION_S40771	UAUUGAAUUCAUUGAGUCC	91754	-0.10684	1.3284	1.5345	0.58833	1.0693	0.79297
AMBION_S40772	ACAGUUCCAAUGGAUAAGC	91754	0.56897	-0.97122	-0.68913	-0.74907	-0.59056	-0.53725
AMBION_S40773	UCCAUUACAAUAUUCCAGC	91754	0.53174	-2.1587	0.67542	-0.91591	1.1402	-0.0089861
AMBION_S40786	UUCUCGUUCAGCAUGUUCA	91807	-0.69693	-0.51221	0.33167	-0.50646	0.21953	-0.67082
AMBION_S40787	UGUAUGUGGAUGGAGAUCC	91807	-0.7197	-1.3124	-1.4871	-0.45224	-0.31794	-0.87227
AMBION_S40788	UACAAUGAAAUUCAUGGUC	91807	0.93296	-0.11831	1.4747	0.25645	1.9432	0.91118
AMBION_S40921	AUUGGAACAAGCUUCUAGG	92335	-0.29095	-0.5625	0.83584	-1.1455	0.72967	-0.7538
AMBION_S40922	AUCAUAACCCUGGAGAUUC	92335	0.39655	-1.4695	-0.61806	1.7671	-0.92125	-0.69163
AMBION_S40923	UCACGUACUCUCCUGUUGG	92335	-0.71325	-0.0059058	1.0192	-0.65697	0.87776	0.79305
AMBION_S41325	UUGGUGGAUGUAGGAUUCG	112464	-0.45853	0.92295	0.13972	-0.31876	-0.59361	-0.53401
AMBION_S41588	UUCAGGGUUCUCAAAUUCC	114783	-0.19182	0.18481	1.1071	-0.46637	0.9312	-0.24714
AMBION_S41589	AAUGUCAUACCAGUAGUCC	114783	-0.84675	-1.548	0.47388	2.237	-1.1116	2.4844
AMBION_S41590	UGUGCUUCCGAGAUGAACU	114783	-1.6032	-0.53524	-1.2297	-1.1345	-0.87747	0.10872
AMBION_S41609	UUAGGUUCAAGAAACGCAG	114790	-1.2138	-0.38821	0.13461	-0.20178	-1.0883	-0.36159
AMBION_S41610	UCAGUGACAAGACCUUGCC	114790	-0.17217	0.5143	0.94554	1.8264	0.25311	2.7872
AMBION_S41611	UCAUCUAACAGGAACAGGG	114790	-0.017808	0.041211	0.84731	-0.3905	0.88636	-0.45674
AMBION_S4166	UCCUUGUAGUGGACGAUCU	1760	-1.6229	1.1554	-0.14629	-1.246	0.072606	-0.17789
AMBION_S41678	UGAAGUUCAGUCGCUUUCC	114836	0.10559	-0.94269	-0.075252	-0.40822	1.912	-1.0623
AMBION_S41679	UUGGUAACUUGUAUGUUCC	114836	-0.5624	-0.015854	-0.31439	-1.0022	1.1371	-0.0047424
AMBION_S41680	UUUCGGAUUAGUCACGUGG	114836	1.1518	-0.80087	0.76423	1.2037	1.2836	0.87968
AMBION_S41848	UAUUGUUCUCAGGCCGAUG	115701	-0.57419	0.60358	-0.059897	0.7878	-0.96284	1.451
AMBION_S41849	UGAUCAAUGAAGGUCAUGG	115701	0.75955	0.60316	0.7194	3.8171	0.12729	-1.2477
AMBION_S41850	AGACUAUCAGGUACAGCCC	115701	-0.37039	0.52453	-0.4247	1.9433	-1.4712	2.0918
AMBION_S42	UUUCCGCAAAGUAUAGACG	23139	0.69038	-0.76431	0.34932	-0.7507	0.58329	-0.01552
AMBION_S42154	UGUGGUAUGAGCAAAGUCA	117283	0.10559	-0.4653	-0.45402	0.048026	-0.41887	-0.9455
AMBION_S42155	UAUGUAGGAACUGAUAGAG	117283	0.22109	-1.4915	0.11205	-1.82	-0.10178	-0.26672
AMBION_S42156	AUCUGUUUGAUAAACCUGC	117283	-0.43362	-0.56817	-0.62237	-0.95002	0.058937	0.76348
AMBION_S42242	AUACUUCGCAGCAAAAUGC	118788	-2.5663	0.25107	-2.9826	2.9432	-2.668	1.5168
AMBION_S42243	AGUUUAUCAAGGGUCUCUG	118788	-1.0434	0.39	-1.9846	-0.82483	-1.9246	-0.78595
AMBION_S42244	UAGCCGUUUAAGAUUUUCC	118788	-0.66948	-0.33072	-0.023613	-0.076981	-0.065822	-0.3552
AMBION_S4236	UGCAGUACCAGGUUCAGGG	1796	-0.068206	-0.20863	0.25085	-0.42044	-0.12488	-0.030924
AMBION_S4237	UUACCCAGAAUUGGGAUCC	1796	0.62981	0.18159	0.601	-0.55851	1.955	-0.62353
AMBION_S4238	UCAGGUUCAUCAUAGAUGG	1796	-1.5348	0.74173	0.036092	2.4753	0.51805	-0.17214
AMBION_S42413	UUCGGUUAUAAGGCACAGC	120892	0.46436	-0.99532	-0.43611	0.25643	0.39427	0.25166
AMBION_S42414	UCACUAUCCAGGUCAUCAC	120892	0.4026	-0.15902	-0.30146	0.02727	1.171	-0.95471
AMBION_S42415	AGUUGUAAUAAUCGUUUCC	120892	-0.059145	-0.18128	0.013631	1.5063	-0.73551	-0.5648
AMBION_S42512	UCUCGGUGUAGAAAAUUCU	122011	0.48088	1.0619	0.57224	0.13665	1.3836	-0.28824
AMBION_S42513	UCAAUUCUGCUGAUCAUCU	122011	1.6459	-1.5537	0.14759	0.086005	-1.3971	-0.63036
AMBION_S42514	UGAAGAAUCGUGUAGAGUU	122011	1.4314	-0.27883	1.6094	0.79974	0.95089	0.4175
AMBION_S42534	AUCGUCGAUAUUGAUGUCC	122481	-2.2382	-1.8174	-0.28255	-1.147	-1.4758	-0.32958
AMBION_S42535	UUUGAUAGCAAGUCUAUUC	122481	0.49637	-1.5541	-0.57606	0.33118	0.83384	1.0672
AMBION_S42536	AAACUCAUCCGAAGCAUCC	122481	0.90864	-1.9942	1.088	-1.9545	1.0283	-1.5775
AMBION_S42818	AAAGGGAUGGUUGAUCUGU	124923	0.52573	-1.3118	-0.30558	-0.2002	-0.038368	-0.58265
AMBION_S42819	UCAUCUAGAAGAAUAUUCU	124923	-0.099564	-0.071377	-0.76667	0.84529	-0.5341	-0.21499
AMBION_S42820	UAAUGGGAAACUCUGGUAG	124923	-0.19532	-1.2727	-0.015018	-1.2603	-0.98789	-1.4057
AMBION_S43	UGUCAAAAUAGCUAGUAUC	23139	1.4149	0.34479	-0.0081662	1.5824	0.92956	1.7089
AMBION_S43238	UUCCGAAACACUGACAUCC	127933	0.40535	0.71324	0.85887	0.77021	0.34354	0.51358
AMBION_S43239	UCCACAAUAUGUUACGUGG	127933	-1.113	-0.20941	0.80663	-0.17253	-1.1342	0.15691
AMBION_S43240	UUUGCGGAAACCAUACUCG	127933	-0.42389	-0.074772	0.78715	-0.76992	0.36438	0.30871
AMBION_S43473	AAAGGCAUACUCAAUCUUC	130106	-1.9573	-0.9397	-2.2455	-0.60328	-2.5497	-1.4482
AMBION_S43474	AGACAUGUCAUCACUGUUC	130106	-0.37182	1.098	-0.085014	1.1541	-0.0049908	0.28654
AMBION_S43475	UCAUUGUCCAGAUCCGACU	130106	-1.4792	0.24503	-0.482	0.74517	-0.22356	0.01853
AMBION_S43497	AUACGAAGAGCAGUUAGGC	130399	1.1512	-0.52765	0.80769	-0.91106	1.0975	-0.74984
AMBION_S43498	UUCGGUUUUGGUAACAUUG	130399	-0.042088	-0.16777	-0.0010187	1.5098	0.76448	-0.53682
AMBION_S43499	AAUAGUCAUAUAAGGAGCC	130399	0.37855	-0.45067	0.41185	0.38677	1.2104	-0.71574
AMBION_S4357	UUUUCCUUAAUUAACGGCA	1841	-0.76341	-0.16295	-0.038614	0.023829	-0.32903	2.5356
AMBION_S4358	UUGCCGAUUUCAGUUGAUC	1841	0.43354	-0.038079	0.63484	0.73359	0.93407	0.65584
AMBION_S4359	UUUGGAAGCAUCCACCAUC	1841	-0.47471	0.40132	0.23024	-0.099615	-0.0034085	0.32504
AMBION_S43646	UACCUUUUCCAUUAGGAUC	131890	-1.0651	-1.2787	-0.8763	-0.20515	-0.35968	1.3269
AMBION_S43647	UCAGAUAACCUGCAGUUGC	131890	0.18177	-0.85628	0.45126	-0.59425	0.60316	0.010823
AMBION_S43648	AAUCUUUGAAUGGUGUUCG	131890	-1.1826	0.59445	-0.40751	0.30292	0.49057	-1.5427
AMBION_S43670	ACAUUGGUACCUGUCAUCC	132158	0.54461	-0.58128	-1.0708	-0.12877	0.22375	0.025378
AMBION_S43671	UAUGUGAGUCAUUGUGGGC	132158	-1.6544	1.5574	0.42542	0.25222	-1.0003	0.60523
AMBION_S43672	UACCUGGACACGGCUAUGU	132158	-0.43605	0.88462	0.27147	-0.86186	-0.37987	-0.51906
AMBION_S4399	AACCUCAUUAAUAUGCUUG	1859	0.69856	-1.7791	0.95809	-1.5645	1.1676	-1.675
AMBION_S44	UUCAAUAUGACCCUCAUAC	23139	-0.25221	-0.19058	-0.093341	0.56282	-1.2987	-0.050695
AMBION_S4400	AAUGUUAUGAAGUUUACGG	1859	-0.5588	-1.3321	-0.30967	2.0088	0.013867	-1.2925
AMBION_S44003	UCUCAGAGCACGGAUGUUG	136371	0.8066	0.075757	0.85887	-0.41693	0.69022	-0.63088
AMBION_S44004	UCCACUCUCGCUCCAAACC	136371	-1.0706	-0.76127	0.2542	-0.68629	-0.34052	-0.89371
AMBION_S44005	AUCCUGGUCAGCGAUGUUG	136371	-1.5862	0.56788	-0.90027	0.05126	-2.1566	-0.10027
AMBION_S4401	UGAACUUCAAGUAGUCAGC	1859	1.3914	-0.0030179	0.70385	-0.77673	0.97718	-0.29041
AMBION_S44113	UAUCAGGAGGCUGUAAUCC	138429	0.69905	-1.6141	0.80017	0.4358	1.8517	-0.15618
AMBION_S44115	AUAGUCACAAUGAACAGUG	138474	0.38647	1.0488	-0.12388	-1.31	-0.20889	-0.82273
AMBION_S44116	UUUACGCACAUUUUCACGG	138474	0.36024	0.74384	0.42542	-0.4478	0.59187	-0.29059
AMBION_S44117	AUCUUAUGAAGAUACACUG	138474	-1.2725	-0.66977	-0.55362	-1.561	-0.80147	-1.211
AMBION_S44175	AAGCGUAUAGAUUCAGGUG	139189	-0.22486	-0.42688	-0.11876	-0.93636	-0.020047	0.13674
AMBION_S44176	UCACGAAUCAUCACACUCC	139189	0.23622	0.69032	0.76463	-0.17242	1.7501	0.47644
AMBION_S44177	UUAGCAUCCAGUCCAAUUC	139189	-0.80322	-0.3115	-0.060856	-0.49294	-0.55625	-0.56882
AMBION_S44235	UGAUUCUGAGAUGUCAUCC	139728	0.75468	0.1981	-0.16227	-0.92205	1.1849	0.34684
AMBION_S44236	UGAUCCUACGGAGCACUGC	139728	-0.98893	0.26697	-0.15609	-0.49653	0.57896	-1.1476
AMBION_S44237	UCCGAGCAAAGUUCUUCCG	139728	0.077026	-0.40178	0.088118	-0.89062	0.61677	0.36804
AMBION_S44315	UUAUAGCCCAUAUCCGGUC	140609	1.4722	-0.86194	0.71556	0.86195	0.88469	2.163
AMBION_S44316	AAAUGCUUGAUCAUUCUGG	140609	-1.3126	-0.9603	-1.9038	0.047818	-2.0214	-0.039249
AMBION_S44317	UUUGAGCUGAAAAACCGGC	140609	0.028393	-1.0422	0.099577	1.1633	0.90644	1.0934
AMBION_S44459	UCACCAACAGGGACGAUCU	140901	-0.073799	-0.31924	0.49034	0.014578	1.3582	1.4726
AMBION_S44460	UAGCAUGAAACUUUUGUUG	140901	-1.3882	2.5519	-0.80867	-1.0324	0.30634	-0.18741
AMBION_S44461	AUUCUUUCUAUCAUUGCCC	140901	-1.1364	2.2614	-0.43329	1.3238	-0.714	1.5704
AMBION_S44504	UAGUUUGUCGCCGAUACGG	143098	0.89158	0.79533	0.6311	-1.2978	0.012365	-1.001
AMBION_S44505	UUCCUUACAUGGAAUUGCC	143098	-0.5624	-0.80809	-0.61483	0.42055	0.49186	5.1103
AMBION_S44506	UUAUCCUCCACUGGUAUCC	143098	0.12809	-0.30906	0.50926	-1.0691	0.29125	-1.2737
AMBION_S448	UUAAGCAGCUCGUUAAUGG	5347	-3.1414	NA	-4.3686	4.0265	-2.6141	NA
AMBION_S44812	AUAUGGUCUAGAAAGAUGC	146057	-2.5309	-1.4138	-2.9902	-1.7255	-2.3016	-1.1975
AMBION_S44813	UUGGGUAACAUGUCAUGAC	146057	-0.57752	0.7758	-0.31439	-0.95844	0.29667	0.77004
AMBION_S44814	AUAGUUGAAUCGAUCAUUC	146057	1.8327	-0.45733	1.2541	-0.76736	3.0445	2.1823
AMBION_S449	UCAUAUUCGACUUUGGUUG	5347	-2.969	NA	-4.9061	1.4427	-2.7723	NA
AMBION_S450	UGCUCGCUCAUGUAAUUGC	5347	-2.8698	-0.087532	-3.6086	0.41407	-2.8996	2.2582
AMBION_S45052	UCUGGUCCAACGACUUGAG	147746	0.86561	-1.0831	1.015	-0.024942	1.5907	-0.52074
AMBION_S45053	UCAAAGACCAGGUAGAACU	147746	-0.19334	1.2911	0.64187	0.54732	0.61929	-0.79261
AMBION_S45054	UCAGCUUCCAUGGUCAUGU	147746	-1.1509	-0.7196	-0.82578	-0.78513	-0.84449	0.13958
AMBION_S45287	UCAGUUGUUUCAUUCGCCC	149420	0.8503	-0.641	0.20897	-0.012818	0.37894	0.1612
AMBION_S45288	UCCUGGACAACAGAUACUC	149420	-0.36553	-0.94113	-0.38745	-0.24206	-0.093069	-0.56303
AMBION_S45376	UGCUUGAAUCUAAUCGUGU	150094	0.018254	-0.71189	-0.090608	-0.29908	-0.1201	0.8603
AMBION_S45377	UUCCAUAACCUGGUAAAGC	150094	2.8166	-0.31764	1.0102	-0.5083	0.9758	-0.031722
AMBION_S45378	AUUUUUAGCAAAUUCAGUG	150094	-0.68651	-0.25255	-0.71405	-0.094178	-1.3048	2.0325
AMBION_S4564	UACUCAGUGAUGAUCAUCA	1969	-0.29108	-0.68224	-0.011757	-0.83668	0.13136	-1.1221
AMBION_S4565	UAAGUGACCUCGUACUUCC	1969	0.96731	-0.51512	0.86251	-1.1313	2.2918	-0.062733
AMBION_S4566	UUGAGCUCAAUGAAGAUAC	1969	-0.084278	-1.5994	-0.11393	1.8196	0.065005	0.039881
AMBION_S45838	UGUUUGGUAAGUGAACUUC	154043	0.20944	1.0767	0.62854	0.44454	0.58734	-0.28285
AMBION_S45839	UCUGAGUUGAUGUAGCACC	154043	0.030514	-1.3179	1.1652	1.9347	-0.030801	-0.95362
AMBION_S45840	UUGGUUUCCACCGAGUACC	154043	3.3938	0.53	1.5406	-0.50425	1.0742	1.4491
AMBION_S45947	UCAACGAAUAGCUAAAGUG	157285	0.98363	-0.7274	0.20882	-0.15178	-0.025684	-0.69399
AMBION_S45948	AGAGCGACCAGUUAUUCUC	157285	0.36629	1.2852	1.0198	-0.094944	0.40636	-0.84657
AMBION_S45949	UUCAUUUUUAGAAGGUGCC	157285	1.4655	-0.67254	0.60953	-1.1767	0.36295	-1.7061
AMBION_S46028	UUUCUCUCGAUCAGGACCG	158067	1.3802	0.80031	1.5268	-1.6819	0.87483	-1.5394
AMBION_S46029	UUGCUUUGGACAUAGGUCA	158067	1.1347	-1.2298	-1.2286	-0.56545	-1.2181	-0.48521
AMBION_S46030	UUUAAGAUCAGGUUCUCCA	158067	0.95971	-1.0501	0.5465	0.38942	-0.30243	-1.026
AMBION_S46114	UACUUGAGUCAAUUCAUCC	158798	0.38883	-1.7434	-0.30814	0.12589	0.6733	0.61507
AMBION_S46115	UGAGUCAUCCACUUGAUGU	158798	2.6956	-0.28792	1.7564	-0.21841	1.0758	-0.84537
AMBION_S46116	UCUUCCACAAUCUUAACAG	158798	0.99618	-1.1518	0.93326	-1.3698	0.54076	-0.034548
AMBION_S46227	UCAUAUGUCAUUAUACUCC	160851	0.93642	-1.4081	0.057829	-0.76593	1.1088	-0.3994
AMBION_S46228	UUUGCAUCUAAUCCAAUCC	160851	-0.86793	0.054551	-0.25947	0.22081	0.48056	-0.37719
AMBION_S46229	UUGUUGAUAAUCGAACUCC	160851	-1.2628	1.5716	0.15115	1.777	0.51352	2.2856
AMBION_S463	UAUUUGGAUGACGAAGUUC	983	-1.3359	0.12545	-0.72795	-0.16048	-1.3103	2.0508
AMBION_S464	UCAAAGAUGAGAUAUAACC	983	-1.5273	0.084116	-0.11277	1.0929	-1.9814	0.010542
AMBION_S4648	UAGAGGAUAACUCCUAGGC	2011	0.78853	-1.1753	-0.34001	-1.4939	0.16655	-0.5311
AMBION_S4649	AACUAUGUUGGGAUGAUUC	2011	0.69584	-2.5229	0.2595	-0.041692	-0.41616	0.3096
AMBION_S465	UAUAGUCCUGUAAAGAUUC	983	-0.90922	0.53893	0.027267	-0.69439	-0.73315	0.018604
AMBION_S4650	UGCGUUGUUACUCUGAGUC	2011	-0.24381	-1.1364	-0.49635	0.34669	-0.70122	0.61656
AMBION_S46617	UGAUGAUUCAGAGCAUCUG	166614	0.093785	0.7672	0.5748	-0.77808	0.36327	-0.48436
AMBION_S46618	UACUUAACAGCUGAGGAUC	166614	-1.476	-1.5577	-0.58576	0.29641	-0.49861	0.61947
AMBION_S46619	UUGACUACUGCAAAAUUGC	166614	-0.63787	-0.746	0.71839	-0.69531	-0.071558	1.6165
AMBION_S46662	UUGCAUCCAUUCAUCAUUC	167359	0.91754	0.18645	0.20627	0.029255	0.79168	-1.3949
AMBION_S46663	UUUGGUUUUCAUGCAUGUG	167359	1.903	-0.89168	2.0569	-0.058896	0.66123	0.26741
AMBION_S46664	UUGGUUAUUUCGAAUAUGC	167359	2.4357	-0.37952	2.0506	-1.6872	1.1732	-0.3025
AMBION_S46749	UCAUGUAGCUCCAUGGUCG	169436	-0.37828	-1.5038	0.59271	-1.3576	-0.56966	-1.1963
AMBION_S46750	UCAGAGUCAAUGAUUUUCU	169436	1.3373	0.888	1.4431	-0.55013	0.49508	-0.90478
AMBION_S46751	UGCAUGACCUCUAAAAUGC	169436	-0.80079	0.044091	0.66683	0.46036	-0.72547	0.36101
AMBION_S469	AACUGUUCGGAUUUCAUUC	203	-0.43216	-0.59219	-0.52503	1.4772	-0.6796	0.34628
AMBION_S470	UAAAUAACCAAUGGAAAUG	203	0.033669	0.30264	0.96711	0.92187	1.9716	0.26661
AMBION_S47084	UGAGGGUUGAGUGUAAGUC	197258	-2.2547	-0.62323	-1.1527	-1.4972	-0.84587	-1.0133
AMBION_S47085	UCCAAGCCUAGGUAGGUGC	197258	-2.4712	0.533	-2.3626	-1.3642	-1.9343	-0.3813
AMBION_S47086	AUGAUUCUGAGCGUAGGCC	197258	-1.754	-1.1397	-1.8084	-0.63096	-1.7393	-1.0823
AMBION_S47087	UUCAUUAUCUCUUCUUAGC	197259	0.29205	-0.72799	0.67717	0.63021	0.8861	-1.5359
AMBION_S47088	UCAUGUUGAUUUCUAAUCG	197259	-0.9133	-0.033993	0.80017	-0.031064	-0.30503	-0.28489
AMBION_S47089	UCCCUUAGCAGAAUCCACG	197259	-0.75459	-0.39806	0.30585	-0.38235	-0.14756	1.3634
AMBION_S471	UUAAGGACACGUGAGCACC	203	-0.20393	-0.59631	1.501	2.2206	0.57582	1.2129
AMBION_S4720	AUUGUGAUUACUGAGGUAG	2041	-0.28366	2.1222	-1.6726	0.095423	-1.2702	-0.011055
AMBION_S4722	UCUGUACUGCAGUACAUCC	2042	0.76808	1.0631	0.19713	0.093954	1.6758	0.55176
AMBION_S4723	UUAAUCGUCAGGACAGGUG	2042	0.69401	-0.90281	0.97327	-0.49474	0.64989	-1.5253
AMBION_S4724	UUCAUAGUAUUUGACCUCG	2042	-0.81267	-0.7756	-0.59048	0.14381	-0.26642	-1.2783
AMBION_S4728	UUAGAUACUCUGCAGGAUG	2044	0.4716	-1.062	0.48063	-1.6387	-0.13192	-0.89137
AMBION_S4729	UUCGUGGACAGCUUGAUUG	2044	-0.623	-0.050717	0.31795	-0.62949	0.30556	0.31946
AMBION_S4730	AUAGGUAUGUGGAUCAAUG	2044	0.087849	0.58428	0.4744	2.2125	0.33866	-0.12603
AMBION_S4731	UGACUGUAAAUUGCCCAUC	2045	-0.58961	1.1374	-0.40865	-1.1268	-0.50924	1.5106
AMBION_S4732	UGUUGAGUAGGUCCGUUCC	2045	-1.4429	1.2033	-0.19584	1.5134	-0.71839	-0.6155
AMBION_S4733	AACAAUCCAACAUUAGCUG	2045	-2.1414	3.2459	-1.3612	-0.37004	-2.5636	0.59952
AMBION_S4734	UGAUGUCCCAUUCACACUG	2046	0.070834	-1.0085	-1.2591	-1.3544	-1.0372	-0.57136
AMBION_S4737	UUUUGAAGAAGACACGGAC	2047	1.5348	-2.0321	0.41796	0.049459	0.45095	-0.49509
AMBION_S4738	AAUGAUGUUAGGAUGGUCG	2047	-1.2687	-0.081658	-1.0234	-0.55696	-1.3123	-0.08745
AMBION_S4739	UUUGCUAUAAGCCCGUUUC	2047	-0.044395	1.3371	0.81858	1.0506	-0.11439	0.70264
AMBION_S4740	UCAUAGUCCAGGAUCACGC	2048	0.12809	-1.6827	-0.047567	0.23965	-1.1696	-0.92651
AMBION_S4741	UAGGUGAAAGGAUCGAUGU	2048	0.18591	0.90835	0.62254	0.51496	0.42886	-0.64906
AMBION_S4742	UUGGGAUUGCGGAUCAUCU	2048	-0.41174	-0.30402	-0.87583	-0.45044	-1.0494	-0.77708
AMBION_S4743	UUGAGCUCCACGUAGACCC	2049	0.017672	-1.2101	0.53136	0.76739	0.85784	-0.4171
AMBION_S4744	UCAAUAUAAACCUUCAUUC	2049	1.2333	0.90709	0.9425	0.6967	1.7656	-0.28194
AMBION_S47443	UCUGUUGCAGGUGAUAACG	202374	-1.084	2.367	0.23954	1.9643	0.75081	-0.43267
AMBION_S47444	UGUUUAUUCAUGUACUUCA	202374	-1.5697	-0.42111	-2.1558	0.14597	-0.939	0.0138
AMBION_S47445	UUCUGUACAAUGCAGACCU	202374	-2.075	1.1732	-1.754	0.52575	-1.2188	0.77184
AMBION_S4745	ACUGGUGUAGGUAGGAUCG	2049	-0.7392	-0.33752	-0.21395	0.64415	-1.0646	-0.12205
AMBION_S4746	UAAGUAGAUGUAAUCCAGG	2051	0.23032	0.1849	0.009132	0.32111	0.61286	-0.82097
AMBION_S47461	UAUCUGCUCAGCAAAGGCC	203054	-0.37356	-0.206	-0.68179	1.8616	-1.2221	0.7924
AMBION_S47462	UUUCUGCUAUGUCAUGCAC	203054	-0.5382	0.41342	-0.61806	-1.2301	-0.768	-0.77596
AMBION_S4747	UAAGAUGUAGGGUACGUGU	2051	-0.12775	1.7469	-0.085081	0.94353	-0.29738	-0.24026
AMBION_S4748	UGUCUGCAACCAAUUGUCC	2051	0.33134	0.34578	-1.3583	-0.36934	-1.9342	-0.22778
AMBION_S47517	UACGAAUCCAGCGUAUAAG	203447	-0.33816	-0.073045	0.49546	-0.3008	0.13356	0.55673
AMBION_S47518	UGACGAUUUUGCGAACUCC	203447	-0.8286	0.17379	0.77432	-0.020311	0.71285	1.1377
AMBION_S47519	UCGUUUGUCAAGUAUACAG	203447	-1.0731	-0.4932	-0.5307	0.31005	-1.1055	1.4636
AMBION_S47547	UUUCUUUAACAGAUCAAUG	204851	0.081983	2.1704	0.27536	-0.26987	-0.13842	0.16735
AMBION_S47548	AUCUGUCUGAGUGCAAAUC	204851	-1.5697	-0.17659	-1.0897	-0.10577	-1.6294	0.30915
AMBION_S47549	AUUGUGCACUGUAUUGAGC	204851	-1.0877	1.8793	-1.585	0.14647	-1.3536	0.097374
AMBION_S4778	UCACUUCUCGAAUCCACUG	2065	0.67198	0.56047	0.86856	-0.14075	1.0014	-0.46403
AMBION_S4779	UUAUAGUUCAACAUGACGA	2065	-2.316	-0.79145	-1.4788	-0.20629	-2.1694	-0.97608
AMBION_S478	UUCUUAUUCCCAAACACCC	80347	-1.1826	-0.32885	-0.69513	-1.3498	-0.36423	-1.0183
AMBION_S4780	UAGAGUAGAGAAUUCAUUC	2065	-1.0205	0.7503	0.28319	1.477	0.15318	-0.1214
AMBION_S4781	UCUCCGAGAAACAAAAGGG	2066	0.71287	0.47196	0.45675	0.16739	1.1183	-0.2419
AMBION_S4782	UUCAAUUGCAUUGUAAGGG	2066	-0.41573	-0.055501	-0.7927	-0.20908	-0.96798	-0.67001
AMBION_S4783	UUCACUAAGACAUUACGGG	2066	1.404	0.8715	1.351	0.18656	0.48156	-1.1531
AMBION_S479	UCCCUCUCCACAAUGCGUC	80347	0.052012	0.94702	0.28719	-0.27576	1.1942	-0.41344
AMBION_S480	AUAAUGUCCGUGAGUAUCU	80347	-1.285	-0.015823	-0.79934	1.2241	-0.54159	2.1958
AMBION_S48270	UAAAUGUCCCUGUCGUUCU	225689	1.8806	-0.27748	1.1455	0.86703	1.5104	1.5791
AMBION_S48271	UUCCGGAUGACUGCGUUCA	225689	-0.38392	-0.46909	0.24451	0.29452	0.88869	0.90675
AMBION_S48272	UGAUUUCCCGGAAUGUUCU	225689	0.22779	1.4791	-0.83151	-0.1023	0.61963	0.79773
AMBION_S48411	UUAGGUAUAAAUCGUUUGG	253430	-0.028952	1.048	0.30608	-0.32878	0.092693	-0.31901
AMBION_S48412	UUGCGUAAAAAUUAAGCUG	253430	-0.6108	-0.29652	0.69356	-0.76849	0.11277	-0.84459
AMBION_S48413	UAAGCUUCUUCCGUAAUGC	253430	0.61685	1.4487	1.363	-0.043539	1.0843	-0.061925
AMBION_S48636	UAGAUAGACACGAUGUGCU	255239	0.23776	2.178	0.28816	0.12533	1.9416	-0.29719
AMBION_S48637	UUGCAGAUCAGGUAUUUGC	255239	1.1831	2.1765	1.0586	1.2229	2.3099	0.71036
AMBION_S48638	UCAUGGAUGAUGCGGAACC	255239	-1.5424	0.65941	-0.17545	1.0982	0.59095	2.5141
AMBION_S48765	UUGACUCCAAUAUUGCUCG	256356	0.55169	-0.82136	-0.25952	0.38821	0.18288	-1.3742
AMBION_S48766	UCUGUUGAAGGCUAUUUCC	256356	-0.55635	0.64432	0.84216	-0.60205	-0.0066039	0.32522
AMBION_S48767	UCAGGAUCAAUUUCUACCC	256356	-1.0075	0.32147	-0.066586	0.61317	-0.18628	0.24641
AMBION_S48977	UUUUCGAAGAAAAACAUCC	260425	0.52573	-0.26319	1.102	0.30733	1.0298	-0.47805
AMBION_S48978	UGGAUAACAACCAAGGUUC	260425	-0.53517	-0.31218	0.47711	-0.94445	-0.49538	0.31117
AMBION_S48979	UUCGUUGCAAGACAACAUC	260425	-0.6014	-0.294	0.31444	-0.63716	0.33283	0.59046
AMBION_S49075	UGCAUGUCCUCUCUCAUCC	282974	-0.47269	0.1595	0.57736	-0.95289	0.18852	0.57189
AMBION_S49076	UUGAAGAUAGUCAUUCUCG	282974	-1.1553	0.23741	-0.38869	-0.059029	-0.7309	0.57023
AMBION_S49077	UUGUCGUCAAACACCGGCC	282974	0.86974	0.68774	0.70407	-0.54776	1.1187	1.9265
AMBION_S49171	AUACUUGUCAUCCCUCUUC	283284	1.0615	-0.45134	-0.78928	-0.82214	-0.60207	-0.74107
AMBION_S49172	UCUGCGAUGAAUACAGAGG	283284	0.9108	0.3549	2.1667	-0.29693	1.1484	-0.61276
AMBION_S49173	UUAAUCUUAAGCGUGUGCG	283284	0.64846	-0.69101	0.89888	-0.1283	0.19517	-1.0489
AMBION_S49244	UCAAGUGUAUCAGUUUUCG	283455	-1.0911	-1.4113	0.034796	0.54534	-0.1807	5.4805
AMBION_S49245	AUUUGUAGUAGUGGGAUGC	283455	-0.020912	0.36302	0.3705	0.80125	0.54831	-1.6203
AMBION_S49246	UUCUUGAGCAAUCUGCCUG	283455	-0.029966	0.17056	0.61239	-1.1913	0.2683	0.10238
AMBION_S49316	UUUAGUGGUGUUGUGGAGC	283629	0.73343	-1.8493	0.096217	-0.75932	-0.060916	-0.76301
AMBION_S49317	UUUGAGAUUGGUGUCAUCA	283629	-0.51097	-0.62382	0.69033	-0.33432	-0.23567	-0.0021095
AMBION_S49318	AUAGUCAUCAGAGGCCUUC	283629	0.73843	0.16055	1.3859	-0.63015	1.1287	-0.31685
AMBION_S49485	AAAAGUGUAGCAAUCACCC	284086	0.29441	-1.047	0.17299	4.0757	1.2201	1.8464
AMBION_S49486	UUGCUGCUAAGGAUCUUGG	284086	0.23622	1.6733	0.32204	-0.32204	0.0095274	-0.76945
AMBION_S49487	UCAGAGAUAGGUGCAAAGG	284086	0.36153	-0.15615	-0.089505	0.19284	0.2597	-0.54243
AMBION_S49853	UACUAAGUUGCUAUUGACC	285220	-0.066718	-1.9786	0.05271	0.15926	-0.61475	-0.10689
AMBION_S49854	ACCACAAUCAUUACUGGUC	285220	-0.7681	-0.45908	0.2542	-0.2812	-0.24373	-0.42297
AMBION_S49855	UAAGUUUUAAUUCCCGGGA	285220	0.43204	0.059304	0.8645	-0.57856	1.3524	-0.49126
AMBION_S5008	UACAAUUCCAUGAUGAUCC	2185	0.2117	-0.36631	0.47146	-2.094	-0.16912	-1.0036
AMBION_S502	UUUGGUAAAGAAUCGUGUC	1111	-2.1886	1.7481	-1.9992	1.2711	-2.4268	3.4839
AMBION_S503	AGUUAUUCCAAUACCAUGC	1111	-2.8553	-1.0897	-4.4477	1.3584	-2.7482	NA
AMBION_S504	UAUACCGAAAUACUGUUGC	1111	-2.2589	0.40322	-2.2672	1.2976	-2.2276	-0.27677
AMBION_S50670	UUCGCUUGCACUUAUUCGC	340156	-0.18001	-0.74965	0.16276	-0.24121	-0.36531	-0.18768
AMBION_S50671	UAGCUCUCAUCGAUGAUGC	340156	1.0137	-1.0039	0.83893	1.5974	-0.52119	0.33394
AMBION_S50672	UUGCUUAGCAUCCCGAUUC	340156	0.013803	0.030138	-0.56221	-1.1388	-0.78713	-0.21711
AMBION_S51	AUCGAUAUCUGUUACAAAC	1021	1.3897	1.572	0.70742	0.39171	0.83531	2.3986
AMBION_S51059	UUUAAUUGCUUCAACAUAC	344387	0.70747	0.49642	3.1673	-0.2718	0.1096	1.018
AMBION_S51060	UAAUCUGUCAUCUGGAUUC	344387	-0.66525	-0.36114	0.34142	0.35475	-0.4115	-0.012369
AMBION_S51061	UCUCGUAGCUACAUAAUCG	344387	0.74816	0.77502	1.4088	0.092135	0.95806	0.43371
AMBION_S5109	AUAGAUGUAACUGAUCGUG	2241	-1.8123	2.3583	-1.5754	-0.8066	-1.0203	-0.55464
AMBION_S5110	UACGUUGCUGACAUAAUUC	2241	0.28863	0.47012	0.37948	-1.2981	0.080025	-0.55566
AMBION_S5111	UCUUUAGCAGCCGUUGUUC	2241	0.40901	-0.45191	-0.066866	-0.22574	0.53934	1.2391
AMBION_S5112	UUAAGGAUCUCCAGCGUGG	2242	-0.010954	0.64561	-0.39074	-0.58464	-0.46701	-0.11303
AMBION_S5113	UGUCUGCUGAUUGCUGAGG	2242	0.32532	1.4859	-0.58349	-0.50738	-0.073342	0.048595
AMBION_S5114	UCAUGGUUCAGCACCCACU	2242	0.4405	-0.89988	-0.16688	0.10978	0.38579	-0.399
AMBION_S51301	AUAAUCUCAUCAGUCUUUC	347736	-1.3389	-0.10596	0.28304	-0.25902	-1.9437	0.13086
AMBION_S51302	UUUGUUAGAAUUUCAAACC	347736	0.52057	-0.049035	0.73879	0.50837	1.0548	0.45438
AMBION_S51303	AUCAGAAAGAGCCUCAUCU	347736	0.03812	-0.63846	-1.9832	1.6402	-0.40712	-0.48509
AMBION_S5164	UAACGGACCUUGUAGCCUC	2260	1.222	1.4192	0.68952	-0.15407	0.8522	-1.2901
AMBION_S5165	UACUCAUUCUCCACAAUGC	2260	0.097868	-0.89699	-0.88192	-0.65092	-1.1153	-1.5025
AMBION_S5166	UUUUCAACCAGCGCAGUGU	2260	1.5488	0.76622	0.62737	-0.6695	0.12126	-1.0537
AMBION_S5167	AGCAUCUUCACGGCUACGG	2261	-0.35651	0.78117	0.065831	-0.84139	-0.49235	-1.3575
AMBION_S5168	UUGUUCUCCACGACGCAGG	2261	-0.49827	0.50558	-0.38043	-0.41343	-0.71388	-0.24183
AMBION_S5169	UGUGCGUCACUGUACACCU	2261	0.56225	0.36717	0.30084	-1.5713	0.14558	-1.4208
AMBION_S5173	AAUGUCAUAGGAGUACUCC	2263	-1.0333	-0.20539	-0.48922	0.39265	-0.27553	2.5391
AMBION_S5174	UCACUGUCUACAGUCCUAC	2263	0.11805	-0.88122	-0.10046	-1.2279	-0.24175	-0.86885
AMBION_S5175	AACUAGGUGAAUACUGUUC	2263	-1.1212	-0.48368	-1.5171	-0.72038	-1.469	-0.49455
AMBION_S5176	UUUCUUAUAGUAGUCAAUG	2264	0.82533	1.2641	1.155	-0.6188	0.86769	-0.96107
AMBION_S5178	UUCUCUACCAGGCAGGUGU	2264	0.30196	-1.5204	-0.16394	0.12685	-0.83197	-0.22812
AMBION_S5185	UUUGCGGAUCUUGUAAUGC	2268	0.50022	0.68134	-0.32808	-0.25882	0.58329	0.31561
AMBION_S5186	UACAGGGCAAUGAACAGGG	2268	-0.50928	1.4469	0.034906	0.58233	-0.61614	0.84906
AMBION_S5187	UGUGGGCAAAUGAGGAUGC	2268	-1.3542	-0.52246	-1.6848	-0.26143	-1.5617	-0.39342
AMBION_S519	UAAACUAUCAAAUCAACAG	7084	1.1729	0.28963	1.3072	0.082256	1.5815	0.021453
AMBION_S52	AAGCUGAAACAUCAUAUCC	1021	-1.2063	1.0952	-0.31275	0.18612	-0.95746	0.0021213
AMBION_S520	UUCGAUCCCGAUUUUGUUC	7084	1.1617	-0.21139	1.2902	1.7149	1.6483	1.7783
AMBION_S52072	AAAGACCACGUCAAAGACC	388228	0.62722	0.82663	0.92541	-1.3481	1.1806	-1.7386
AMBION_S52073	UUUUGUGCCUGUGCCCUUG	388228	-0.099564	1.0621	0.053901	-0.04493	0.31602	0.52827
AMBION_S52074	UCCUGGGCAAAGACGUAGC	388228	-1.3552	0.41587	-0.38745	0.3672	-1.0438	-0.46674
AMBION_S521	UUAUUGGGUAUCACAGAGC	7084	-0.57127	-0.88605	0.033151	0.56334	-2.296	3.2328
AMBION_S52568	UUGUCCAUCGCGAACAUCC	389840	1.1725	-0.24935	0.96636	-0.26135	0.92697	-0.93758
AMBION_S52569	UUGGUGUAAAACUUGAUUG	389840	-1.1704	0.33012	-1.2254	1.1346	-1.7181	0.66309
AMBION_S5287	UUCGCUUUCCUUACUCACC	2321	-0.47919	-1.0021	-0.76973	-0.45231	-0.27975	0.31876
AMBION_S5288	UAUGCGUUUUCCAUCAGGG	2321	0.78572	1.3645	0.30257	0.65096	0.43638	0.39303
AMBION_S5289	AACCAUACAACUUCCGGCG	2321	-0.42223	-0.41836	-0.41692	0.14199	-0.48534	-0.84395
AMBION_S5290	UUUACUUCUUAGAUAGUUG	2322	0.49409	-0.83239	-0.16992	1.0556	-0.92598	1.0552
AMBION_S5291	AGAUCUAUUGUGAACAGCC	2322	1.0645	-0.10264	0.91481	-0.45622	0.66492	-1.9273
AMBION_S5292	UCUUGAUUUGUAAUAGUCC	2322	1.0136	0.56885	0.53323	-0.57882	0.49829	-0.25622
AMBION_S5294	UGGAUGGUCAGGAUGCUGG	2324	-0.7859	-0.50325	-0.35792	0.087207	0.098973	-0.034045
AMBION_S5295	UUCAUGCACAAUGACCUCG	2324	0.19508	-1.0909	-1.4695	-0.066333	-0.35151	-0.63723
AMBION_S5296	UUGGAUUCGAUGGUGAAGC	2324	0.96737	-0.81046	-1.0347	0.012703	-0.64345	-0.65068
AMBION_S53	UUCUACGAAACAUUUCUGC	1021	0.59373	-0.058366	0.97448	-0.85336	1.298	-0.72131
AMBION_S534	UUGACUUAAAAAUCGGCUC	545	-0.1684	-0.37252	0.0061478	0.066472	0.13699	4.3798
AMBION_S535	UAAAUUUUGCAUACUCAUC	545	1.7047	-1.0265	0.88097	-0.58098	1.7129	-0.43312
AMBION_S536	UCAGUAUCCAUUUCUACAA	545	0.46988	1.9786	1.3804	1.0533	0.38275	1.1525
AMBION_S5363	AAUAUAGCCUUGUAGUUGC	2444	1.8415	-2.0663	1.2267	0.53327	0.69733	-1.7168
AMBION_S5364	UAUACGACAAAUCAAAUGG	2444	1.1489	1.1826	1.4686	-0.64544	0.91903	-0.44243
AMBION_S5365	UCACGGUUGACUUGUCUGC	2444	1.0031	-0.86892	2.1394	-0.63239	0.17447	-0.87449
AMBION_S53946	AUAACCUCAACAAAUAAAU	415116	1.4887	1.3744	1.0483	-0.33113	1.2863	-1.4929
AMBION_S53947	UCAAGUAUCCACCCAGGGC	415116	1.298	-1.128	0.95524	-0.91135	1.6969	-1.2124
AMBION_S53948	AAAAAUAUGAUCUCCAGAC	415116	0.66062	-0.35994	1.5836	2.6916	0.36151	0.021866
AMBION_S54067	UCCGUAAUCUUGACGGUGC	440275	0.79008	0.42188	1.0048	0.49458	0.75363	1.7879
AMBION_S54068	UAUCUUGCAAAAGGGAUCC	440275	-0.60475	-1.8499	-1.0445	-0.72643	-1.952	0.80206
AMBION_S54069	UUUGGUGCUUCCUUGGACC	440275	-0.71812	1.0882	-0.50491	-1.0147	-1.3579	-0.35783
AMBION_S5434	UGAGUAAUGUUGUACAAGC	2534	0.74559	-1.1653	0.76412	-1.2674	0.26792	-0.83442
AMBION_S5435	UCUCCUUUCAUAUCAUCCC	2534	0.96915	-1.2936	0.29642	-0.83519	-0.48984	-0.5809
AMBION_S5436	UCAUUGUCUUCUAUCAAUC	2534	0.085749	1.2036	-0.67873	0.49439	-1.098	-0.27387
AMBION_S551	UCGGAUUUUUGGUAAGUGC	8491	1.2527	0.50184	1.5251	-0.35063	1.3661	1.0808
AMBION_S552	UUAUCCAACAGCUCGAUUG	8491	-0.60833	-0.85421	0.1272	-0.73582	-0.27332	-0.77548
AMBION_S5527	UGCAUAAUUAGCGACGGAC	2580	-0.77976	0.80193	-0.34896	2.2152	-1.5595	0.34888
AMBION_S5528	AAGUCUAUGAUUUCUGGUG	2580	0.10521	1.5548	0.3518	0.13298	-1.7754	0.41775
AMBION_S5529	AUUGGUGUUGUAUUCCUCG	2580	-2.2443	1.0116	-3.0733	-0.78833	-2.9467	1.3011
AMBION_S553	AGUGUUAACAUUCCGUGCC	8491	-1.3123	1.1648	-1.8525	-0.041037	-0.080943	0.86381
AMBION_S5539	UAAGUGAGAUGAACUGGUC	2584	1.86	-0.51991	1.5489	0.24924	1.3957	-0.74619
AMBION_S5540	UUAGAGUUGGUGAUGAGCA	2584	0.33449	-1.0826	-0.2266	-0.21419	-0.75297	-1.0443
AMBION_S5541	UACUGAAUCACUCCCUUGA	2584	1.8742	-0.29886	1.5246	-0.54311	0.40251	-0.51302
AMBION_S5542	UCUGGUUCAUCAACUCUCC	2585	-0.1091	0.39837	-0.30719	1.1801	-1.4061	-0.2754
AMBION_S5543	ACUAAGACCAAAGUGUUCC	2585	0.8114	0.20864	0.1672	0.69384	0.29955	-0.23246
AMBION_S5544	UCUUAAACUGGAGCACUCG	2585	1.9833	-0.23985	1.1657	-1.0581	0.11365	-1.482
AMBION_S557	UUCCGCACGAUCGCAAACU	1613	0.36323	0.15311	0.8805	-1.1229	1.4196	-0.65165
AMBION_S558	UUCACGGCUGAGAUGUUGG	1613	0.73069	0.76617	-0.0050896	0.031511	0.64688	0.074
AMBION_S559	UGUUGCUGAAGUACUCCUC	1613	-1.1191	1.8024	-1.3965	2.6591	0.21703	0.98615
AMBION_S563	AAUUCACCAAUACCUAUUC	1956	0.29166	-1.8289	0.25682	0.53144	-1.5356	0.35991
AMBION_S564	AUAUUCGUAGCAUUUAUGG	1956	0.035503	-0.91658	-0.28198	1.5219	-1.3304	1.3528
AMBION_S5648	UUAUCGAUGUCUUCGUGCC	2645	0.5084	0.68968	0.90139	0.40607	0.77758	0.26085
AMBION_S5649	UCGGUAUUGACGCACAUGC	2645	0.32165	1.7516	0.92404	-0.10856	-0.22521	-0.47919
AMBION_S565	UCUUUAAGAAGGAAAGAUC	1956	0.96527	-0.15066	0.86564	1.1343	0.41011	-0.011771
AMBION_S5650	UCUCAUACAGCUGCUGACC	2645	0.58324	0.24139	0.55088	0.23878	0.38123	-0.47533
AMBION_S5651	UGGGCUGCUAAUAACAGGG	2646	-1.203	1.2536	-1.2621	-0.59543	-1.102	-0.47567
AMBION_S5652	UUUGAGAUGCUGCAAUGCC	2646	1.1617	0.68486	1.1579	0.71386	0.62733	0.1409
AMBION_S5653	UAGCAGUCGAACAAUGUUC	2646	-0.24381	-0.59116	-0.31985	-0.67854	-0.64193	-1.1568
AMBION_S569	UUUGUUGAUUGCAUGAUCC	9261	-1.5486	0.16585	-1.0473	1.0948	-1.3948	0.37206
AMBION_S57	UAUGUUGAGAAUUCGGAGG	1454	0.53907	-0.25025	1.158	1.2678	0.16937	-0.93846
AMBION_S570	UGAUUGAAUGCAGAUACUG	9261	-1.199	-0.084049	-0.25122	0.019313	-0.96798	-0.74503
AMBION_S571	AAAGAGUUCUCCACCGUCC	9261	2.0652	-0.77785	1.4334	-1.1852	0.75826	0.90281
AMBION_S575	UGUUAGACUUGAGAUCUCG	369	1.6289	1.1599	1.167	-0.51301	0.4594	-0.47839
AMBION_S576	UUGGUACUCAUGUCAACAC	369	-2.1399	1.8861	-2.3464	0.34606	-2.5347	-1.4016
AMBION_S577	UUCCGUACAAAAUUGUGCA	369	0.36283	0.55737	0.033151	1.0321	0.44052	2.587
AMBION_S5786	UUAUUUCUACUUGAUGAUG	2710	0.38172	-1.4201	-1.1729	-1.1318	-1.4036	-1.1682
AMBION_S5787	UUCAUUACGGCUUUCUUCC	2712	1.8129	0.076702	1.5221	-0.93875	0.45095	-0.27832
AMBION_S5788	AGCAAUAUGACAUUUAUUG	2712	1.7744	-0.45962	0.93327	0.021783	0.60779	-0.0684
AMBION_S5789	UUAGACUUGACGAAGUUAC	2712	-1.0814	-0.92488	-2.479	0.64781	-1.8065	-0.4037
AMBION_S584	UUAGAAUCCGUCUUUAUCG	4145	1.0257	0.97709	0.29859	0.53351	0.49319	-0.29597
AMBION_S585	UGGGCUGUCACAUCACACU	4145	-1.9895	1.0944	-1.7064	-1.1269	-2.3468	-0.96605
AMBION_S586	UUCGUCAUGACGGCCGUCU	4145	-0.62794	-1.4102	-0.25807	-0.72445	0.063484	0.029445
AMBION_S602	UGUUAUCCCAACUACGAGC	2475	-0.24405	-1.5637	0.17326	-1.6315	0.10038	-1.6178
AMBION_S603	UAUGGACUGAAUGCGAAUG	2475	-1.6649	0.65714	-1.1496	0.26794	-0.60411	-0.53098
AMBION_S604	UAAGGAUCAACAAGGCUCC	2475	0.13613	-0.945	0.38321	-1.3149	0.92549	-1.1696
AMBION_S6084	UAUCUAAGAUUGACAGUCC	2868	1.3897	0.64093	0.85961	0.3308	0.72972	0.41049
AMBION_S6085	UAGCCGACUGUUCCAACUC	2868	1.1709	1.0178	1.0071	-0.18624	0.32962	-0.49648
AMBION_S6086	UCGGUAUCAUUCUUGAUUC	2868	1.9854	0.89192	0.78033	0.26983	0.43139	-1.5218
AMBION_S6087	UUUCAGAUCUCGGUAGACG	2869	1.5308	-0.0098237	0.58209	0.66384	1.3478	-0.55113
AMBION_S6088	UCUCUGUCUAUGGUCCUUC	2869	-0.20112	-0.87133	-0.52196	-0.73953	-0.97851	-0.14038
AMBION_S6089	UUUUUGGUCACCGGUUGCC	2869	2.1009	0.056637	1.2863	1.628	2.4519	1.1213
AMBION_S6090	AAACUUCUGGUAGAAGUCC	2870	0.0094929	0.23039	0.79098	0.06405	1.1648	0.36865
AMBION_S6091	UCUUGAUCCGCUUUUUCUC	2870	0.19325	-0.27757	0.43486	1.1275	0.88595	-1.0954
AMBION_S6092	AAACGGUUGAAGUAGAUGC	2870	-1.6271	-0.5002	-0.49929	-0.4945	-1.1482	-0.81233
AMBION_S6093	AAACAGAAUACAAAAUUCC	2872	0.75172	-0.0022483	2.9246	0.59484	1.8729	-0.38182
AMBION_S6094	UUGAGUUUGAUGCCGCUGC	2872	-0.31851	-0.71058	-0.15277	0.42691	0.52359	-0.22749
AMBION_S6095	UAUGCAGAAAGUCCAAGGC	2872	1.8049	0.094788	1.8864	1.95	1.4637	2.7382
AMBION_S611	UUGGUUGUGAGCGAUGAGC	2064	-1.2419	2.32	-0.33106	2.3375	-0.56556	1.0508
AMBION_S612	UAUUGUUCAGCGGGUCUCC	2064	-0.70554	1.8628	-0.48196	-1.0186	-0.77703	-0.68519
AMBION_S613	UCAGAGUCAAUCAUCCAAC	2064	-0.43903	1.7832	-0.23748	-1.3997	-0.26946	-0.90205
AMBION_S622	UAUCCUGCAUUUGUCAACC	55781	-0.40124	-0.010291	0.18906	-0.87363	-0.047497	-0.47942
AMBION_S6236	UAGGUAAAGCUCGUCUUUC	2931	0.61677	-0.70138	1.6892	-0.4978	1.5055	0.26915
AMBION_S6237	UUUGUUCCCGGGUUGGUGU	2931	-0.46525	-0.056902	-0.31275	2.0855	-1.0387	1.174
AMBION_S6238	UUUGAUGUCCGUGUAAGCC	2931	0.39012	1.8053	0.33908	0.97094	1.0015	1.2171
AMBION_S6239	UUACUUGACAGUUCUUGAG	2932	-0.23587	-1.3747	-1.1189	1.0306	-1.5609	-0.11857
AMBION_S6240	UCAUGAUCUGGAGCUCUCG	2932	-0.39005	1.2292	-0.029702	1.8148	-0.10642	-0.066877
AMBION_S6241	UAUGUUACAGUGAUCUAGC	2932	1.1038	-0.76395	0.65384	-0.5667	1.2888	-1.7809
AMBION_S6357	UAUGGGACACGCUGAAGCC	2987	-0.07843	-0.85134	0.44482	-0.32329	0.018723	-0.95045
AMBION_S64	UUUUGGACAACAUACUAGC	10769	0.72514	-0.77373	0.80888	-0.54094	0.77618	-0.12594
AMBION_S6479	UAGGUGACGAUCUCCAUCA	3055	-1.3645	1.3345	-1.8351	0.38577	-1.4793	0.76428
AMBION_S6480	UAAUGUUUCACGGUAUCUC	3055	1.07	0.39584	1.3209	1.3932	0.70251	0.21798
AMBION_S6481	UUAGUGGUCUCGCUAUCCC	3055	1.0387	-0.76529	0.59795	1.3785	1.3056	-1.1756
AMBION_S65	UUUGUUAGAGUAAUCAACC	10769	1.0755	0.70074	1.404	-0.18233	1.1446	1.9184
AMBION_S6557	UUCUGGAGAAGUGUGGAUG	3098	-0.78999	0.28366	-0.25347	0.32777	-0.74859	1.165
AMBION_S6558	AUCUAUGAGAGUUUCAUCG	3098	0.096034	-0.31676	-0.56503	2.0158	0.10709	1.5766
AMBION_S6559	UAAUCGGUCACUCUCGAUC	3098	0.12563	-0.051707	0.98919	-0.10204	0.1547	-0.49797
AMBION_S6560	UCCAUUUCUACCUUCAUCC	3099	-2.6261	-1.53	-1.5307	1.1509	-1.6609	0.80078
AMBION_S6561	UUACGGACAAUCUCACCCA	3099	-0.7459	-0.81423	0.40102	0.073014	-0.10642	-0.033352
AMBION_S6562	UCAUUUUCUCGAACCUCUG	3099	-0.30678	-0.41052	-0.69344	2.5272	-0.088545	-0.72519
AMBION_S6563	UCAUGGUCCAGGGUAUGGU	3101	0.14853	0.75147	0.75815	0.50174	0.56781	-0.10315
AMBION_S6564	UACAGGCCUCCGAUCAUCU	3101	0.1584	2.9769	-0.20199	1.3769	-0.22069	-0.15109
AMBION_S6565	UAAGGAGACAUCGCAUUCC	3101	0.14872	-0.60758	0.48028	0.1502	1.1687	-0.36019
AMBION_S659	AACUCGUUCAUGGUCACGC	207	-1.1785	-1.1226	-1.7993	-0.88449	-1.3469	-1.0073
AMBION_S66	UUCUUUGUCCUCGAAGUAG	10769	-2.2547	0.26961	-2.429	-1.3714	-1.0995	-0.94302
AMBION_S660	UACGUGAAUCGGAUUGUUC	207	0.9398	0.18968	1.8839	-0.94985	1.0017	-0.035013
AMBION_S661	AAAAGGUCAAGUGCUACCG	207	-1.9357	-0.81344	-2.6114	0.27686	-2.8327	-1.6647
AMBION_S710	UCAUGUUCCAGAUGAACUG	5297	0.25011	-0.11451	0.61331	0.51447	0.66041	1.0463
AMBION_S740	UGGUUUAGCAUGAGGAUUG	6446	-0.0068648	-0.32997	-0.21169	0.8366	-2.0495	-0.47992
AMBION_S7404	UCAAUCAUUACACUACGGC	3611	0.48182	2.3667	0.46272	5.3692	0.12291	1.6367
AMBION_S7406	UAGCUCUCCAGAGUGAUUC	3611	-0.34457	0.93931	-1.017	-0.8636	-0.60696	-0.44578
AMBION_S741	UUGUCGUACAUUUCAGCUG	6446	-0.89998	-0.035246	0.2718	0.024755	-1.5273	1.5197
AMBION_S742	UCAGUGAAUGCAGGUAGCC	6446	1.6979	-1.1298	1.7893	0.15533	1.301	0.2087
AMBION_S7477	UAGAUGUCUCUGGUCAUUC	3643	0.51658	-0.95614	-0.38776	-1.6091	-0.020699	-1.1648
AMBION_S7478	UAUGAGUCCAACAUCGUUC	3643	-0.77341	-1.7395	-1.1803	1.6804	-2.2265	0.56041
AMBION_S7479	UAAAUAGUCUGUCACGUAG	3643	0.73857	-0.31122	0.81269	-1.2404	-0.47014	-0.42306
AMBION_S7480	UUGUAGUACACGAUGAAGC	3645	-2.2356	0.075764	-1.6948	-0.98944	-2.5352	-1.193
AMBION_S7481	UACACGUCCCGAGUCAUCC	3645	-0.83761	0.31843	-0.30967	-1.3475	-0.79357	-0.97548
AMBION_S7482	UUUCAUGACAGAAGCUUCC	3645	1.6139	-0.22029	1.5158	0.83826	1.2752	0.79607
AMBION_S7495	AAUCUUUCGAUUGAUCCUG	3656	-1.1948	0.09104	-0.95475	0.02772	-1.1358	-0.86821
AMBION_S7496	UCUGUGAUCACGUAGGAGG	3656	0.2336	-0.36756	0.31795	0.44923	0.8213	-1.0507
AMBION_S761	UAUAAGCUAAUCUACGUUC	29110	-1.7081	1.6689	-2.0678	0.57063	-1.8834	-0.91814
AMBION_S7615	UACUCUUAUUGUACCACUC	3702	1.1227	-0.49556	0.086101	-0.83244	1.9882	-0.95835
AMBION_S762	UAUGGUAUUCAGAGGUUCC	29110	-0.60466	-0.84209	0.14874	0.73802	-1.2537	-0.2686
AMBION_S7622	UUCCAUGUAGGCCUCAAUC	3705	-1.3932	-0.55893	-1.8828	-1.1886	-0.019291	-0.59668
AMBION_S7624	UAAGGUUCAGCUGCACAAC	3705	-0.38445	0.44241	-1.8142	2.2971	1.3147	0.47933
AMBION_S7625	UUUCUUGUACAUGUCCUUC	3706	-2.4748	-0.74761	-2.7035	1.5404	-2.1748	0.029369
AMBION_S7626	UCCUCCUCUAGGUAAGUCC	3706	-0.5588	0.39155	0.30565	-0.52113	-0.31993	-0.83506
AMBION_S7627	UUUCUGACCCACGUCCUCG	3706	0.25368	-0.87309	0.76563	-1.0667	1.4393	0.60573
AMBION_S7628	UUCUUGAUUCCCUCGAUCC	3707	-0.39945	0.86708	-0.077408	-0.83001	0.7086	-0.39221
AMBION_S7629	UUUCCUUUAGUGAACUCUC	3707	-1.1769	-1.2136	-0.32813	-1.1109	-0.90634	1.7607
AMBION_S763	UUUAGGGAAAUGUUGUGCC	29110	-2.3933	0.25183	-1.7466	-1.8213	-2.5727	-1.2633
AMBION_S7630	AUCCUUACAAAAGCGGAUG	3707	-0.89243	-0.35033	0.48028	-0.79324	-0.13567	0.97095
AMBION_S7646	UUGUCAUCAACGGUGAUGG	3716	-2.3665	-1.9198	-2.2797	-1.2943	-2.5592	-0.39594
AMBION_S7647	UCCAUGAUGAGCUUAAUAC	3716	-0.74406	-0.55696	-0.17123	-1.0691	0.20482	-0.38822
AMBION_S7648	UUCUUGCCUAGACAGCACC	3716	-0.68672	0.13026	-0.81111	-1.2597	-0.31203	-0.26242
AMBION_S7649	UGAUAGUCUUGGAUCUUUG	3717	-0.25018	0.52471	0.30755	-0.27422	0.56077	0.54972
AMBION_S7650	AUCGAAGUACAUACAGUCC	3717	-0.39372	1.8267	0.33334	0.21677	0.16573	1.0929
AMBION_S7651	UACGCAUAAAUUCCGCUGG	3717	-0.76858	-0.58572	0.091984	-0.5194	0.49373	-1.0405
AMBION_S7652	UAAAAUUGGAGUUUCUUAG	3718	0.80897	0.2181	0.77009	1.0437	0.84516	0.39967
AMBION_S7653	AUAGCUGACACCACGAUAC	3718	0.59312	-0.89457	-0.38966	-0.44598	0.96264	-1.0108
AMBION_S7654	UUUGAGGAUCUGAAUCUCC	3718	-0.7392	-0.32544	-0.9376	0.86634	-0.91254	0.064337
AMBION_S773	UGUUGUAGCACUCCAACGC	5591	-1.2439	-0.83778	-2.2499	0.036929	-2.607	NA
AMBION_S774	AGUUCACCCAGAAAAGCGC	5591	0.81323	-2.065	-1.3096	0.79183	-1.9919	-0.96934
AMBION_S775	AAGGCUAUAAAGUCGCUUG	5591	0.53076	-1.1315	-1.4642	-0.58869	-1.171	-1.0718
AMBION_S7822	UGUGCUAUUAGAGAACAUG	3791	2.0358	0.21099	1.158	-0.93146	1.6984	-0.17844
AMBION_S7823	UCUGGAUCCAUGACGAUGG	3791	-1.2852	1.0076	-2.2972	-0.52087	-1.3319	-0.63424
AMBION_S7824	AACCAUACCACUGUCCGUC	3791	-0.70981	0.17979	-1.0317	0.44081	-1.1421	-0.47818
AMBION_S7829	UACAUUAUAAGGCCUUACC	3795	0.91595	0.074514	0.7056	-0.68079	-0.34249	-0.40572
AMBION_S7830	AAGGGUGAGACUUUCAGGC	3795	1.0849	-1.5921	0.58324	-1.8509	0.24288	-1.574
AMBION_S7869	UGUUCAUAUAGAUCCACUG	3815	0.8969	-1.7395	0.63282	-1.6183	1.4618	-1.4107
AMBION_S7870	UCAUUAGUACUAUCGCUGC	3815	0.0079892	0.040978	0.50255	1.9285	-0.48082	-0.33042
AMBION_S7871	UUAGAAUCGACCGGCAUUC	3815	0.82253	-0.4665	0.60678	0.50589	0.67768	0.50201
AMBION_S802	UGCGCUUCAAUCCACAUCG	10114	0.34184	-0.047162	-0.73463	-0.36506	0.32345	-1.1886
AMBION_S8106	UGAAGAACCAGGGUUCGGG	3932	1.0564	2.2986	2.0055	2.1874	-0.93302	1.2931
AMBION_S8107	UCACGAUGAAUAUAAUUCC	3932	1.0535	0.22961	1.5301	-0.46065	1.8513	-1.0359
AMBION_S8108	UGAUGGUCAACUUGAUGCC	3932	0.092047	-0.34741	-0.20512	-1.3232	-0.22081	-0.57838
AMBION_S8188	UGUAUCGUGAGGGUCAUGC	3984	0.0033587	1.4263	-0.42357	-0.81408	0.33128	-1.2076
AMBION_S8189	AAAGGUCCCACACGUGAGG	3984	0.052012	-1.2626	-0.3589	-0.052692	0.025895	-1.4388
AMBION_S8190	UUCACAUCUGGGCUCAUGC	3984	0.2117	-0.46571	0.11552	0.38801	-2.4739	-0.87693
AMBION_S8191	UCAUGUUCAAUCAACAGCU	3985	-0.98423	-1.4385	0.11955	-0.071078	-1.1893	-0.30314
AMBION_S8192	UCAAUGAUCACCUUGCAGC	3985	1.2113	-0.18883	1.3855	-0.84716	1.122	-0.56198
AMBION_S8193	AAUGAUCUCACAGAGAACG	3985	-0.33197	-0.77414	0.43616	-1.7751	1.3755	-1.0013
AMBION_S8333	UCCACAGCUAGCUCCAUGC	4058	-0.83293	-0.82206	-0.70706	-0.2761	-0.10236	-0.64935
AMBION_S8334	UUAGGCACUCCAAAGAUCU	4058	-1.4411	0.18121	-0.72501	0.13784	-1.3349	0.31784
AMBION_S8335	UUCGGAUCUCUACCUCUCC	4058	0.77006	0.097315	1.0627	-0.23938	1.2554	0.34585
AMBION_S8355	UACAAGGCUACCACAAUGU	4067	-0.82884	0.39752	-0.49817	-0.64922	-0.13615	0.69643
AMBION_S8356	UUAUCUUCAAUUACUCUAG	4067	-1.3127	0.96226	-1.1927	1.3821	-0.92288	0.40477
AMBION_S8357	UUACGUACUGGUUGAGUCU	4067	0.59583	-1.3447	-0.022741	0.063776	-0.4823	0.15068
AMBION_S8469	UCCGAAAUCAUAGUCCUCC	4117	0.47364	0.075386	0.48361	-0.3154	0.35662	-0.027466
AMBION_S8470	UAGGAUUAUAAGUACGUCC	4117	-0.067216	-1.6064	0.087208	0.56837	-0.73793	1.0207
AMBION_S8471	UCAUCGACCUCACUUGUCC	4117	-0.44742	0.012442	0.68326	0.046413	0.72633	0.0056513
AMBION_S8511	UGGAUAACGAUUCACCACC	4139	0.040163	-0.20856	-0.065472	-0.53442	0.47348	0.25306
AMBION_S8512	UUUGAUCCAACUGUUGUGC	4139	-1.0027	-0.28014	-1.2388	1.0953	-0.88077	-0.22968
AMBION_S8514	UUCGAGUCUGGGACAAUGG	4140	0.26099	0.16047	1.358	-1.0955	0.62271	0.15966
AMBION_S8515	AACGUGUCGAGUUUACCGC	4140	-0.59915	-1.3536	-0.34659	-1.1919	0.26647	-0.79043
AMBION_S8516	UUGCGUUCAGGAAUAUCCG	4140	-0.43483	-0.098498	-0.066866	0.17185	0.78562	0.56382
AMBION_S864	AAUGGUACACCCUCCCUUC	25	-0.17862	1.2298	0.11358	0.4426	-0.964	-0.86034
AMBION_S865	UUCCAUCUCCCACUUGUCG	25	-0.18094	-1.4464	-0.41735	-0.24801	-1.3243	-0.455
AMBION_S866	UUUAGUUAUGCUUAGAGUG	25	2.0967	0.39694	1.5775	-0.65326	1.1687	-0.13374
AMBION_S8667	UUUGAUCCUUGAGCUACGC	4214	-0.27268	-0.62797	-0.45043	0.86978	0.45377	-1.1781
AMBION_S8668	UUCUAAACAACGAAGAGCC	4214	0.82241	-0.23029	0.53331	-1.7328	2.2798	-1.1857
AMBION_S8669	UCCUUACUCCUGGAGAUUC	4214	-0.44742	-1.7108	-0.46987	-1.0653	0.086289	1.6004
AMBION_S8670	UUUCCUUCCAUAGCCCUCG	4215	-0.45466	-1.4797	0.0151	0.36486	-1.1752	2.313
AMBION_S8671	UUCCCGAUCUGAGUAUUCC	4215	0.61697	1.0002	0.62869	-0.38177	0.78371	-0.6792
AMBION_S8672	UCAUAUUUCACAGGCCGGC	4215	0.050065	0.4001	-0.4081	2.339	-1.0402	0.21285
AMBION_S8673	AACCAGAUCAGUUCGUUAG	4216	1.0216	-1.3553	1.4117	-0.93019	-0.32762	-1.0078
AMBION_S8674	UCUCUAACAAAGGCGAAGC	4216	1.0737	-1.1209	0.93942	-0.99546	0.63185	-0.68814
AMBION_S8675	UGCGUUUCAUCUGUCGAGG	4216	-0.55238	1.2941	-0.32867	-0.18402	-0.98704	0.28665
AMBION_S8676	UUCGAUAUUAUCUACUCGC	4217	0.98482	0.62798	0.60894	-0.043267	0.76632	0.3354
AMBION_S8677	UGCAUUGUAAAAGCGGUCC	4217	-2.527	0.2811	-2.5217	-1.0689	-2.4415	-0.15326
AMBION_S8678	UUCGGUAAUGGUGUUCACC	4217	0.76376	0.094503	0.48911	0.1645	0.45724	-0.13096
AMBION_S870	UAAGUUAUUAAGGACAGGG	27	1.6637	0.18467	0.74025	0.4068	-0.43885	-0.76775
AMBION_S8700	UCUCGGACUUUGCUAGUGC	4233	0.45115	0.93851	0.92526	-0.51432	0.97751	-0.77306
AMBION_S8701	UUUACGUCAGGAUAAGGUG	4233	0.36934	0.94779	0.37948	-0.67593	1.131	-0.37188
AMBION_S8702	UUACGUUCACAUAAGUAGC	4233	1.7755	0.77542	1.854	-1.611	2.5537	-0.50907
AMBION_S871	UACCAGAUUAGGAUGCUUG	27	0.65549	-0.68652	0.37025	-0.8118	0.96564	-0.92606
AMBION_S872	UUUGUUGCGAGUUUGAGGG	27	-1.795	-0.17129	-2.7703	2.3761	-2.1075	2.0341
AMBION_S8730	UAUUCAGGUAUAGAUAUGU	4246	0.38952	-0.77233	-0.026626	0.12696	0.086039	0.21833
AMBION_S88	AUCGAAACCAUCGAAGGGC	9891	0.087192	0.87679	0.012116	0.34825	0.75787	0.4409
AMBION_S8805	UACACGACAAUUUCAUCGC	4293	-0.88813	0.28201	0.44183	0.17495	0.73394	0.066147
AMBION_S8806	AUAUUCGUGAAAGAUGGUC	4293	-0.67986	-0.5196	0.025676	1.5749	-0.56803	3.1573
AMBION_S8807	UUGGUUAGGAUCUCGUUUG	4293	-0.015007	2.4744	-0.64049	-0.33796	-1.6347	0.43291
AMBION_S8808	UGAUCUUAUGCUCAAAGCC	4294	0.062655	1.5202	-1.1219	-0.37137	-0.24315	-1.321
AMBION_S8809	UGUUCGAUGACUUCAAGCC	4294	0.19142	-0.17967	0.34257	-1.0287	0.54464	0.69028
AMBION_S8810	ACAGUCUUGGGAAAGCACC	4294	-0.7308	-0.11206	-1.4583	-0.41649	-1.2227	0.28426
AMBION_S8814	UGUUGGACUUGAGAUCACG	4296	0.68016	0.65859	0.71339	0.0063201	0.46221	1.3553
AMBION_S8815	AGCUUGUUAACAGCUACGC	4296	0.90862	1.6038	1.2778	0.63409	2.0903	0.035861
AMBION_S8816	UCUGAAUCCAGGUACCAUG	4296	-1.5327	1.0367	-1.7171	-1.2012	-2.074	-0.75333
AMBION_S89	UCAUCGCUGAUGACACUGG	9891	0.048343	0.64793	0.59485	-0.21157	1.0604	-0.22944
AMBION_S8919	UUCCCAAACUUAACUGUCC	4342	0.49	1.1234	0.82977	-0.90231	0.58329	-0.23668
AMBION_S8920	AUAAAUGUCGGCUUUAGGC	4342	0.75821	0.224	-0.12815	0.92841	0.695	0.37249
AMBION_S8921	UAAGUCGCCUUGUACACCG	4342	-0.43063	1.0483	-1.0023	-0.48111	0.010274	-0.25604
AMBION_S8940	UGAGAUAAAGUGGUACUCC	4354	-0.73274	0.44756	0.14043	-0.52627	-0.16149	0.40312
AMBION_S8941	AACUGAUCAAAAAUCGAGC	4354	0.46105	1.6533	-0.64194	2.4229	0.34616	-0.37524
AMBION_S8942	UUAUGGAUCUGGUGCACUG	4354	0.67979	1.9294	-0.39339	-0.070217	0.51197	0.54579
AMBION_S8943	UAAGGGACAAACUCGGCCG	4355	-0.53235	-0.1422	-0.95475	-1.0763	-0.55148	-0.73423
AMBION_S8944	AAAGCUGUAACCCUGACCU	4355	-1.232	2.9963	-1.0542	0.55918	-0.19814	3.1974
AMBION_S8945	UUGGUGGUCAAAUACAUCA	4355	-0.66363	0.29244	-2.3937	-0.27337	-0.50206	0.21086
AMBION_S8946	UCUCCUUUAAGCGAUCUUC	4356	0.80897	0.19061	0.64774	-1.5445	1.0268	-0.78132
AMBION_S8947	AAAAUCCUCAUCGAUAUUG	4356	-1.9327	-1.3972	-1.3403	-0.10808	-0.88529	0.079572
AMBION_S8948	UUCAUAAUAGCGAAGCUUC	4356	-0.44112	0.34047	0.58618	1.3744	0.54846	-0.34361
AMBION_S8996	UUGGAUUCGAUUCUGGGCC	4486	0.73945	-1.2749	-0.032646	-0.83819	-0.84714	-0.50355
AMBION_S8997	UCUGAGUUUUGAGCUGUCC	4486	0.78939	-0.60923	1.2532	1.0769	1.331	-0.90049
AMBION_S8998	UGACAUUCACCAUCUACGC	4486	-1.0688	-0.79025	-0.1963	3.4949	-0.67386	2.3124
AMBION_S90	UGUUCCAUAAACAAGAGUG	9891	-0.55028	1.0573	-0.38457	0.17048	-0.0094896	-1.4521
AMBION_S9096	UUAAGGAUGAAAUCUUCCC	4598	0.38367	-0.55387	-0.59665	-0.29012	0.43124	1.1357
AMBION_S9098	UGUGACAUCACCUUGCUCC	4598	-0.36556	0.097963	0.45087	0.20097	-0.65105	2.5384
AMBION_S9193	AUAGGGUUUUACAUGAGGC	4638	-1.1458	-0.1385	0.0031637	-1.2608	-0.13474	-0.38639
AMBION_S9194	UAAAGAGCAGUUCCCGUCC	4638	0.91412	-0.908	0.85636	0.23528	1.2769	0.68796
AMBION_S9195	UUCUAAAUCGCGAAUGGUC	4638	0.12143	-0.33323	0.77151	-0.42339	0.51501	2.1763
AMBION_S9445	UUUGGGUAAACCAAUUAAG	4752	-1.659	1.7342	-0.57278	0.7929	-1.2498	2.0786
AMBION_S9446	AUAGGUACAAGCAAAUGCC	4752	0.0098234	-1.67	0.67176	-1.4333	0.34767	1.1928
AMBION_S9447	UAUUUGCCUGAAAUGGAUG	4752	-0.56077	2.1713	-0.71109	0.34131	-0.64497	2.3071
AMBION_S9590	UAAUCUACCAGUUCCUCAG	4830	0.91489	-0.31765	1.5158	0.57036	0.96654	0.29069
AMBION_S9594	AUUGGUCCAAUCUUGUGCU	4833	-0.96583	1.1527	-0.83836	1.2568	-0.31214	0.81012
AMBION_S9596	UGUGGGCUUGGGUUCUUGC	4833	-1.8202	-1.1182	-1.2288	-0.7204	-1.5891	0.0061207
AMBION_S9723	UUUUCUUUAAGUGAGUGUG	4900	-1.1335	0.27675	-0.2863	-0.85518	-0.54022	1.9216
AMBION_S9724	UAGAAUGUCGUCGUCCGGC	4900	1.1471	0.96642	0.26565	-0.039508	1.128	0.23009
AMBION_S974	UAAGAUAUUUUCAUGCCUC	90	1.3938	-0.022531	1.4564	0.22605	1.283	-0.35244
AMBION_S9745	UACGGUACAGGAUGCUCUC	4914	0.99504	-0.45423	0.66564	-0.7059	1.2042	-0.097449
AMBION_S9747	UCUCCGUCCACAUUUGUUG	4914	0.82043	0.64575	0.70679	0.48016	0.026997	0.21151
AMBION_S9748	UUAGUUAUCCUUAAGGAGC	4915	1.3099	0.24256	0.79695	1.0048	1.2309	-0.70224
AMBION_S9749	UUUGCACCAUCGUCAAUUC	4915	1.4589	1.7309	1.3548	1.396	1.4949	-0.79088
AMBION_S975	UGAUGUACACGAAUGAUCC	90	-0.8743	-0.3882	-0.048162	0.26619	-0.22521	0.017378
AMBION_S9750	UCGUUGAUGAUUUCUAACC	4915	0.82043	-0.91237	0.27731	-0.33042	0.13798	0.30866
AMBION_S9751	UGUAUGGAAGUGAUAUUCC	4916	1.5103	2.2301	0.45078	-0.35163	-0.36282	0.5106
AMBION_S9752	AACAAGAUAAAGUUAUCCG	4916	-1.0779	0.13989	0.38564	-0.78693	-0.90333	0.10237
AMBION_S9753	UGACUAUCCAGUCCACAUC	4916	-0.59646	1.3998	-0.5846	1.1454	-1.4294	3.0725
AMBION_S9755	UGAAGUUUCAUCGCAGUAC	4919	-1.2603	0.48734	-0.719	4.1167	-2.0706	-0.087202
AMBION_S9756	AGACUUAAAGUUUUCAUCC	4919	-0.28916	0.8741	0.29642	0.16918	-0.31542	1.2908
AMBION_S9757	AAAGACUCCAUAUAGACGG	4919	-0.79587	0.72409	0.015501	1.3261	-0.32571	-0.78309
AMBION_S9758	UCGUGAACCAUAUUCUGUC	4920	-0.30335	-0.66939	-0.038614	-1.1172	0.57062	0.67245
AMBION_S9759	UGCCGUUCCUCUGUAAUCC	4920	-0.23047	0.50177	0.0041402	-0.76819	0.25895	1.8698
AMBION_S976	UAAAUUUUCGGAGAGCAAC	90	1.1059	0.089347	0.69208	-0.86617	1.2676	-1.1186
AMBION_S9760	UUCGGAUCCAGAACCUCCA	4920	0.91699	-0.99469	0.59795	-1.6462	2.0034	-0.9718
AMBION_S9761	UUAAGCAUUGGAUCAUAGG	4921	-0.14999	0.37256	0.18818	-0.9306	0.62553	-1.445
AMBION_S9762	UUGGUGUAACUGACAGUGC	4921	0.30514	1.5379	0.53331	1.4829	-0.34399	0.98862
AMBION_S9763	UCCAGUAUUCUCAAUAACC	4921	-0.044395	0.90207	1.1069	0.37939	0.75978	1.0947
AMBION_S977	AAUGGUUUCAUCAAGUACU	91	-0.11114	0.86288	0.58507	1.3603	0.97469	-0.73102
AMBION_S978	UCUUGUAAAACGAUGGUUC	91	0.60413	0.86729	1.244	-0.49879	1.2047	-0.09713
AMBION_S979	UCUGGUAUAUCUCUGCUUC	91	-0.073782	1.2144	1.1628	1.1835	2.1144	-0.14964
AMBION_S980	AUUCGUUAAGCAACUGGGC	92	0.56974	0.31409	-0.26541	-0.41584	1.4041	0.97031
AMBION_S981	AUAGCAGUUGAUAUCAUCC	92	-0.94216	-0.86089	-0.34044	-0.055213	-0.39662	0.23934
AMBION_S982	UUAGCCUUAAGAAAGUCUG	92	-0.94911	-0.99586	-1.1671	0.79126	-0.84109	0.16828
AMBION_S983	UUCGUUCCAUGUGAUGAUG	93	0.087192	-1.2338	-0.87119	0.21581	-0.085462	0.9786
AMBION_S984	UUCUUCACGAGCUCGAUGG	93	-0.97518	-1.0362	-0.48811	-0.68355	-1.5318	0.04624
AMBION_S985	UCUACUUCGAGGUUGGAGC	93	0.56225	-0.37529	0.13905	0.085302	0.79322	1.3778
AMBION_S986	UAGUGGUUGACGAACUCGG	94	-0.11319	-0.68711	-0.6056	0.93883	-1.2723	-0.95685
AMBION_S987	UGUAGUGUCUUCUUGAUCC	94	-0.47442	1.3042	-0.60195	-0.4384	0.93106	-1.8844
AMBION_S988	AAAGCAGUCCGUGCGGAUC	94	-0.30049	1.8263	-0.15217	0.24325	-0.52487	0.65287

## Sheet: HeLA_kinome_DU
siRNAMaterialCode	siRNASequence	GeneID	Adeno_cc_zscore	Adeno_ii_zscore	Sal_cc_zscore	Sal_ii_zscore	Brucella_cc_zscore	Brucella_ii_zscore
DHARMACON_L-003000-00_A	proprietary	207	-0.84085	-0.64963	-0.9807	-1.7053	-0.66973	-0.60833
DHARMACON_L-003000-00_B	proprietary	207	-1.2271	0.4618	-0.036078	1.9088	-0.89312	4.3948
DHARMACON_L-003000-00_C	proprietary	207	-0.18759	0.86366	-0.18193	0.28182	-0.6214	-0.35581
DHARMACON_L-003000-00_D	proprietary	207	-0.88358	0.29731	-0.16971	1.2849	-0.98295	0.09638
DHARMACON_L-003001-00_A	proprietary	208	0.62775	-0.26573	-0.24198	-0.84814	0.36216	0.93703
DHARMACON_L-003001-00_B	proprietary	208	0.16306	-1.0014	-0.076477	-0.50224	0.27508	1.793
DHARMACON_L-003001-00_C	proprietary	208	-2.6456	0.74696	-1.4033	-0.58296	-2.6785	-0.29486
DHARMACON_L-003001-00_D	proprietary	208	0.81056	-0.65864	0.74231	-1.8006	0.58821	-0.34956
DHARMACON_L-003002-00_A	proprietary	10000	0.50756	-0.83842	-0.37852	-0.13081	1.1021	1.2719
DHARMACON_L-003002-00_B	proprietary	10000	0.37855	-0.20974	0.60583	0.18567	0.97417	1.2213
DHARMACON_L-003002-00_C	proprietary	10000	1.1958	0.27613	0.20978	-1.146	1.0014	0.95901
DHARMACON_L-003002-00_D	proprietary	10000	0.87117	-1.173	-0.11989	-1.1903	1.0114	0.02735
DHARMACON_L-003008-00_A	proprietary	2475	-1.5733	-1.2633	0.7583	-0.8376	-1.8576	-0.71783
DHARMACON_L-003008-00_B	proprietary	2475	-1.4027	-0.31252	-1.559	-1.3535	-1.5623	-1.3272
DHARMACON_L-003008-00_C	proprietary	2475	0.0063562	-0.11258	1.1347	-1.1288	0.35347	-0.058912
DHARMACON_L-003008-00_D	proprietary	2475	-0.96471	-0.42132	1.2433	-1.0376	0.10734	-2.3279
DHARMACON_L-003009-00_A	proprietary	2931	0.31938	0.46664	0.021053	1.0807	1.0779	-0.09892
DHARMACON_L-003009-00_B	proprietary	2931	-0.19583	0.58082	-0.58359	-1.0595	-1.1103	-0.17928
DHARMACON_L-003009-00_C	proprietary	2931	-0.0391	-0.19069	-1.5747	-1.0305	-0.89004	-1.1385
DHARMACON_L-003009-00_D	proprietary	2931	0.73145	-0.34714	0.061262	0.41163	0.88123	1.4879
DHARMACON_L-003010-00_A	proprietary	2932	2.3353	-0.25683	0.44823	1.4017	1.4786	-0.93079
DHARMACON_L-003010-00_B	proprietary	2932	1.286	-0.07739	0.54569	0.86601	0.89868	-0.32324
DHARMACON_L-003010-00_C	proprietary	2932	-0.36973	-1.3134	-2.3251	1.2703	-1.1676	-0.76118
DHARMACON_L-003010-00_D	proprietary	2932	-2.2749	-1.046	-1.0431	1.386	-2.6506	-0.71703
DHARMACON_L-003012-00_A	proprietary	3480	0.7702	-1.1356	1.5518	0.43684	1.3316	-1.0676
DHARMACON_L-003012-00_B	proprietary	3480	-0.76494	0.029295	-0.46402	-0.97509	-0.8161	0.088575
DHARMACON_L-003012-00_C	proprietary	3480	0.87911	-1.1401	-0.70966	0.11586	0.93572	0.070678
DHARMACON_L-003012-00_D	proprietary	3480	-1.2126	-1.3135	-0.68147	-0.43889	-0.81311	-1.0618
DHARMACON_L-003014-00_A	proprietary	3643	-0.80435	-0.025702	-0.14998	0.69113	-2.0102	-0.80995
DHARMACON_L-003014-00_B	proprietary	3643	0.72417	-1.0939	1.3213	-0.12414	-0.39191	-0.55109
DHARMACON_L-003014-00_C	proprietary	3643	-0.96966	0.71286	-1.2058	1.3632	-2.2602	-0.47778
DHARMACON_L-003014-00_D	proprietary	3643	-0.071455	0.97131	-1.4868	-0.21018	-0.98108	0.78662
DHARMACON_L-003017-00_A	proprietary	5170	0.34135	-0.38323	0.26306	-0.82547	0.27253	0.33216
DHARMACON_L-003017-00_B	proprietary	5170	0.68241	0.098453	0.97829	-0.47399	0.14866	-0.045757
DHARMACON_L-003017-00_C	proprietary	5170	-1.849	-0.12406	-1.2904	-1.468	-1.73	-0.97549
DHARMACON_L-003017-00_D	proprietary	5170	0.82256	0.40169	1.6125	-0.88366	0.81426	-0.98051
DHARMACON_L-003018-00_A	proprietary	5290	0.58926	-0.077413	0.74003	0.42083	0.45306	-0.55728
DHARMACON_L-003018-00_B	proprietary	5290	-3.4598	-1.3498	-3.5032	-1.3929	-2.7761	-0.77205
DHARMACON_L-003018-00_C	proprietary	5290	0.51321	0.92228	0.49688	-2.2317	0.45971	-1.4038
DHARMACON_L-003018-00_D	proprietary	5290	0.1786	1.6882	0.33623	-2.0777	0.86091	-0.61299
DHARMACON_L-003019-00_A	proprietary	5291	0.44003	0.34148	-0.19114	0.25755	0.069987	-0.29008
DHARMACON_L-003019-00_B	proprietary	5291	0.03077	-0.021937	0.068376	-0.8207	0.27585	1.0764
DHARMACON_L-003019-00_C	proprietary	5291	-1.8765	0.15048	-4.2109	1.472	-2.169	1.0568
DHARMACON_L-003019-00_D	proprietary	5291	-0.098981	1.9568	-0.38709	-0.53245	0.66796	1.1693
DHARMACON_L-003020-00_A	proprietary	5295	1.0481	-0.25088	0.1433	-0.94305	0.88565	0.82476
DHARMACON_L-003020-00_B	proprietary	5295	-2.0894	-0.86805	-0.9413	1.8962	-1.4894	-0.26829
DHARMACON_L-003020-00_C	proprietary	5295	1.0481	-1.0018	-0.043131	-0.17546	1.4327	0.51537
DHARMACON_L-003020-00_D	proprietary	5295	1.1686	-1.0797	0.16595	-0.51535	0.37354	0.30066
DHARMACON_L-003021-00_A	proprietary	5296	-3.5363	-0.36814	-3.4907	-0.3211	-3.1194	1.4576
DHARMACON_L-003021-00_B	proprietary	5296	0.58982	-0.53967	-0.51436	0.38696	0.58026	-0.11453
DHARMACON_L-003021-00_C	proprietary	5296	0.67911	-0.051644	0.91161	0.8763	0.20031	-0.066757
DHARMACON_L-003021-00_D	proprietary	5296	-0.82349	1.1054	-0.87168	1.4171	-0.60354	1.2291
DHARMACON_L-003025-00_A	proprietary	6195	0.091486	-0.36506	-0.27861	-0.63939	-0.073869	-0.68958
DHARMACON_L-003025-00_B	proprietary	6195	0.86419	-0.059875	-0.065437	-0.98057	1.2794	-0.268
DHARMACON_L-003025-00_C	proprietary	6195	0.4536	-0.98262	0.48752	0.39553	0.40321	0.23753
DHARMACON_L-003025-00_D	proprietary	6195	-2.9755	1.7687	-3.9914	-1.0639	-2.9149	-0.75775
DHARMACON_L-003026-00_A	proprietary	6197	-0.1003	-1.4489	-0.41229	-1.0881	-0.47108	0.1263
DHARMACON_L-003026-00_B	proprietary	6197	-0.79663	-0.87821	1.2477	2.437	-0.50173	-0.22452
DHARMACON_L-003026-00_C	proprietary	6197	-2.4089	-1.295	-1.319	-0.23182	-2.0241	-1.0213
DHARMACON_L-003026-00_D	proprietary	6197	0.25069	-0.94931	0.043147	0.31633	-0.1666	0.0033201
DHARMACON_L-003027-00_A	proprietary	6446	-1.4214	-0.1299	-0.5616	0.8741	-2.5338	-0.96704
DHARMACON_L-003027-00_B	proprietary	6446	0.69084	-0.28393	1.3518	-0.46211	0.66312	-0.047079
DHARMACON_L-003027-00_C	proprietary	6446	0.11412	1.1374	0.87508	-0.41401	0.15356	-0.95226
DHARMACON_L-003027-00_D	proprietary	6446	1.1122	0.85794	1.3292	1.1762	1.2955	0.24289
DHARMACON_L-003100-00_A	proprietary	25	0.085169	-1.6794	-3.8509	-1.4519	-1.0711	-0.2372
DHARMACON_L-003100-00_B	proprietary	25	0.53436	0.44108	0.87644	-0.097223	-0.503	0.040263
DHARMACON_L-003100-00_C	proprietary	25	0.12757	-0.22789	0.36212	-0.13667	-1.6157	-0.19258
DHARMACON_L-003100-00_D	proprietary	25	0.59774	0.49932	-0.079133	-0.87911	-0.68846	1.0703
DHARMACON_L-003101-00_A	proprietary	27	0.2896	-0.92719	-0.63178	0.10743	0.15979	0.86968
DHARMACON_L-003101-00_B	proprietary	27	0.011472	-0.10579	-0.55212	0.087068	0.11186	-0.57554
DHARMACON_L-003101-00_C	proprietary	27	-0.17698	-0.74292	0.99322	0.91726	-0.37464	-1.0104
DHARMACON_L-003101-00_D	proprietary	27	0.81558	-1.2304	-0.83998	0.65452	0.84014	-0.47086
DHARMACON_L-003102-01_A	proprietary	10188	-1.1847	-0.51958	0.25742	2.5168	-1.5328	1.2919
DHARMACON_L-003102-01_B	proprietary	10188	-1.2231	1.1734	0.19048	1.1314	-1.4903	1.2168
DHARMACON_L-003102-01_C	proprietary	10188	-0.79519	0.43621	-1.4441	-1.0535	-0.78915	-0.40664
DHARMACON_L-003102-01_D	proprietary	10188	-2.2387	-0.46068	-1.32	1.2946	-2.4376	0.20416
DHARMACON_L-003103-00_A	proprietary	238	-0.065731	-0.46544	-0.031636	-0.28028	-0.43782	-0.90812
DHARMACON_L-003103-00_B	proprietary	238	0.80552	-1.3695	0.074458	0.58258	0.60393	0.47683
DHARMACON_L-003103-00_C	proprietary	238	0.77076	0.10263	-0.41876	-0.25078	1.1129	-0.094251
DHARMACON_L-003103-00_D	proprietary	238	-0.027413	0.30063	0.26131	1.612	0.29198	-1.2328
DHARMACON_L-003104-00_A	proprietary	558	0.54141	-1.6236	-0.07462	-1.2518	1.0537	-1.6399
DHARMACON_L-003104-00_B	proprietary	558	0.67168	1.8042	0.84497	-1.5537	0.076507	4.1563
DHARMACON_L-003104-00_C	proprietary	558	-0.098193	1.026	-0.67158	-0.35551	-0.057386	-0.10799
DHARMACON_L-003104-00_D	proprietary	558	0.49858	-0.37401	0.24695	-0.52226	0.98944	-0.65839
DHARMACON_L-003105-01_A	proprietary	640	0.76885	0.51759	1.0735	-0.74063	0.96381	0.14788
DHARMACON_L-003105-01_B	proprietary	640	0.077493	-0.26583	-1.2255	-0.46153	-1.0194	-0.12992
DHARMACON_L-003105-01_C	proprietary	640	-0.35123	-0.58297	-0.47028	-2.0033	-1.4577	-0.79087
DHARMACON_L-003105-01_D	proprietary	640	-0.26311	-0.95344	-0.4505	-0.23582	-0.066612	0.59582
DHARMACON_L-003106-00_A	proprietary	660	-0.52997	-0.10869	-0.64392	-0.77616	0.43394	-0.063136
DHARMACON_L-003106-00_B	proprietary	660	-0.52529	-0.67396	-0.55203	-0.60873	-0.8062	-1.0704
DHARMACON_L-003106-00_C	proprietary	660	1.3031	0.37241	-0.63341	0.80569	0.39339	0.50479
DHARMACON_L-003106-00_D	proprietary	660	0.59468	-0.047193	-0.69857	-0.17061	0.76195	0.17436
DHARMACON_L-003107-00_A	proprietary	695	-1.1116	-0.92956	-0.64866	0.8506	-0.59859	1.1381
DHARMACON_L-003107-00_B	proprietary	695	0.72186	0.33993	1.0652	-0.59372	0.49188	1.6213
DHARMACON_L-003107-00_C	proprietary	695	1.1443	-0.0045205	0.8572	0.55182	0.91505	-0.041912
DHARMACON_L-003107-00_D	proprietary	695	-0.14443	0.95328	-0.56372	-0.11626	0.44429	0.77514
DHARMACON_L-003108-00_A	proprietary	112858	0.94135	-1.027	0.44687	0.13819	1.72	-0.26528
DHARMACON_L-003108-00_B	proprietary	112858	1.0269	1.3558	-0.5277	-0.0058915	0.97062	0.8534
DHARMACON_L-003108-00_C	proprietary	112858	1.1134	1.593	0.3325	2.6628	0.75384	1.639
DHARMACON_L-003108-00_D	proprietary	112858	1.5402	-1.0006	1.7107	-0.71329	1.8056	-1.0998
DHARMACON_L-003109-00_A	proprietary	1436	-0.68109	-1.072	-1.0314	0.87218	-2.0415	-0.058558
DHARMACON_L-003109-00_B	proprietary	1436	-1.7354	0.93339	-1.9492	-0.23191	-2.6947	-0.60472
DHARMACON_L-003109-00_C	proprietary	1436	-0.30578	0.60642	0.1989	-0.8067	-0.069542	0.93965
DHARMACON_L-003109-00_D	proprietary	1436	0.14703	-0.14976	-0.70865	0.62376	0.61962	-0.46837
DHARMACON_L-003110-00_A	proprietary	1445	-0.59671	1.233	-1.1482	-0.97418	-0.85069	0.8268
DHARMACON_L-003110-00_B	proprietary	1445	0.80685	-0.045184	0.019717	-0.56054	1.1855	-1.1446
DHARMACON_L-003110-00_C	proprietary	1445	0.51894	-1.3198	-0.49031	-1.5904	-0.11152	0.084886
DHARMACON_L-003110-00_D	proprietary	1445	-1.1161	0.40964	-2.2115	-0.056179	-1.3308	0.23985
DHARMACON_L-003112-00_A	proprietary	4921	-0.42614	-1.18	-0.16027	3.2099	-0.60038	-1.4256
DHARMACON_L-003112-00_B	proprietary	4921	-0.25993	-0.4998	0.81043	2.6144	0.091861	-1.4792
DHARMACON_L-003112-00_C	proprietary	4921	-1.2884	-0.4935	-1.1343	0.45444	-1.6557	0.83436
DHARMACON_L-003112-00_D	proprietary	4921	1.0227	1.4341	1.0178	1.1067	0.64999	0.24571
DHARMACON_L-003113-00_A	proprietary	55359	-1.0684	0.56953	-1.354	-0.090697	-0.40474	0.59628
DHARMACON_L-003113-00_B	proprietary	55359	2.0056	-2.2374	1.2909	-1.5293	2.0552	-0.33269
DHARMACON_L-003113-00_C	proprietary	55359	-0.32896	1.6542	-0.77651	1.1029	0.35973	-0.17541
DHARMACON_L-003113-00_D	proprietary	55359	0.26712	-0.32024	0.22317	-0.76615	0.18693	0.50944
DHARMACON_L-003114-00_A	proprietary	1956	0.62395	1.4558	0.17417	0.649	0.37496	0.71067
DHARMACON_L-003114-00_B	proprietary	1956	0.70684	-0.91203	1.3761	0.22454	0.97963	0.6468
DHARMACON_L-003114-00_C	proprietary	1956	-1.1689	-0.24524	0.099967	-1.6166	-0.57014	0.045566
DHARMACON_L-003114-00_D	proprietary	1956	0.46393	0.32461	-0.037463	1.7125	0.67763	0.15055
DHARMACON_L-003115-00_A	proprietary	2041	1.1564	-0.62575	1.3576	-0.24417	1.5661	1.2699
DHARMACON_L-003115-00_B	proprietary	2041	-0.063906	0.92373	0.45765	0.79936	0.18578	-0.1976
DHARMACON_L-003115-00_C	proprietary	2041	0.47751	0.57965	0.17748	-0.28577	0.70194	0.59132
DHARMACON_L-003115-00_D	proprietary	2041	-0.51187	0.18367	-1.0164	-0.94065	0.083263	-1.7241
DHARMACON_L-003116-00_A	proprietary	1969	0.18789	-1.538	0.56521	1.8406	-0.60326	-1.2548
DHARMACON_L-003116-00_B	proprietary	1969	1.0962	0.54912	1.3943	1.6403	0.19994	1.1624
DHARMACON_L-003116-00_C	proprietary	1969	0.72454	-1.4047	1.2209	-0.9465	1.0428	-0.57403
DHARMACON_L-003116-00_D	proprietary	1969	0.14187	-0.21743	0.36302	0.55758	0.010004	1.1405
DHARMACON_L-003117-00_A	proprietary	2042	0.72777	-1.3974	0.2565	-0.30138	0.67993	-1.0853
DHARMACON_L-003117-00_B	proprietary	2042	-0.10924	-1.2088	-2.1152	0.48084	0.29129	-1.3464
DHARMACON_L-003117-00_C	proprietary	2042	-0.627	-0.011557	-0.91365	-0.097169	-0.79454	-0.089194
DHARMACON_L-003117-00_D	proprietary	2042	-1.8111	-1.0929	-0.42523	-0.96379	-2.4228	-1.0161
DHARMACON_L-003118-00_A	proprietary	2043	-1.7158	-1.2565	-1.628	0.1079	-1.7337	-1.0384
DHARMACON_L-003118-00_B	proprietary	2043	1.4263	0.33787	0.41445	0.12769	1.1613	-1.3968
DHARMACON_L-003118-00_C	proprietary	2043	0.80598	0.34379	0.40281	0.98936	0.24969	-0.50797
DHARMACON_L-003118-00_D	proprietary	2043	-1.5926	1.38	-1.6877	1.3323	-2.3145	-0.25855
DHARMACON_L-003119-00_A	proprietary	2045	0.76479	-0.65891	-0.69931	0.14793	1.1531	0.024044
DHARMACON_L-003119-00_B	proprietary	2045	-0.99997	-0.91192	-2.6289	0.16663	-0.70121	-0.039794
DHARMACON_L-003119-00_C	proprietary	2045	0.63668	-1.2626	0.28595	-0.57021	1.0159	0.045633
DHARMACON_L-003119-00_D	proprietary	2045	0.51361	-0.29988	1.035	-0.63851	-0.051545	-1.2348
DHARMACON_L-003120-00_A	proprietary	2046	0.93262	0.70355	0.59413	1.3159	0.29686	-0.47599
DHARMACON_L-003120-00_B	proprietary	2046	0.97858	0.044907	0.16656	0.95731	0.68474	1.6723
DHARMACON_L-003120-00_C	proprietary	2046	0.56406	2.6563	0.44671	0.32365	0.47868	1.7352
DHARMACON_L-003120-00_D	proprietary	2046	0.45681	-0.26887	0.37491	-0.16818	0.41598	0.098322
DHARMACON_L-003121-00_A	proprietary	2047	0.71706	1.0675	0.62219	-0.40362	0.80514	0.19708
DHARMACON_L-003121-00_B	proprietary	2047	-0.63983	-1.4701	-0.86877	-0.33877	-0.85177	1.0718
DHARMACON_L-003121-00_C	proprietary	2047	-0.016861	-0.72181	-0.90786	-0.69527	-0.14055	-1.016
DHARMACON_L-003121-00_D	proprietary	2047	0.0071182	0.14456	0.98724	-0.62792	0.19113	0.6289
DHARMACON_L-003122-00_A	proprietary	2048	-3.9887	2.7943	-2.9747	0.70713	-3.5969	-0.1516
DHARMACON_L-003122-00_B	proprietary	2048	0.19079	0.42831	0.65229	0.40923	-0.19634	-1.6703
DHARMACON_L-003122-00_C	proprietary	2048	0.38028	-0.86725	0.43983	0.49334	0.025931	0.70605
DHARMACON_L-003122-00_D	proprietary	2048	0.39512	-0.55277	1.9904	0.041438	0.55185	0.15379
DHARMACON_L-003123-01_A	proprietary	2049	-0.00047377	-0.026737	-0.87607	-0.60325	-0.22167	-0.40079
DHARMACON_L-003123-01_B	proprietary	2049	-0.15557	1.2118	0.66235	-0.72005	-0.24276	0.81849
DHARMACON_L-003123-01_C	proprietary	2049	0.23739	-0.71477	1.1428	0.23424	-0.0077629	-0.30615
DHARMACON_L-003123-01_D	proprietary	2049	-0.86348	-0.35702	-0.39212	0.0043036	-1.2393	-1.1102
DHARMACON_L-003124-00_A	proprietary	2050	-1.2215	0.3415	-0.29809	-0.58066	-0.91432	-0.92957
DHARMACON_L-003124-00_B	proprietary	2050	0.12376	1.3092	-0.42644	-0.53734	-0.15767	0.19738
DHARMACON_L-003124-00_C	proprietary	2050	-0.38513	0.64159	0.12061	0.14598	0.43126	0.52835
DHARMACON_L-003124-00_D	proprietary	2050	0.35608	2.4089	-0.076288	-0.88131	-0.32077	0.68105
DHARMACON_L-003125-00_A	proprietary	2051	0.36947	-0.80098	-0.052109	0.20751	0.18663	1.2666
DHARMACON_L-003125-00_B	proprietary	2051	0.2914	-0.29463	0.34781	1.6423	0.252	-0.78866
DHARMACON_L-003125-00_C	proprietary	2051	1.1397	0.28621	0.16082	-2.1971	0.27811	-0.43408
DHARMACON_L-003125-00_D	proprietary	2051	0.0058102	1.3012	-0.67694	1.2783	-0.15838	1.2573
DHARMACON_L-003126-00_A	proprietary	2064	0.40467	0.090804	-0.035225	1.3682	0.27522	2.0338
DHARMACON_L-003126-00_B	proprietary	2064	0.13427	0.51449	-0.54583	0.69668	0.18761	0.94344
DHARMACON_L-003126-00_C	proprietary	2064	-0.010311	0.71102	-0.92184	1.0495	-0.40017	0.4387
DHARMACON_L-003126-00_D	proprietary	2064	-0.58912	2.4844	-0.77205	-0.8551	-0.82543	1.3033
DHARMACON_L-003127-00_A	proprietary	2065	1.3092	-2.0748	-0.062507	-2.2047	1.5344	-0.42813
DHARMACON_L-003127-00_B	proprietary	2065	-1.1493	-0.15773	-1.7198	-1.7476	-1.16	-0.9329
DHARMACON_L-003127-00_C	proprietary	2065	0.88392	1.2049	-0.13257	1.2339	-0.11853	2.0756
DHARMACON_L-003127-00_D	proprietary	2065	-0.28478	-0.81909	0.66179	0.18874	-0.089519	-0.51801
DHARMACON_L-003128-00_A	proprietary	2066	1.5183	0.082605	0.5858	0.10635	1.6668	0.85322
DHARMACON_L-003128-00_B	proprietary	2066	-2.5268	0.96711	-2.4862	-0.064156	-2.089	-0.6651
DHARMACON_L-003128-00_C	proprietary	2066	0.016898	0.88459	-0.86595	1.0931	-0.94601	-0.034941
DHARMACON_L-003128-00_D	proprietary	2066	-0.3068	0.21833	0.12146	-0.18211	0.11782	1.0947
DHARMACON_L-003129-00_A	proprietary	2241	1.0573	1.829	0.25183	0.17213	0.4569	3.0319
DHARMACON_L-003129-00_B	proprietary	2241	0.21359	1.3551	-0.75211	0.37329	0.1438	1.2806
DHARMACON_L-003129-00_C	proprietary	2241	0.47468	1.5638	-0.65702	-0.43549	0.63857	-0.30011
DHARMACON_L-003129-00_D	proprietary	2241	0.44482	1.1892	-0.11496	-1.4982	0.45785	-0.54822
DHARMACON_L-003130-00_A	proprietary	2242	-1.3755	0.97422	-0.67967	-1.1306	-1.3215	-0.41827
DHARMACON_L-003130-00_B	proprietary	2242	-1.7024	-0.073838	-0.62573	0.90591	-0.40686	1.4689
DHARMACON_L-003130-00_C	proprietary	2242	0.49472	0.37418	-0.91413	1.0414	0.40009	3.5042
DHARMACON_L-003130-00_D	proprietary	2242	-2.4104	-0.71178	-1.2365	-0.9148	-2.3229	-0.92793
DHARMACON_L-003131-00_A	proprietary	2260	-1.691	-0.62507	-0.53048	-1.2939	-1.7959	-0.54379
DHARMACON_L-003131-00_B	proprietary	2260	-0.10605	0.43369	-0.45772	1.3944	-0.35023	-0.5691
DHARMACON_L-003131-00_C	proprietary	2260	-1.1452	0.087232	-2.2983	0.40061	-1.7981	-0.58772
DHARMACON_L-003131-00_D	proprietary	2260	-1.5882	-0.32811	-1.474	1.2072	-2.239	-0.18395
DHARMACON_L-003132-00_A	proprietary	2263	-0.64269	0.28006	-1.6164	-0.3346	-1.3297	0.079682
DHARMACON_L-003132-00_B	proprietary	2263	-0.11991	-1.5211	-0.065437	-1.4995	0.31702	-1.358
DHARMACON_L-003132-00_C	proprietary	2263	-0.59034	-0.10779	-1.8676	-0.97705	-1.5968	0.33773
DHARMACON_L-003132-00_D	proprietary	2263	0.52999	-0.42453	0.24859	-1.1893	0.13441	0.22462
DHARMACON_L-003133-00_A	proprietary	2261	-0.2763	-0.6122	0.99467	-0.50082	0.23093	-0.71997
DHARMACON_L-003133-00_B	proprietary	2261	0.22538	-0.85717	0.34781	0.03765	-0.00050781	-0.038502
DHARMACON_L-003133-00_C	proprietary	2261	-0.086071	1.7784	1.3468	0.69067	1.5301	-0.56523
DHARMACON_L-003133-00_D	proprietary	2261	0.67135	0.040563	0.092964	0.42503	2.0578	-0.076214
DHARMACON_L-003134-00_A	proprietary	2264	-2.1229	-0.2834	-1.1379	-0.49754	-2.1857	-0.80236
DHARMACON_L-003134-00_B	proprietary	2264	0.90953	-0.85666	-0.70409	-0.18281	-0.40091	-0.18846
DHARMACON_L-003134-00_C	proprietary	2264	1.1485	-1.3097	0.55907	-1.378	0.14935	-1.6134
DHARMACON_L-003134-00_D	proprietary	2264	-0.14165	-1.2574	0.12781	-0.88604	-0.82212	-1.1027
DHARMACON_L-003135-00_A	proprietary	2268	0.49194	-0.71369	0.62181	2.3841	-0.14148	2.6024
DHARMACON_L-003135-00_B	proprietary	2268	-0.6173	-0.97442	-0.15667	2.9129	-1.2205	0.63079
DHARMACON_L-003135-00_C	proprietary	2268	0.57313	-1.2214	0.35039	0.090367	0.76085	0.54416
DHARMACON_L-003135-00_D	proprietary	2268	-0.28478	-0.75718	-0.081961	-1.0056	-0.14343	-1.1207
DHARMACON_L-003136-00_A	proprietary	2321	1.0559	-1.213	1.0791	0.55346	1.4739	-0.90966
DHARMACON_L-003136-00_B	proprietary	2321	1.0414	0.64135	0.29117	0.70511	0.61561	-1.0634
DHARMACON_L-003136-00_C	proprietary	2321	-0.4876	-0.67749	0.92249	-0.03373	0.22341	-1.3253
DHARMACON_L-003136-00_D	proprietary	2321	0.71192	0.028479	0.15637	-0.45954	0.07036	-0.29728
DHARMACON_L-003137-00_A	proprietary	2322	0.15692	0.34169	-0.068992	0.84668	0.41885	0.53635
DHARMACON_L-003137-00_B	proprietary	2322	0.52644	2.0629	0.19677	2.3812	0.46158	-0.34738
DHARMACON_L-003137-00_C	proprietary	2322	-0.77094	-0.026652	-1.0307	0.0027384	-0.51079	-1.7397
DHARMACON_L-003137-00_D	proprietary	2322	0.3829	-0.77593	0.71795	0.058632	0.75522	-0.95669
DHARMACON_L-003138-00_A	proprietary	2324	0.42904	-1.3614	-0.040853	-0.18995	0.54636	-1.3332
DHARMACON_L-003138-00_B	proprietary	2324	-2.1289	0.83731	-0.4766	-1.0161	-2.5155	-0.96519
DHARMACON_L-003138-00_C	proprietary	2324	-1.3194	-0.58598	-0.8892	0.17725	-1.0626	-0.11566
DHARMACON_L-003138-00_D	proprietary	2324	0.29276	0.40595	0.20619	0.64657	0.2402	-1.6133
DHARMACON_L-003139-00_A	proprietary	2444	0.70107	0.55227	0.72986	-0.20082	0.68137	1.8307
DHARMACON_L-003139-00_B	proprietary	2444	-1.2827	0.91327	-2.3646	0.86279	-0.65052	0.84052
DHARMACON_L-003139-00_C	proprietary	2444	-0.74972	-1.2172	-0.87787	1.1879	-0.96705	0.42901
DHARMACON_L-003139-00_D	proprietary	2444	0.81764	0.27728	-0.51422	-0.7441	0.86286	2.428
DHARMACON_L-003140-00_A	proprietary	2534	0.97546	-0.88359	0.46745	-0.60114	-0.12566	-0.42034
DHARMACON_L-003140-00_B	proprietary	2534	1.3162	-0.20715	0.67053	0.36582	0.40194	0.33424
DHARMACON_L-003140-00_C	proprietary	2534	-0.37677	-0.43832	-0.89576	-0.54814	-2.4663	-0.98523
DHARMACON_L-003140-00_D	proprietary	2534	1.0489	-0.53047	0.15324	-1.185	0.1897	-0.80601
DHARMACON_L-003141-00_A	proprietary	3055	0.46965	0.84984	-0.097132	0.23468	0.15845	-1.0589
DHARMACON_L-003141-00_B	proprietary	3055	-2.2623	1.4506	-1.3702	0.2785	-2.4473	-0.086921
DHARMACON_L-003141-00_C	proprietary	3055	0.28818	0.51432	0.06289	0.30738	0.74609	-0.50752
DHARMACON_L-003141-00_D	proprietary	3055	0.7645	-0.62397	0.94892	1.421	0.82644	0.18867
DHARMACON_L-003144-00_A	proprietary	3702	-0.1179	-1.0486	-0.31099	0.3537	-0.13014	-0.57639
DHARMACON_L-003144-00_B	proprietary	3702	-0.16414	-0.79107	0.7317	-1.1861	-1.0888	-0.17584
DHARMACON_L-003144-00_C	proprietary	3702	0.5488	-1.162	-0.013277	3.3659	1.2104	0.023158
DHARMACON_L-003144-00_D	proprietary	3702	-0.073815	-0.20019	-1.0845	0.98274	0.14569	-0.95838
DHARMACON_L-003145-00_A	proprietary	3716	0.11225	0.060054	0.54978	1.3791	0.2196	-1.2565
DHARMACON_L-003145-00_B	proprietary	3716	-0.44794	0.30265	0.062294	-0.38626	-0.95159	0.073395
DHARMACON_L-003145-00_C	proprietary	3716	0.018491	-0.19806	-1.4443	0.0496	-0.89131	1.1474
DHARMACON_L-003145-00_D	proprietary	3716	-0.75135	-0.84132	-2.0208	-1.1488	-0.51387	-0.46779
DHARMACON_L-003146-00_A	proprietary	3717	0.61451	0.69718	-0.15341	0.49779	0.15174	0.095223
DHARMACON_L-003146-00_B	proprietary	3717	0.68357	-0.79758	-0.1116	-0.5604	1.2797	-0.44228
DHARMACON_L-003146-00_C	proprietary	3717	-0.030009	-0.28133	-0.60629	-0.70793	-0.1911	1.2937
DHARMACON_L-003146-00_D	proprietary	3717	0.3198	-1.1172	-0.40974	-0.42525	0.37581	0.50632
DHARMACON_L-003147-00_A	proprietary	3718	1.0545	-1.476	0.20677	-1.8339	1.0564	-0.84017
DHARMACON_L-003147-00_B	proprietary	3718	-0.68307	0.98849	-1.3577	-0.71784	-0.93099	-0.071808
DHARMACON_L-003147-00_C	proprietary	3718	0.1306	-0.67143	-0.15473	0.70559	-0.45852	-0.29435
DHARMACON_L-003147-00_D	proprietary	3718	-1.0443	0.10832	-1.1389	0.21099	-1.2172	-0.17612
DHARMACON_L-003148-00_A	proprietary	3791	0.3021	-0.24654	0.1999	-0.57175	0.2009	-0.16167
DHARMACON_L-003148-00_B	proprietary	3791	0.90953	-0.43067	0.51239	-1.2174	0.4341	-0.78627
DHARMACON_L-003148-00_C	proprietary	3791	0.86958	-0.65134	1.2149	-0.20677	1.0764	-0.10617
DHARMACON_L-003148-00_D	proprietary	3791	-0.31231	1.9672	0.19774	-0.57448	0.25052	-1.4346
DHARMACON_L-003149-00_A	proprietary	22853	0.52309	1.2068	0.55492	0.46567	0.24405	-0.72973
DHARMACON_L-003149-00_B	proprietary	22853	0.39347	2.1123	0.34817	-0.71651	1.0697	-0.66532
DHARMACON_L-003149-00_C	proprietary	22853	0.058336	0.1574	1.1672	0.88453	0.69493	-1.668
DHARMACON_L-003149-00_D	proprietary	22853	-3.2851	-0.33561	-4.0613	-1.3442	-2.4477	-1.1581
DHARMACON_L-003150-00_A	proprietary	3815	0.34646	3.4895	0.12235	-1.183	0.013482	-0.4731
DHARMACON_L-003150-00_B	proprietary	3815	1.1325	0.035459	0.43591	-1.5551	0.48304	-0.90311
DHARMACON_L-003150-00_C	proprietary	3815	0.54728	0.28956	0.024806	-0.31578	0.079971	-1.0315
DHARMACON_L-003150-00_D	proprietary	3815	-0.29616	-1.1551	-0.020257	-1.4228	-0.31316	-1.1865
DHARMACON_L-003151-00_A	proprietary	3932	-0.040736	-1.6303	-0.65992	1.0988	0.87388	-1.6964
DHARMACON_L-003151-00_B	proprietary	3932	0.82353	-1.347	0.014268	2.376	1.0285	-1.1639
DHARMACON_L-003151-00_C	proprietary	3932	-0.89368	-1.1601	-0.32883	-1.4197	-1.1149	-1.2423
DHARMACON_L-003151-00_D	proprietary	3932	-2.111	0.66338	-1.9043	-0.030313	-2.5677	0.50344
DHARMACON_L-003152-00_A	proprietary	4058	0.69662	-0.97481	-0.62849	-0.37908	0.89284	-0.25147
DHARMACON_L-003152-00_B	proprietary	4058	0.56682	1.1903	-0.077601	-0.19503	0.31831	0.86514
DHARMACON_L-003152-00_C	proprietary	4058	0.59066	-0.7499	-0.5559	-0.36187	0.75804	-0.34335
DHARMACON_L-003152-00_D	proprietary	4058	1.0819	0.046633	0.80799	-0.24249	1.3494	1.7051
DHARMACON_L-003153-00_A	proprietary	4067	0.37895	1.4822	-0.035225	1.1636	1.1155	-0.99682
DHARMACON_L-003153-00_B	proprietary	4067	-0.037384	1.0929	-1.3073	-1.3673	-0.47901	-0.98247
DHARMACON_L-003153-00_C	proprietary	4067	0.65638	-0.98111	1.3251	-0.32638	0.8956	1.8887
DHARMACON_L-003153-00_D	proprietary	4067	0.3153	-0.38928	0.17448	-0.72984	0.57168	0.18374
DHARMACON_L-003154-00_A	proprietary	4145	0.78635	-0.71102	-0.62917	-0.51415	0.6259	-0.61893
DHARMACON_L-003154-00_B	proprietary	4145	-0.076967	0.28936	-1.2819	-1.2142	0.33951	1.3339
DHARMACON_L-003154-00_C	proprietary	4145	-1.4376	-0.53979	-1.4472	-0.90803	-0.80044	0.25288
DHARMACON_L-003154-00_D	proprietary	4145	0.72782	-1.0868	-1.0754	-0.91578	0.070334	0.49157
DHARMACON_L-003155-00_A	proprietary	10461	0.20866	-0.61436	-0.16541	-0.37254	0.72741	-0.59907
DHARMACON_L-003155-00_B	proprietary	10461	0.99087	0.69556	0.62796	-0.28062	0.53317	-0.27985
DHARMACON_L-003155-00_C	proprietary	10461	1.166	-0.13943	0.1417	0.46043	0.60237	0.47902
DHARMACON_L-003155-00_D	proprietary	10461	1.3035	-0.72508	-0.018393	1.425	1.2775	0.45509
DHARMACON_L-003156-00_A	proprietary	4233	-2.2697	-1.2519	-1.4157	-2.6537	-2.9395	-0.41254
DHARMACON_L-003156-00_B	proprietary	4233	1.0482	-0.99215	0.53672	1.1317	0.35433	-0.025198
DHARMACON_L-003156-00_C	proprietary	4233	0.17628	-1.2566	0.21922	-1.2726	-0.68935	-0.7546
DHARMACON_L-003156-00_D	proprietary	4233	1.1218	-1.2435	-0.58415	-0.61842	0.20352	-1.1028
DHARMACON_L-003157-00_A	proprietary	4486	0.289	-0.65608	-0.78629	0.54296	0.22388	-0.0053283
DHARMACON_L-003157-00_B	proprietary	4486	0.24026	-1.121	-0.69378	-0.43133	0.23375	-0.94065
DHARMACON_L-003157-00_C	proprietary	4486	0.70428	-0.14263	-0.10515	0.56711	0.55863	1.9245
DHARMACON_L-003157-00_D	proprietary	4486	0.65347	0.30663	1.5931	-0.95171	0.4423	1.0543
DHARMACON_L-003158-00_A	proprietary	4593	-0.078643	-0.11447	-0.35038	-0.99142	-0.2496	-0.40996
DHARMACON_L-003158-00_B	proprietary	4593	-1.1901	-1.2718	-0.58988	0.34922	-0.59263	-1.1665
DHARMACON_L-003158-00_C	proprietary	4593	0.12757	0.72098	0.11185	-0.56775	0.317	0.67622
DHARMACON_L-003158-00_D	proprietary	4593	0.40093	1.0206	-0.59542	-0.25916	0.27856	-0.18518
DHARMACON_L-003159-00_A	proprietary	4914	0.37369	0.80214	0.61658	0.83558	0.093289	-0.59786
DHARMACON_L-003159-00_B	proprietary	4914	0.30763	-0.2666	-0.21744	-0.62227	1.4919	0.81037
DHARMACON_L-003159-00_C	proprietary	4914	0.50088	-0.052726	0.013999	-1.8387	0.80253	0.055064
DHARMACON_L-003159-00_D	proprietary	4914	0.33689	1.9064	0.65852	0.097798	0.06555	0.50341
DHARMACON_L-003160-00_A	proprietary	4915	0.41037	-0.78805	-0.083088	-0.15876	0.53896	1.0174
DHARMACON_L-003160-00_B	proprietary	4915	0.55616	0.74484	0.3725	-0.50194	1.0324	-0.85833
DHARMACON_L-003160-00_C	proprietary	4915	-3.6712	-2.1094	-3.245	-1.3857	-3.2966	-1.0824
DHARMACON_L-003160-00_D	proprietary	4915	-0.4348	-0.87758	-0.4443	0.37222	-0.7143	1.5117
DHARMACON_L-003161-00_A	proprietary	4916	0.54534	-0.42292	0.85335	1.5964	-0.088254	-0.60083
DHARMACON_L-003161-00_B	proprietary	4916	0.072108	0.72867	0.60363	0.20124	0.71716	0.59864
DHARMACON_L-003161-00_C	proprietary	4916	0.42172	-0.12463	1.4713	0.4671	1.0175	-0.58913
DHARMACON_L-003161-00_D	proprietary	4916	-0.51187	-1.5846	0.81435	2.4326	-1.0129	-0.90926
DHARMACON_L-003162-00_A	proprietary	5156	0.30358	-0.76172	-0.37637	-1.5672	-0.15299	-0.55497
DHARMACON_L-003162-00_C	proprietary	5156	-2.004	0.38972	-0.43069	2.1485	-1.1844	-0.39643
DHARMACON_L-003163-00_A	proprietary	5159	-0.6679	-0.98002	-2.0486	0.78258	-1.0593	-0.79107
DHARMACON_L-003163-00_B	proprietary	5159	0.70017	-0.12322	0.25693	0.26992	0.77634	0.28285
DHARMACON_L-003163-00_C	proprietary	5159	0.45041	-1.8831	0.34443	0.67262	0.15777	-0.25788
DHARMACON_L-003163-00_D	proprietary	5159	-1.0239	-0.37825	-0.25359	1.1514	-1.5616	0.035867
DHARMACON_L-003165-00_A	proprietary	2185	0.044024	0.46128	-0.29404	-1.5719	1.0525	1.9548
DHARMACON_L-003165-00_B	proprietary	2185	1.1322	-0.70422	-0.96563	0.56529	1.466	-0.35591
DHARMACON_L-003165-00_C	proprietary	2185	0.86161	0.17861	0.23114	1.9812	1.312	-0.77977
DHARMACON_L-003165-00_D	proprietary	2185	-1.4505	-0.65682	-1.8619	0.84325	-1.9749	-0.29433
DHARMACON_L-003166-00_A	proprietary	5753	0.47642	0.97058	0.24617	0.69957	-0.17981	-0.0067625
DHARMACON_L-003166-00_B	proprietary	5753	0.20293	-0.75215	0.93937	0.67364	0.52597	0.040868
DHARMACON_L-003166-00_C	proprietary	5753	-0.37396	0.67254	0.23155	-0.083184	-1.606	-0.89072
DHARMACON_L-003166-00_D	proprietary	5753	0.050881	3.589	-1.2838	-0.37953	0.010092	-0.33802
DHARMACON_L-003167-00_A	proprietary	5754	0.97694	-0.5151	1.2907	0.32317	1.1834	0.45092
DHARMACON_L-003167-00_B	proprietary	5754	0.85752	0.089678	-0.12018	0.14277	0.38006	-0.64507
DHARMACON_L-003167-00_C	proprietary	5754	0.59066	-0.26949	0.99433	-0.71502	0.79731	0.38442
DHARMACON_L-003167-00_D	proprietary	5754	-1.0197	0.79909	-2.4276	1.8934	-2.2445	-0.38388
DHARMACON_L-003168-00_A	proprietary	5756	0.2192	-0.32212	0.92714	0.069473	0.48596	0.21821
DHARMACON_L-003168-00_B	proprietary	5756	0.74034	1.2552	0.87015	1.4566	0.80751	0.63095
DHARMACON_L-003168-00_C	proprietary	5756	1.5504	0.83981	-0.41587	-0.8677	1.4876	1.6357
DHARMACON_L-003168-00_D	proprietary	5756	1.0124	0.86955	1.2976	1.0843	1.3319	0.75109
DHARMACON_L-003169-00_A	proprietary	11344	1.367	1.5682	0.5292	-1.3537	0.49148	-1.0927
DHARMACON_L-003169-00_B	proprietary	11344	0.26679	0.032174	0.30559	1.3955	0.56148	0.94891
DHARMACON_L-003169-00_C	proprietary	11344	-3.3253	4.3225	-2.7799	2.0569	-3.3752	2.3714
DHARMACON_L-003169-00_D	proprietary	11344	0.68552	-0.63043	0.73807	1.2061	0.47583	-0.75993
DHARMACON_L-003170-00_A	proprietary	5979	-0.07463	1.224	0.42629	-0.18777	0.15198	-0.5916
DHARMACON_L-003170-00_B	proprietary	5979	-0.25326	0.34845	0.65229	0.090892	-0.32758	-1.0796
DHARMACON_L-003170-00_C	proprietary	5979	0.44085	-1.8634	0.24903	-0.037745	-0.55191	-1.3361
DHARMACON_L-003170-00_D	proprietary	5979	0.63597	0.72806	1.0559	-0.069273	1.1545	0.21969
DHARMACON_L-003171-00_A	proprietary	4919	0.6195	2.0649	-0.61305	-0.36086	0.44689	-0.60107
DHARMACON_L-003171-00_B	proprietary	4919	0.39481	-0.085282	0.24477	-1.4337	1.3656	1.5749
DHARMACON_L-003171-00_C	proprietary	4919	0.021679	1.1831	-0.62745	-0.43284	-0.26719	1.7707
DHARMACON_L-003171-00_D	proprietary	4919	0.71442	-0.61321	-0.11374	-0.78904	0.32101	-0.19193
DHARMACON_L-003172-00_A	proprietary	4920	0.92589	0.17067	0.40937	0.82121	0.0014013	1.444
DHARMACON_L-003172-00_B	proprietary	4920	1.048	-0.22863	0.82609	1.7743	-0.037121	-0.87136
DHARMACON_L-003172-00_C	proprietary	4920	1.0231	-0.54438	0.46549	-0.11282	0.18329	-0.21713
DHARMACON_L-003172-00_D	proprietary	4920	1.2362	-0.063995	0.91269	0.2894	0.016941	0.043648
DHARMACON_L-003173-00_A	proprietary	6098	0.52161	0.82824	0.27193	1.0342	0.76913	-0.57952
DHARMACON_L-003173-00_B	proprietary	6098	0.98153	2.6036	0.46373	1.4861	0.033963	0.13083
DHARMACON_L-003173-00_C	proprietary	6098	0.082243	1.0637	-0.96134	-0.50993	-0.14938	1.2332
DHARMACON_L-003173-00_D	proprietary	6098	0.83829	1.6257	0.87792	-0.57989	1.29	0.090529
DHARMACON_L-003174-00_A	proprietary	6259	-0.33045	-1.4746	0.68514	1.3395	-0.75161	-0.74966
DHARMACON_L-003174-00_B	proprietary	6259	0.88163	-0.41131	1.0589	-0.24648	0.25579	-0.76108
DHARMACON_L-003174-00_C	proprietary	6259	-0.27699	0.098952	1.3849	0.87814	-0.24458	-0.71677
DHARMACON_L-003174-00_D	proprietary	6259	1.0379	-0.043824	0.47792	-1.0171	-0.050175	0.30504
DHARMACON_L-003175-00_A	proprietary	6714	1.5446	-2.3646	0.42626	-1.9716	1.6873	-0.21331
DHARMACON_L-003175-00_B	proprietary	6714	-0.15226	-0.89515	-0.061251	-1.0265	0.36436	-0.34017
DHARMACON_L-003175-00_C	proprietary	6714	-0.41336	-0.57448	0.030247	0.80453	-0.23243	0.099089
DHARMACON_L-003175-00_D	proprietary	6714	-1.2907	-0.50457	0.79947	-1.6917	-1.0501	-0.58559
DHARMACON_L-003176-00_A	proprietary	6850	-1.4278	-0.38568	-1.6336	-0.881	-1.1268	-0.13857
DHARMACON_L-003176-00_B	proprietary	6850	-1.2771	0.55592	-1.2625	-0.08717	-1.6456	-0.98861
DHARMACON_L-003176-00_C	proprietary	6850	0.14339	-0.51862	1.6194	-0.87586	0.35402	-1.061
DHARMACON_L-003176-00_D	proprietary	6850	0.38846	-0.38953	1.0388	-1.3648	0.22462	-0.69574
DHARMACON_L-003177-00_A	proprietary	7006	0.88202	1.2862	1.0026	1.4791	0.75042	0.22017
DHARMACON_L-003177-00_B	proprietary	7006	0.95486	0.078874	0.71919	0.064712	0.45983	0.21106
DHARMACON_L-003177-00_C	proprietary	7006	1.0576	0.95204	1.7337	-0.36355	0.65005	0.49477
DHARMACON_L-003177-00_D	proprietary	7006	-0.048057	-0.67024	1.3928	-0.050669	0.094322	-1.0319
DHARMACON_L-003178-00_A	proprietary	7010	-0.33858	-0.75609	0.34747	0.10071	-0.025444	0.034148
DHARMACON_L-003178-00_B	proprietary	7010	0.63603	-0.5895	-0.52066	-0.9116	0.39719	-0.18697
DHARMACON_L-003178-00_C	proprietary	7010	1.2003	-0.26928	1.6352	-0.64244	0.58929	0.40204
DHARMACON_L-003178-00_D	proprietary	7010	1.2287	-0.73276	-0.43691	0.24098	0.58674	-1.0023
DHARMACON_L-003180-00_A	proprietary	8711	0.061822	0.40017	-0.26832	0.78187	0.26707	0.58836
DHARMACON_L-003180-00_B	proprietary	8711	-0.27193	0.48305	-0.82574	0.64974	-0.42665	0.54754
DHARMACON_L-003180-00_C	proprietary	8711	-2.7181	-1.2008	0.11785	0.57333	-2.4748	-0.22314
DHARMACON_L-003180-00_D	proprietary	8711	-0.26689	-0.673	-1.2325	0.89359	-0.082608	-0.48374
DHARMACON_L-003182-00_A	proprietary	7297	0.17306	-0.0078201	0.77617	-0.45341	0.27426	-0.77654
DHARMACON_L-003182-00_B	proprietary	7297	0.75618	1.3176	2.0756	-1.1243	0.91272	-0.4536
DHARMACON_L-003182-00_C	proprietary	7297	0.25597	0.70146	0.97644	-0.17071	0.94318	0.29839
DHARMACON_L-003182-00_D	proprietary	7297	0.67175	-2.0509	0.17231	1.1752	1.0923	-0.75144
DHARMACON_L-003183-00_A	proprietary	7301	-2.1423	-1.0587	-1.9591	-0.033389	-2.9129	-0.75416
DHARMACON_L-003183-00_B	proprietary	7301	0.37782	-1.4851	-0.32437	0.22593	0.17297	1.71
DHARMACON_L-003183-00_C	proprietary	7301	0.57022	-0.29752	-0.067526	-1.4009	0.30389	-0.79514
DHARMACON_L-003183-00_D	proprietary	7301	-0.067231	-1.4256	0.1622	0.0010291	-0.54203	0.20215
DHARMACON_L-003184-00_A	proprietary	7525	-0.43469	-0.59634	-0.58989	0.28352	-0.30361	0.23995
DHARMACON_L-003184-00_B	proprietary	7525	-0.4728	-0.86336	-0.90765	0.10789	-0.56975	0.23377
DHARMACON_L-003184-00_C	proprietary	7525	0.86145	0.17644	0.67247	0.36259	0.99494	-0.57377
DHARMACON_L-003184-00_D	proprietary	7525	0.67746	-1.3701	-0.25032	0.56563	-0.013387	0.86044
DHARMACON_L-003201-00_A	proprietary	472	0.033724	0.64826	-0.85126	0.28483	0.41214	-0.3668
DHARMACON_L-003201-00_B	proprietary	472	1.3887	-0.67305	0.61842	3.6436	1.6042	-1.2802
DHARMACON_L-003201-00_C	proprietary	472	0.86396	-0.075218	0.019366	0.31986	0.41789	1.6342
DHARMACON_L-003202-00_A	proprietary	545	0.23832	1.4456	1.4502	0.48573	-0.36877	-0.89179
DHARMACON_L-003202-00_B	proprietary	545	0.14945	-0.32027	-0.059354	-0.85832	0.11759	-1.0318
DHARMACON_L-003202-00_C	proprietary	545	0.47272	-0.3616	-0.35914	-0.28158	0.10728	-0.53569
DHARMACON_L-003202-00_D	proprietary	545	1.0227	0.74481	0.65543	-0.41597	1.0315	-0.5126
DHARMACON_L-003224-00_A	proprietary	983	-1.6274	0.43663	-1.1664	0.21149	-0.96503	0.125
DHARMACON_L-003224-00_B	proprietary	983	0.673	-0.0033341	0.8198	0.069645	1.3731	-0.055528
DHARMACON_L-003224-00_C	proprietary	983	-1.9907	-0.4735	-0.24722	0.45463	-1.8369	0.62074
DHARMACON_L-003224-00_D	proprietary	983	-0.18349	0.95822	-1.1706	1.1019	0.49497	-0.16556
DHARMACON_L-003234-00_A	proprietary	8317	-0.33316	-0.11687	-0.41229	-1.1464	0.84703	0.14793
DHARMACON_L-003234-00_B	proprietary	8317	-1.5585	-0.15945	-1.0808	0.31657	-1.5559	0.087859
DHARMACON_L-003234-00_C	proprietary	8317	0.31546	0.10775	0.3458	-0.6027	0.22097	-0.89838
DHARMACON_L-003234-00_D	proprietary	8317	-1.8165	-0.31121	-0.23764	0.97707	-0.57204	-0.1891
DHARMACON_L-003235-00_A	proprietary	8558	-2.117	0.67705	-2.4087	1.3399	-2.0145	0.40731
DHARMACON_L-003235-00_B	proprietary	8558	-0.83198	2.227	-1.1663	0.56785	-1.5988	0.60059
DHARMACON_L-003235-00_C	proprietary	8558	0.33884	-1.6408	-0.30548	-1.6586	0.36113	-0.7182
DHARMACON_L-003235-00_D	proprietary	8558	0.99106	1.8701	0.75078	0.28555	0.97206	-0.15663
DHARMACON_L-003236-00_A	proprietary	1017	0.66932	-1.4713	1.217	0.20589	0.7949	1.0803
DHARMACON_L-003236-00_B	proprietary	1017	0.2543	0.67863	0.94426	-1.4658	0.48417	-0.81417
DHARMACON_L-003236-00_C	proprietary	1017	-1.4853	0.67717	-0.29329	-0.13187	-0.48472	-1.3891
DHARMACON_L-003236-00_D	proprietary	1017	-0.43058	1.5829	-0.21809	1.1479	-0.26455	-0.31014
DHARMACON_L-003238-00_A	proprietary	1019	0.028309	-0.49381	0.49942	1.3384	0.69133	-0.5307
DHARMACON_L-003238-00_C	proprietary	1019	0.25788	-1.664	0.68855	-0.14653	0.9892	-1.6846
DHARMACON_L-003238-00_D	proprietary	1019	0.80206	-0.85596	0.43716	-0.34692	0.2087	-1.1123
DHARMACON_L-003239-00_A	proprietary	1020	-0.19922	0.53667	-0.1294	0.24744	-0.022081	-1.0344
DHARMACON_L-003239-00_B	proprietary	1020	-0.6253	2.4557	0.19002	0.70249	-0.40606	0.054239
DHARMACON_L-003239-00_C	proprietary	1020	-2.0933	1.3656	-1.0866	-1.4312	-1.9741	-0.58862
DHARMACON_L-003239-00_D	proprietary	1020	0.09095	0.47579	0.55372	-0.16174	-0.036993	-1.1175
DHARMACON_L-003240-00_A	proprietary	1021	0.74557	-0.30839	0.87393	1.1927	1.1302	-2.1385
DHARMACON_L-003240-00_B	proprietary	1021	-0.081241	-0.87941	-0.089766	0.31682	1.1109	-1.5411
DHARMACON_L-003240-00_C	proprietary	1021	0.59385	0.14899	0.028418	-0.62496	1.0105	-0.53606
DHARMACON_L-003240-00_D	proprietary	1021	-0.078336	-1.7881	-0.29809	-1.6662	0.72325	-1.8513
DHARMACON_L-003241-00_A	proprietary	1022	0.57078	-0.14593	0.083488	-0.6112	0.81026	1.7026
DHARMACON_L-003241-00_B	proprietary	1022	0.78769	-0.7469	-0.30007	-0.01847	1.0604	-1.6039
DHARMACON_L-003241-00_C	proprietary	1022	0.24817	-0.81877	-0.48769	-0.99796	-0.23676	2.5411
DHARMACON_L-003241-00_D	proprietary	1022	0.29012	-0.74953	0.3878	-0.46585	0.076314	0.52402
DHARMACON_L-003242-00_A	proprietary	1024	0.62264	0.19375	1.7938	-0.58833	0.65777	0.28539
DHARMACON_L-003242-00_B	proprietary	1024	-0.37541	2.9704	0.79463	0.70331	-0.7757	1.2332
DHARMACON_L-003242-00_C	proprietary	1024	1.0276	0.56852	1.8855	0.99127	0.80808	-0.19863
DHARMACON_L-003242-00_D	proprietary	1024	-0.40283	-1.4794	-1.8454	0.29226	-0.22002	-0.40628
DHARMACON_L-003243-00_A	proprietary	1025	-4.1993	-1.7685	-2.2853	-1.1959	-3.6544	NA
DHARMACON_L-003243-00_B	proprietary	1025	1.0495	-2.2139	-0.15667	-0.04978	-0.53472	-0.5306
DHARMACON_L-003243-00_C	proprietary	1025	0.76598	-0.49989	0.3802	-0.79609	-0.6038	-0.43833
DHARMACON_L-003243-00_D	proprietary	1025	0.96491	-1.2054	0.80799	-1.1765	0.20628	-0.1107
DHARMACON_L-003244-00_A	proprietary	1028	0.92355	-0.54359	1.4502	-0.85374	0.31742	-0.64141
DHARMACON_L-003244-00_B	proprietary	1028	0.38947	-0.68338	1.3822	-0.90074	0.41995	-1.4056
DHARMACON_L-003244-00_C	proprietary	1028	-2.3499	0.15602	-2.3148	-0.7895	-3.3401	-0.15407
DHARMACON_L-003244-00_D	proprietary	1028	0.4309	-1.0893	0.61729	-0.87121	-0.81935	-0.081085
DHARMACON_L-003245-00_A	proprietary	1030	-0.36848	-1.0217	0.80176	-1.2597	0.19315	0.18768
DHARMACON_L-003245-00_B	proprietary	1030	0.0030413	-1.3999	-0.57226	-0.63514	0.32128	-1.5464
DHARMACON_L-003245-00_C	proprietary	1030	0.97702	-0.70067	0.40908	0.59862	1.0491	0.22182
DHARMACON_L-003245-00_D	proprietary	1030	-1.0697	-0.62509	-0.5017	0.30588	-1.5132	0.8465
DHARMACON_L-003246-00_A	proprietary	1031	0.23003	-0.557	-0.73308	0.67904	0.6014	0.069715
DHARMACON_L-003246-00_B	proprietary	1031	0.8407	0.95172	0.0079745	3.3426	0.65475	-0.85916
DHARMACON_L-003246-00_C	proprietary	1031	0.95336	-0.19311	0.33491	0.87627	0.92599	0.39021
DHARMACON_L-003246-00_D	proprietary	1031	0.7014	-1.3973	-1.0528	0.28891	0.72645	-1.2819
DHARMACON_L-003247-00_A	proprietary	1032	-0.18883	0.39054	0.26679	0.81262	-0.049413	-0.10863
DHARMACON_L-003247-00_B	proprietary	1032	0.72284	1.2276	-0.41213	0.064403	0.098294	-0.1521
DHARMACON_L-003247-00_C	proprietary	1032	-0.10423	0.9534	-0.75862	2.5627	-0.48038	1.5867
DHARMACON_L-003247-00_D	proprietary	1032	0.54513	0.63993	0.98598	-0.323	0.6804	1.7822
DHARMACON_L-003255-00_A	proprietary	1111	-2.9772	0.45375	-2.6184	1.907	-2.9234	0.056842
DHARMACON_L-003255-00_B	proprietary	1111	1.2302	0.48426	0.49255	-1.1199	0.72419	1.8356
DHARMACON_L-003255-00_C	proprietary	1111	-0.60579	0.33925	-1.6509	-0.18294	0.75582	-0.32314
DHARMACON_L-003255-00_D	proprietary	1111	0.24318	0.88938	-0.37804	0.026571	1.0141	0.16772
DHARMACON_L-003256-00_A	proprietary	11200	-0.88296	1.0236	-0.7777	0.78951	0.37784	-0.44333
DHARMACON_L-003256-00_B	proprietary	11200	-0.6293	-0.4994	-1.8354	0.27302	0.24883	-1.0476
DHARMACON_L-003256-00_C	proprietary	11200	-2.165	-0.4624	-0.037169	0.69937	-2.2139	-0.34492
DHARMACON_L-003256-00_D	proprietary	11200	0.62909	-0.46352	-0.14553	-0.61821	1.131	0.52048
DHARMACON_L-003257-00_A	proprietary	1263	-0.84119	-0.84444	-1.2857	-0.45361	-1.7965	-0.25703
DHARMACON_L-003257-00_B	proprietary	1263	1.0333	0.041162	0.87621	1.4639	0.96676	0.92634
DHARMACON_L-003257-00_C	proprietary	1263	-0.68099	0.72065	-2.344	-0.67828	-0.52267	-1.0608
DHARMACON_L-003257-00_D	proprietary	1263	-0.57328	0.15834	-1.7522	1.4322	-0.9128	-0.81304
DHARMACON_L-003266-00_A	proprietary	28996	-0.17994	-0.33863	0.086705	-0.88587	0.56629	0.11307
DHARMACON_L-003266-00_B	proprietary	28996	0.068108	0.8424	-0.12018	-1.6007	0.34661	0.64833
DHARMACON_L-003266-00_C	proprietary	28996	1.1373	1.4788	1.7158	0.79404	1.4789	1.3309
DHARMACON_L-003266-00_D	proprietary	28996	-0.031542	0.816	1.1958	-1.0002	1.1296	0.18043
DHARMACON_L-003267-00_A	proprietary	3364	-0.18679	2.9362	-0.16903	-0.29026	-0.061628	2.5943
DHARMACON_L-003267-00_B	proprietary	3364	0.7147	0.87477	1.0366	1.2146	0.30183	0.60926
DHARMACON_L-003267-00_C	proprietary	3364	1.4624	-0.21935	0.18332	2.6142	1.1494	0.076853
DHARMACON_L-003267-00_D	proprietary	3364	0.69664	1.7236	1.0388	-1.2241	0.82502	-0.24493
DHARMACON_L-003290-00_A	proprietary	5347	-3.8748	NA	-4.9315	NA	-3.259	NA
DHARMACON_L-003290-00_B	proprietary	5347	-3.9485	NA	-5.0203	NA	-3.2136	NA
DHARMACON_L-003290-00_C	proprietary	5347	-4.5332	NA	-5.3178	NA	-3.2555	NA
DHARMACON_L-003290-00_D	proprietary	5347	-0.1309	-1.1594	-0.24217	0.24561	0.084057	0.4273
DHARMACON_L-003301-00_A	proprietary	4215	0.85532	-0.90238	0.62696	-0.58047	0.82523	-0.19985
DHARMACON_L-003301-00_B	proprietary	4215	0.25479	-2.1028	1.3518	-0.63863	0.062269	-1.7787
DHARMACON_L-003301-00_C	proprietary	4215	0.074274	-0.51347	0.30269	-0.88683	0.21527	0.64652
DHARMACON_L-003301-00_D	proprietary	4215	-0.93027	-1.1519	0.50287	0.98406	-1.1221	-0.53066
DHARMACON_L-003302-00_A	proprietary	51135	-0.27901	0.4185	1.3999	-0.22182	0.21348	-0.95133
DHARMACON_L-003302-00_B	proprietary	51135	0.6149	-1.5071	1.5561	-1.3142	0.54491	-1.9983
DHARMACON_L-003302-00_C	proprietary	51135	0.33667	-0.19023	1.0531	0.93126	1.1484	-0.73238
DHARMACON_L-003302-00_D	proprietary	51135	0.72093	-1.3985	1.5739	-1.4156	0.83877	-1.5508
DHARMACON_L-003311-00_A	proprietary	3985	0.62775	-0.49198	-0.23075	-0.9081	0.45946	-0.77691
DHARMACON_L-003311-00_B	proprietary	3985	0.32167	-1.3477	-0.31951	-0.59623	0.72121	1.0042
DHARMACON_L-003311-00_C	proprietary	3985	-0.81504	-0.75597	-1.1399	0.062773	-0.32077	-0.26118
DHARMACON_L-003311-00_D	proprietary	3985	0.97125	-1.2454	0.47804	0.68044	0.65758	0.42408
DHARMACON_L-003312-00_A	proprietary	7786	0.27877	-1.0045	0.26868	-1.7199	-0.46571	-1.046
DHARMACON_L-003312-00_B	proprietary	7786	-0.89038	-0.42628	-0.74721	0.42994	-1.7807	0.42235
DHARMACON_L-003312-00_C	proprietary	7786	-0.22547	-1.2343	1.2598	-0.077478	-0.83169	-1.0676
DHARMACON_L-003312-00_D	proprietary	7786	0.073416	-0.81937	-2.0447	-0.33757	-0.93364	0.0018387
DHARMACON_L-003313-00_A	proprietary	23012	0.32731	-0.83984	0.9048	-1.3446	-0.44933	-0.35747
DHARMACON_L-003313-00_B	proprietary	23012	1.0589	-2.0345	1.4004	-1.8109	1.3026	-1.3155
DHARMACON_L-003313-00_C	proprietary	23012	-0.17436	0.28399	0.4279	0.25207	-0.36257	0.95057
DHARMACON_L-003313-00_D	proprietary	23012	0.20106	1.0614	-0.73671	-0.64862	-0.81935	1.1568
DHARMACON_L-003325-00_A	proprietary	10769	-0.17476	0.25126	0.50505	0.52176	0.022878	-0.029897
DHARMACON_L-003325-00_B	proprietary	10769	0.17388	-0.49093	0.15272	0.34707	0.30629	-1.4146
DHARMACON_L-003325-00_C	proprietary	10769	0.32909	-1.2062	0.35124	-0.23166	0.32186	-0.11063
DHARMACON_L-003325-00_D	proprietary	10769	0.67736	0.040491	-0.55919	-0.74172	0.64564	-0.23203
DHARMACON_L-003326-00_A	proprietary	9212	-2.033	1.1807	-0.29809	4.0016	-2.2254	2.6692
DHARMACON_L-003326-00_B	proprietary	9212	-1.8596	1.0378	-0.82988	1.9559	-2.3068	0.21563
DHARMACON_L-003326-00_C	proprietary	9212	-1.4145	0.1094	-2.8206	-1.0361	-1.2422	0.30761
DHARMACON_L-003326-00_D	proprietary	9212	-1.4427	-0.38155	-1.2429	-0.38699	-1.5287	0.30966
DHARMACON_L-003460-00_A	proprietary	673	0.31518	0.41394	-0.42715	0.25921	0.14578	-0.46535
DHARMACON_L-003460-00_B	proprietary	673	-1.0722	-0.37519	-0.59657	0.67918	-1.5909	-0.79827
DHARMACON_L-003460-00_C	proprietary	673	-0.31579	0.66347	0.22722	0.68895	-0.24218	0.16845
DHARMACON_L-003460-00_D	proprietary	673	0.34648	-0.29287	-0.4308	-0.14491	0.18515	-1.8512
DHARMACON_L-003471-00_A	proprietary	1026	0.26798	-0.57409	0.59609	1.8894	0.022514	-0.35569
DHARMACON_L-003471-00_B	proprietary	1026	-0.39461	2.0629	0.93208	-0.96914	-0.57203	-0.75388
DHARMACON_L-003471-00_C	proprietary	1026	-2.0582	-1.3852	-1.1044	0.13001	-2.0063	-0.96445
DHARMACON_L-003471-00_D	proprietary	1026	-0.10999	-1.0961	0.54736	0.017415	-0.25401	-0.98987
DHARMACON_L-003472-00_A	proprietary	1027	0.66548	-1.5078	1.0643	0.63281	1.4078	-1.2643
DHARMACON_L-003472-00_B	proprietary	1027	-0.79865	0.59115	0.49414	-1.5257	-0.2967	-0.26921
DHARMACON_L-003472-00_C	proprietary	1027	0.49982	0.016745	-0.12064	0.32783	-0.3275	0.10246
DHARMACON_L-003472-00_D	proprietary	1027	0.72268	1.6455	0.82071	-0.15388	0.17311	0.31945
DHARMACON_L-003473-00_A	proprietary	1147	0.77078	-0.39719	-0.22716	0.45066	0.50299	0.40012
DHARMACON_L-003473-00_B	proprietary	1147	-0.3066	1.0481	-0.95347	-0.22226	-0.53344	-0.23886
DHARMACON_L-003473-00_C	proprietary	1147	0.032836	-0.85344	0.74987	1.4242	0.087642	1.0132
DHARMACON_L-003473-00_D	proprietary	1147	0.45567	0.56442	1.5009	0.71356	1.337	2.1685
DHARMACON_L-003478-01_A	proprietary	1453	-0.56408	-1.1957	0.25135	-1.7852	-0.23211	-0.83892
DHARMACON_L-003478-01_B	proprietary	1453	-1.0573	-0.90379	-0.57027	-0.88432	-1.9166	-0.14969
DHARMACON_L-003478-01_C	proprietary	1453	0.24959	0.1883	1.6562	-0.079887	0.55889	0.13569
DHARMACON_L-003478-01_D	proprietary	1453	-0.47334	1.1576	-0.79392	0.48423	-0.66316	-0.15164
DHARMACON_L-003479-00_A	proprietary	1454	-2.1906	1.5466	-2.0331	0.22068	-2.3033	1.4379
DHARMACON_L-003479-00_B	proprietary	1454	0.19897	0.39	0.631	1.0814	0.26336	-0.60025
DHARMACON_L-003479-00_C	proprietary	1454	-2.4255	-1.2241	-1.5366	-1.5282	-2.7267	-0.48311
DHARMACON_L-003479-00_D	proprietary	1454	0.49107	-0.090664	0.34658	-0.19629	0.29636	-0.10245
DHARMACON_L-003503-00_A	proprietary	3551	-0.086495	1.4833	0.77102	-0.42376	0.14767	-0.4114
DHARMACON_L-003503-00_B	proprietary	3551	0.073441	1.2299	1.4977	-0.98866	-0.36618	-1.2246
DHARMACON_L-003503-00_C	proprietary	3551	0.67992	1.9459	-0.37703	0.0053725	0.52382	-0.59338
DHARMACON_L-003503-00_D	proprietary	3551	-2.3245	0.26735	-2.4975	-1.9122	-2.3937	-0.85166
DHARMACON_L-003505-00_A	proprietary	5601	-1.0453	-0.7638	-0.68806	4.9781	-1.9932	4.7026
DHARMACON_L-003505-00_B	proprietary	5601	-0.1483	-0.54058	0.3604	0.27769	0.63202	0.11128
DHARMACON_L-003505-00_C	proprietary	5601	-0.77094	-0.30968	-0.089444	-0.71548	-0.2616	-1.345
DHARMACON_L-003505-00_D	proprietary	5601	-0.2586	-0.32982	-0.26482	-1.5834	-0.014562	-0.8879
DHARMACON_L-003509-00_A	proprietary	5606	-0.80023	-0.85226	-1.4872	1.1042	-1.4523	0.49993
DHARMACON_L-003509-00_B	proprietary	5606	0.64924	-0.10998	1.0527	1.6194	0.88326	0.87269
DHARMACON_L-003509-00_C	proprietary	5606	-0.82246	0.81544	-0.33971	1.0654	-0.29442	1.3539
DHARMACON_L-003509-00_D	proprietary	5606	0.20412	-0.90472	-0.17877	-0.25461	0.60592	0.58301
DHARMACON_L-003511-00_A	proprietary	1326	0.93131	0.23969	0.12235	0.38922	0.69267	0.47597
DHARMACON_L-003511-00_B	proprietary	1326	0.3429	0.10189	1.7449	0.48565	0.50324	0.48463
DHARMACON_L-003511-00_C	proprietary	1326	0.38364	-0.16626	0.1717	0.082481	0.68774	1.6401
DHARMACON_L-003511-00_D	proprietary	1326	0.88319	0.19107	-0.25576	0.12706	1.5579	-0.1157
DHARMACON_L-003512-00_A	proprietary	1432	0.64619	-0.76987	-0.42268	-0.29079	1.0453	0.18379
DHARMACON_L-003512-00_B	proprietary	1432	1.7296	-0.90234	-0.3209	-0.55195	1.1791	2.0743
DHARMACON_L-003512-00_C	proprietary	1432	0.4536	0.84976	-0.57379	-0.18479	0.77067	1.3635
DHARMACON_L-003512-00_D	proprietary	1432	0.27125	0.54403	-0.55872	-0.3073	0.38321	0.4864
DHARMACON_L-003513-00_A	proprietary	5598	-1.7493	-0.64022	-1.3859	-0.30551	-1.9623	-0.68834
DHARMACON_L-003513-00_B	proprietary	5598	0.86578	-1.0287	0.61842	-0.3356	0.32523	0.73308
DHARMACON_L-003513-00_C	proprietary	5598	0.38061	0.49941	-0.029599	0.35036	0.16141	-0.02846
DHARMACON_L-003513-00_D	proprietary	5598	-0.16095	-1.2674	0.097493	0.42366	-0.13236	-0.76153
DHARMACON_L-003514-00_A	proprietary	5599	0.090584	-1.2555	-0.48545	1.2308	0.044354	0.087193
DHARMACON_L-003514-00_B	proprietary	5599	0.36534	-0.72285	-0.27522	0.0063812	-0.27321	-0.13909
DHARMACON_L-003514-00_C	proprietary	5599	-0.83004	0.40433	-0.72054	-0.078087	-0.96297	-0.18647
DHARMACON_L-003514-00_D	proprietary	5599	1.2648	1.48	-0.60901	1.2483	0.46347	1.0768
DHARMACON_L-003516-00_A	proprietary	9261	0.37774	-0.28254	0.23077	0.0013696	0.34044	0.12559
DHARMACON_L-003516-00_B	proprietary	9261	0.93753	-0.12745	1.3457	0.60679	0.87155	-0.0044763
DHARMACON_L-003516-00_C	proprietary	9261	0.22728	-0.59224	0.50541	-1.4815	0.40321	0.64025
DHARMACON_L-003516-00_D	proprietary	9261	-0.68116	-0.17558	0.2041	-2.1032	-0.11164	-0.41354
DHARMACON_L-003517-00_A	proprietary	4140	-0.039383	-1.3713	0.56695	-2.0907	-0.25631	-0.93742
DHARMACON_L-003517-00_B	proprietary	4140	-0.81379	-0.5782	-0.59618	-0.11658	-0.67975	1.0038
DHARMACON_L-003517-00_C	proprietary	4140	-0.46184	-1.1389	-1.1721	-0.087208	-0.27862	-1.4986
DHARMACON_L-003517-00_D	proprietary	4140	-1.9713	2.0007	-1.6144	1.6523	-2.1883	-0.44299
DHARMACON_L-003519-00_A	proprietary	6787	0.10412	1.5731	0.70202	-0.21695	0.4014	1.2492
DHARMACON_L-003519-00_C	proprietary	6787	-1.2573	-0.086006	-0.34515	-1.1393	-0.65908	0.84905
DHARMACON_L-003519-00_D	proprietary	6787	-0.12039	-0.85763	1.5965	-0.39603	0.21829	0.61908
DHARMACON_L-003521-00_A	proprietary	5058	-0.57279	-0.60719	0.87086	2.0575	-1.7959	-0.52449
DHARMACON_L-003521-00_B	proprietary	5058	0.39968	0.49899	0.95825	0.26871	-0.7151	-0.40332
DHARMACON_L-003521-00_C	proprietary	5058	-1.0603	-1.1283	-0.6607	-0.099673	-1.3629	-0.32534
DHARMACON_L-003521-00_D	proprietary	5058	0.79154	0.11578	-0.8581	-1.1288	0.35252	0.34229
DHARMACON_L-003523-00_A	proprietary	5578	-0.64563	0.051532	-0.74701	-0.32769	-0.010416	-0.12556
DHARMACON_L-003523-00_B	proprietary	5578	0.32729	0.36264	1.372	0.80449	0.9704	3.9985
DHARMACON_L-003523-00_C	proprietary	5578	-0.42366	-0.83971	-0.63193	0.41182	0.55998	-1.7939
DHARMACON_L-003523-00_D	proprietary	5578	-0.33345	-1.1307	1.0001	-0.93382	0.28921	0.94058
DHARMACON_L-003524-00_A	proprietary	5580	-0.57743	-0.32097	0.24621	-0.73002	-0.79602	-0.28282
DHARMACON_L-003524-00_B	proprietary	5580	0.73484	1.8951	1.8444	0.64061	1.0671	-0.22177
DHARMACON_L-003524-00_C	proprietary	5580	-0.50268	0.14875	-0.031206	0.50843	0.41583	0.7849
DHARMACON_L-003524-00_D	proprietary	5580	0.34006	1.6086	-0.47608	0.99297	0.2284	0.4835
DHARMACON_L-003525-00_A	proprietary	5588	-0.25409	-0.30237	0.5292	0.5048	0.51738	-1.1631
DHARMACON_L-003525-00_B	proprietary	5588	-0.66263	0.48891	-1.4583	0.48833	-0.85638	0.63263
DHARMACON_L-003525-00_C	proprietary	5588	1.0752	0.44337	0.45771	1.4373	1.1578	0.70218
DHARMACON_L-003525-00_D	proprietary	5588	0.6456	0.029784	1.1004	0.4388	0.60576	-1.074
DHARMACON_L-003526-00_A	proprietary	5590	-0.38867	1.7261	-0.56424	0.11103	-0.91268	0.11382
DHARMACON_L-003526-00_B	proprietary	5590	0.36799	-0.87124	-0.061251	0.36085	0.21033	0.23138
DHARMACON_L-003526-00_C	proprietary	5590	-1.7255	1.7472	-3.098	1.1514	-1.6972	0.98631
DHARMACON_L-003527-00_A	proprietary	5610	0.39257	-0.48761	0.70928	-0.47399	0.87846	-0.55821
DHARMACON_L-003527-00_B	proprietary	5610	-0.33727	0.44475	1.224	1.9728	-0.92585	0.59451
DHARMACON_L-003527-00_C	proprietary	5610	0.14281	0.57255	1.1017	1.5389	0.74262	-1.7576
DHARMACON_L-003527-00_D	proprietary	5610	0.43365	-0.67189	-0.4443	0.92725	0.36524	-1.543
DHARMACON_L-003533-00_A	proprietary	5970	0.41956	0.1761	0.98904	-0.58243	0.67791	-0.54106
DHARMACON_L-003533-00_B	proprietary	5970	-0.024179	0.7794	0.77575	0.665	0.051256	0.21035
DHARMACON_L-003533-00_C	proprietary	5970	-1.0997	0.74845	-1.9882	-1.1173	-0.99822	-0.35991
DHARMACON_L-003533-00_D	proprietary	5970	-0.78743	1.2424	-0.40974	-0.79323	-0.40356	-0.58707
DHARMACON_L-003534-00_A	proprietary	11035	0.80193	0.62356	1.1158	0.40708	1.8854	0.46339
DHARMACON_L-003534-00_B	proprietary	11035	0.54949	-0.99006	-0.53986	-0.10838	0.87798	0.25103
DHARMACON_L-003534-00_C	proprietary	11035	-0.34649	0.093032	-1.2356	0.045871	-0.66972	1.132
DHARMACON_L-003534-00_D	proprietary	11035	0.83691	-1.5306	1.7488	1.9754	0.87392	1.8566
DHARMACON_L-003536-00_A	proprietary	6093	-0.67703	-0.37451	-2.5115	-1.0225	-0.90866	-0.85125
DHARMACON_L-003536-00_B	proprietary	6093	1.0559	0.60272	1.4932	0.67696	1.5751	-1.4773
DHARMACON_L-003536-00_C	proprietary	6093	0.80184	1.4524	-0.13841	-0.45995	0.26595	0.027953
DHARMACON_L-003536-00_D	proprietary	6093	-0.088838	-0.32489	0.46433	0.91943	0.10186	-0.38396
DHARMACON_L-003545-01_A	proprietary	6790	0.47507	0.70528	0.38124	0.60411	0.79334	0.75712
DHARMACON_L-003545-01_B	proprietary	6790	-0.078317	-0.60726	-0.16824	0.30936	-0.85524	0.059934
DHARMACON_L-003545-01_C	proprietary	6790	-4.1271	0.20303	-4.6649	1.302	-2.9006	1.0683
DHARMACON_L-003545-01_D	proprietary	6790	-0.97974	-1.0506	-0.9532	-0.80667	-1.3487	1.5796
DHARMACON_L-003555-00_A	proprietary	5594	0.36135	0.71067	-0.17592	-0.093556	0.38395	-0.16704
DHARMACON_L-003555-00_B	proprietary	5594	-0.82567	-0.85126	-1.257	-0.10214	-1.3691	-0.89266
DHARMACON_L-003555-00_C	proprietary	5594	0.12757	0.073724	0.47637	0.35565	0.3559	-0.64766
DHARMACON_L-003555-00_D	proprietary	5594	0.61426	-0.84505	-0.80828	-0.063392	0.72371	-0.1821
DHARMACON_L-003563-00_A	proprietary	369	0.62098	-1.076	-0.6645	0.56672	-0.1645	1.8014
DHARMACON_L-003563-00_B	proprietary	369	0.79351	0.61941	-0.46687	0.42879	0.12274	0.42917
DHARMACON_L-003563-00_C	proprietary	369	-1.9977	-0.0027524	-2.0704	0.63455	-2.1382	-0.68827
DHARMACON_L-003563-00_D	proprietary	369	0.062048	-1.2634	-0.41887	-0.21773	-0.11716	-0.8481
DHARMACON_L-003570-00_A	proprietary	8844	0.80676	2.5888	0.78081	-0.063428	0.1665	-0.17189
DHARMACON_L-003570-00_B	proprietary	8844	-0.14566	1.9211	1.3358	5.3138	-0.75171	-0.69237
DHARMACON_L-003570-00_C	proprietary	8844	-0.53003	0.44562	0.48181	0.0022086	-0.39774	0.42803
DHARMACON_L-003570-00_D	proprietary	8844	-2.7976	-0.061346	-1.2431	0.28144	-2.0239	-1.0944
DHARMACON_L-003571-00_B	proprietary	5604	0.1027	0.80185	1.2262	-0.0025749	0.69325	0.46509
DHARMACON_L-003571-00_C	proprietary	5604	0.19578	0.91171	0.77908	1.5219	-0.0023428	-0.68939
DHARMACON_L-003571-00_D	proprietary	5604	0.7614	0.53722	0.40714	-0.080731	0.87047	0.98974
DHARMACON_L-003573-00_A	proprietary	5605	0.24127	-0.037085	1.5593	0.035849	0.29046	-0.73814
DHARMACON_L-003573-00_B	proprietary	5605	-0.30997	-0.029227	0.93454	-0.94715	0.19972	-1.1465
DHARMACON_L-003573-00_C	proprietary	5605	0.92154	-0.62385	1.2431	0.67596	0.51933	-0.20408
DHARMACON_L-003573-00_D	proprietary	5605	0.037097	-1.8189	1.5093	-1.8281	0.63127	-0.71978
DHARMACON_L-003574-00_A	proprietary	6416	0.82269	-0.38781	1.0026	-0.38582	1.123	-0.92753
DHARMACON_L-003574-00_B	proprietary	6416	0.6335	0.93759	0.89558	-0.15419	0.53832	0.086513
DHARMACON_L-003574-00_D	proprietary	6416	0.35107	-0.90927	0.17867	0.90711	0.076352	-0.64495
DHARMACON_L-003575-00_A	proprietary	4214	0.82418	0.37464	0.55492	-0.11922	1.2827	-0.27244
DHARMACON_L-003575-00_B	proprietary	4214	1.2229	0.19164	-0.0046127	0.94102	1.2357	-0.23394
DHARMACON_L-003575-00_C	proprietary	4214	0.085431	-0.67387	-0.3651	-0.37597	0.24893	-1.1311
DHARMACON_L-003575-00_D	proprietary	4214	1.042	0.4438	0.09603	0.77127	1.2651	-1.4987
DHARMACON_L-003576-00_A	proprietary	4294	-0.77172	1.2702	0.14845	-0.60606	-0.48386	0.00039352
DHARMACON_L-003576-00_B	proprietary	4294	0.71217	-0.74922	-0.87439	-0.15199	0.99378	1.3115
DHARMACON_L-003576-00_C	proprietary	4294	-0.14567	-1.1267	0.59485	-2.0798	-0.068037	-1.129
DHARMACON_L-003576-00_D	proprietary	4294	-1.8497	1.3689	-2.0271	0.98135	-1.9058	0.63989
DHARMACON_L-003577-00_A	proprietary	4296	-1.4386	0.3562	-0.12975	0.59407	-1.543	-0.43824
DHARMACON_L-003577-00_B	proprietary	4296	0.93647	1.1105	0.020737	-0.48793	0.87316	-0.11149
DHARMACON_L-003577-00_C	proprietary	4296	-0.08466	0.57712	0.24603	-0.058053	0.11148	0.36346
DHARMACON_L-003577-00_D	proprietary	4296	0.67146	0.036108	0.084853	-1.0202	0.532	0.28327
DHARMACON_L-003579-00_A	proprietary	9175	0.41482	2.0102	-0.026491	-0.60678	-0.30548	0.441
DHARMACON_L-003579-00_B	proprietary	9175	0.097444	-0.81757	1.4673	0.41832	-0.07154	3.0152
DHARMACON_L-003579-00_C	proprietary	9175	-0.65409	-1.2629	-0.38895	-1.3267	-0.22652	-1.5675
DHARMACON_L-003579-00_D	proprietary	9175	1.5347	-1.4774	1.717	-1.1586	1.3107	-1.8319
DHARMACON_L-003580-00_A	proprietary	9020	-2.5832	2.1861	-2.3764	-1.7118	-2.6388	-0.12107
DHARMACON_L-003580-00_B	proprietary	9020	0.4789	1.7678	-0.60247	-0.73836	-0.30857	1.1555
DHARMACON_L-003580-00_C	proprietary	9020	0.88214	-0.54307	0.24787	0.086441	0.61603	-0.18359
DHARMACON_L-003580-00_D	proprietary	9020	0.26121	-0.42607	-0.23311	0.64049	0.41279	-0.22724
DHARMACON_L-003582-00_B	proprietary	10746	1.2091	-1.6832	0.41074	-1.8882	1.3504	-0.70222
DHARMACON_L-003582-00_C	proprietary	10746	-0.54063	-0.77894	-1.7107	-0.063561	-0.14369	-0.33414
DHARMACON_L-003582-00_D	proprietary	10746	0.79755	-0.82474	-1.2476	-0.54832	1.0922	-0.51112
DHARMACON_L-003584-00_A	proprietary	4217	0.33058	0.2939	-0.11852	0.49156	0.55292	0.14146
DHARMACON_L-003584-00_B	proprietary	4217	0.98139	-0.39132	0.86649	-0.41841	0.96433	0.7805
DHARMACON_L-003584-00_C	proprietary	4217	0.82601	-1.9168	-0.0048146	-0.15366	0.79711	0.18338
DHARMACON_L-003584-00_D	proprietary	4217	-0.59127	-0.70171	0.6843	-0.25434	-0.75731	-0.5678
DHARMACON_L-003585-00_A	proprietary	4293	0.01477	-0.42644	0.24054	-0.80792	-0.2939	0.90104
DHARMACON_L-003585-00_B	proprietary	4293	-0.11397	-1.2271	1.3862	2.357	0.63455	1.9519
DHARMACON_L-003585-00_C	proprietary	4293	0.91245	1.145	1.3251	1.162	1.0257	0.16437
DHARMACON_L-003585-00_D	proprietary	4293	-0.064801	-0.18715	-0.25576	-0.11866	0.22788	-0.87438
DHARMACON_L-003586-00_A	proprietary	11184	0.85236	-0.88743	1.1363	-1.1805	0.098758	-1.3087
DHARMACON_L-003586-00_B	proprietary	11184	-0.078574	0.24936	-0.46687	3.4117	-0.28641	1.0763
DHARMACON_L-003586-00_C	proprietary	11184	-2.7324	-0.88618	-2.6129	-0.064218	-3.3036	-0.34678
DHARMACON_L-003586-00_D	proprietary	11184	0.24923	0.12391	0.56008	0.85179	-0.52908	-0.028046
DHARMACON_L-003587-00_A	proprietary	5871	1.0358	2.0331	0.29111	0.88543	0.67583	0.12089
DHARMACON_L-003587-00_B	proprietary	5871	-0.36472	0.098014	-0.84446	-1.0705	-0.29868	0.39503
DHARMACON_L-003587-00_C	proprietary	5871	0.026284	-0.4484	-0.55041	1.2776	-0.20559	1.2859
DHARMACON_L-003587-00_D	proprietary	5871	0.59112	-0.53752	0.76165	0.35966	0.73174	-1.1354
DHARMACON_L-003588-00_A	proprietary	8491	-0.13597	-0.27129	0.58291	0.49771	0.10737	-0.33241
DHARMACON_L-003588-00_B	proprietary	8491	0.51818	0.27984	0.73039	-0.77082	0.70905	0.76745
DHARMACON_L-003588-00_C	proprietary	8491	-1.2604	-0.51839	0.754	1.982	-1.0647	-0.054924
DHARMACON_L-003588-00_D	proprietary	8491	0.62709	1.2488	1.0453	0.18059	0.40522	0.621
DHARMACON_L-003589-00_A	proprietary	11183	0.45882	-0.88286	-0.28848	0.31483	0.21348	0.83738
DHARMACON_L-003589-00_B	proprietary	11183	0.79712	-1.0444	0.57437	2.6348	-0.604	0.42115
DHARMACON_L-003589-00_C	proprietary	11183	0.57153	0.05889	-0.60085	0.54317	0.63305	-1.5408
DHARMACON_L-003589-00_D	proprietary	11183	1.397	0.70266	0.37828	-0.53941	0.42512	3.5142
DHARMACON_L-003590-00_A	proprietary	6300	1.0435	0.25074	0.044208	0.31129	0.56829	-1.1459
DHARMACON_L-003590-00_B	proprietary	6300	-1.6322	0.38861	-1.8069	-0.66779	-1.71	-0.93714
DHARMACON_L-003590-00_C	proprietary	6300	0.12798	-0.27175	-0.6821	0.50434	0.31879	0.47338
DHARMACON_L-003590-00_D	proprietary	6300	0.65587	-0.63087	-0.024722	0.19099	-0.19997	-0.071734
DHARMACON_L-003591-00_A	proprietary	5603	0.2932	-0.84651	-0.42268	0.35668	0.21816	0.70462
DHARMACON_L-003591-00_B	proprietary	5603	0.34547	-1.4707	0.51847	-0.56412	0.97448	-0.4452
DHARMACON_L-003591-00_C	proprietary	5603	0.31175	-0.32671	0.74391	-1.7746	1.0624	0.26325
[truncated: 2,177 more rows]

## Sheet: A549_kinome_DU
Catalog_id	siRNASequence	GeneID	A549_DU_rz_score
[truncated: 2,751 more rows]

## Sheet: A549_kinome_QU
Catalog_id	siRNASequence	GeneID	A549_QU_rz_score
[truncated: 2,748 more rows]
