# Supplementary material for: Growth-restricting effects of siRNA transfections: a largely deterministic combination of off-target binding and hybridization-independent competition
Source: Nucleic Acids Res. 2018 Sep 12;46(18):9309–20. doi: 10.1093/nar/gky798 (PMC6182159; doi:10.1093/nar/gky798)
Supplement: Supplementary Data [file gky798_supplemental_files.zip › Customised_oligos_all_cells.xlsx]

## Sheet: Customised_oligos_all_cells
Customised_Oligo_sequence	Well_type	Hela_cc_zscore	A549_cc_zscore	WI38_cc_zscore
UGCGCGCCUUUCUAGACGCUG	Randomly_sampled	-0.9	-0.35	0.29
UAAUAGUUCGUUAAUCUCCUG	Randomly_sampled	0.58	-0.77	0.99
UCGCUGCCCUGGACGCCCCGU	Randomly_sampled	-0.16	0.37	1.35
UUUUCGCGCAUGUACAUCGGG	Randomly_sampled	0.17	0.48	-0.23
AACGACUGCAUGUAUAGUCGG	Randomly_sampled	1.32	0.44	0.94
UCGAACGACCUGCUAACCCUG	Randomly_sampled	0.85	0.06	1.24
UCGAUCGCCAGGUACAUCGGC	Randomly_sampled	1.71	0.52	0.46
UCUAAAAAAAUCUAGAUUCUA	Non-Growth_Restricting	1.15	0.53	0.44
UUGUUGGUUAACUCCGUCGUG	Growth_Restricting	-1.49	-1.44	-2.07
Scrambled	Negative_Control	0.91	1.01	-0.06
UUGGGGGGGCUACUAGUCCUG	Growth_Restricting	-1.29	-0.16	-0.28
KIF11	Positive_Control	-2.45	-3.85	-2.98
UUGGGGUCAAGGUCCAUGCUG	Growth_Restricting	-1.45	-0.2	-0.07
UUCGAGAUAAGUAACUUCCUU	Randomly_sampled	0.36	0.16	-0.11
UUACUUACCGAGUCGUUAGAA	Randomly_sampled	-1.04	-0.98	-1.69
UUGUGGGUGCGUCCCAGCCUG	Growth_Restricting	-1.17	-0.85	-0.65
KIF11	Positive_Control	-2.45	-3.58	-2.72
UUGUUGGUCCCGACCUCCGUG	Growth_Restricting	-1.4	-1.05	-2.37
UUCAGCUUGCAGAUAGCCGUG	Randomly_sampled	-1.69	-1.98	-1.07
UUGCGGUCGAGCAUCGUUCUG	Growth_Restricting	-1.35	-1.22	0.52
UUCAGAACUAUCUUCAUGCAG	Randomly_sampled	-1.14	-1.03	-0.33
ACUAAAAUUAUCGAGUUGUUU	Non-Growth_Restricting	1.84	0.63	0.18
UUAAGUAACGCCUCGGUUCAG	Randomly_sampled	-0.28	0.15	-0.16
UAAAUUAAGAUAAAUAGUCUA	Non-Growth_Restricting	1.88	0.84	0.55
UUCUGCCGCCCCUUCAUCGUU	Growth_Restricting	-1.69	-1.57	-0.53
UUUAUUAAUGAAGUUAUCGGU	Non-Growth_Restricting	1.02	0.31	0.41
UCUAAAAUCGACAUGACCCCU	Non-Growth_Restricting	1.3	0.67	1.12
UUCGCGCUAGCAAAAACCCAG	Randomly_sampled	0.68	0.47	3.29
UAAAGGAGGUGCAGGGUCUCG	Randomly_sampled	-1.6	-0.65	-1.17
UUCUAGGCGACGCUGUAGCUG	Growth_Restricting	-1.96	-1.52	-1.09
UACAUCGGGAUACGCCCCCGG	Randomly_sampled	0.19	-0.61	-1.01
AUCACUGGCAUUGUAUACGUG	Randomly_sampled	-0.6	0.76	0.77
UUACCGCUCUGAUCCAUCGUG	Randomly_sampled	0.18	-0.8	-1.46
UUGCUGUGUUGAGUCGACCAG	Growth_Restricting	-1.06	-0.12	-0.74
UCUAAAAUCUUCAACCUCUUG	Non-Growth_Restricting	1.51	0.45	0.8
No Oligos	No_Oligo	1.69	0.74	1.37
UCUAAUAACUCAAAGUUCUUC	Non-Growth_Restricting	2.7	0.93	0.6
UUUCGCGCCUUCAGCAGCCAG	Randomly_sampled	0.59	0.4	0.61
UUGUUCACCAGAAUCCUCCGG	Randomly_sampled	-0.55	0.06	-0.7
UUGCUGCAGGACGAUCUGGUU	Randomly_sampled	-0.66	-0.28	0.29
UCUAAAAUCGGCUCUACCAGG	Non-Growth_Restricting	1.2	-0.59	-0.39
UUGUGGCCUAUGCCAUACCCG	Growth_Restricting	0	-1.57	-1.2
UUGGGGGUGCACUCGGCGUAG	Growth_Restricting	-1.21	0.69	-1.27
UUGGAGGGCCAGCCCCGUGAG	Growth_Restricting	-0.92	-0.95	-0.32
UUGCAGUUUAUGCACGGGCAG	Growth_Restricting	0.25	1.21	-0.58
UUUAUAAUAUCUGUCAUCCGG	Randomly_sampled	0.88	-0.18	1.06
UUGUUGGCGAGGCUCCGGCUG	Growth_Restricting	-1.21	-0.56	-1.6
UUUCCAAUCAAGAAUAUCCAG	Randomly_sampled	0.07	0.78	0.02
UGGUUGUGCAGGAUUCGCCUG	Growth_Restricting	-0.41	0.15	0.5
ACUCGCGCAAUUUUAGCUCUG	Randomly_sampled	0.68	0.62	1.49
UUAAGGGCUCCCCAGGUGCCA	Growth_Restricting	0.42	-0.99	-1.48
UUAGCCAACUACGUUUGCGUU	Randomly_sampled	0.28	-0.03	-0.4
UUCUUGUCGAUUGUGUACGUG	Growth_Restricting	-0.01	-0.99	-0.06
UUCAAUGUAGAGCCCCUGCAA	Randomly_sampled	-1.23	0.28	0.68
UAUAGCUCGUAUUAUCUGUUG	Randomly_sampled	-0.52	-0.61	-1.07
UUAUAUGAUCUGGCCACCCUG	Randomly_sampled	-1.43	-0.26	-1.82
UACAUCAACCUAGCCAAAGUU	Randomly_sampled	-0.16	-0.1	-0.13
No Oligos	No_Oligo	1.41	1.53	1.19
UUGGGGGGGACUCACCCGGUA	Growth_Restricting	-0.6	-0.27	-0.11
ACAGUAAAUAUUAAAUACGAU	Randomly_sampled	0.98	1.33	0.88
UUGAUUGCCAUGUUGGAUCAG	Randomly_sampled	-0.45	-1.13	-0.33
UCUAGUAAUGUAAUUCCACUU	Non-Growth_Restricting	1.51	2.25	0.53
UCGAUCGGGGUGUAAAACCUG	Randomly_sampled	1.25	0.8	0.54
UCUAAAUUGACAGAUAUUACA	Non-Growth_Restricting	0.58	0.96	0.78
UCUAAUAAUAAGUUGAUUCUC	Non-Growth_Restricting	1.25	0.66	1.11
UUGGUGUACGCAGUUUUGCUG	Randomly_sampled	-0.66	-0.76	-0.45
UUGGGGGGGAAUGCCACCCUG	Growth_Restricting	-0.91	-0.77	-1.04
AUAGGUUCUUCCCUACGUGGG	Randomly_sampled	0.7	-0.66	-1.62
UGUGAUUCGAAGAAUCUCUAG	Randomly_sampled	0.66	0.28	0.54
UCUAAUAACUCUAAUAUCUCG	Non-Growth_Restricting	1.18	0.75	1.11
UCGAUCGACACAAUCUGUGUG	Randomly_sampled	1.8	0.24	0.4
UUGCUGGGGCGGUUGGGGCUU	Growth_Restricting	-0.8	-0.23	0.62
AAUCGCGCGCCCAUCCGCCUU	Randomly_sampled	0.59	-0.21	3.9
UUAAAGUCAAUGCGUGUCUUG	Randomly_sampled	-0.78	-0.32	-1
UAUCUCUCGAGCUUCUCACAA	Randomly_sampled	-2.19	-1.48	-1.71
UUCGCGCUAAAAAACUGGCGC	Randomly_sampled	0.42	0.44	2.82
UAGAUUAUUAAUCGAAUCCAG	Randomly_sampled	0.16	0.05	0.17
UUACCCAGGUUGUUGUUUCAG	Randomly_sampled	-0.21	0.17	-0.92
UGGCUGGCUCGCACCACGCUG	Growth_Restricting	-1.1	-0.76	-0.93
UAUGAUUCGCUAUUUGAGCUU	Randomly_sampled	0.81	0.65	-0.42
UUAAUGAUAAAUCUUUUCCUG	Randomly_sampled	-0.02	0.55	-0.62
Scrambled	Negative_Control	0.55	0.98	0.74
UUAAUUUGCACUGAGAGGGAG	Randomly_sampled	1.23	0.67	1.01
AUAGUAAGAAAUAGAAACCUG	Randomly_sampled	-0.51	-0.55	-0.23
UUUCGUGUGAUGACCAUCGUG	Randomly_sampled	1.12	0.75	1.56
UACGAUAACGUAUUUUUUGUC	Non-Growth_Restricting	1.55	0.92	1.91
UAUACUGGGAAAUUCAACUAG	Randomly_sampled	0.72	0.36	1.41
UCUAAAUUCAGUUGCAAUACU	Non-Growth_Restricting	1.69	0.77	0.91
UUCGCGCGGUAGAUAGUGGUG	Randomly_sampled	-0.38	0.36	2.45
UUUUGCAUUAAAUUUGACCAU	Randomly_sampled	-0.09	-0.83	0.53
UUUCGGCCCGCUUCUACUCGG	Randomly_sampled	0.96	0.87	0.41
UUUCGCGCGAGAGCCCUACAG	Randomly_sampled	0.46	0.58	0.59
UAUUAAAAAGAUGAUACCUUU	Non-Growth_Restricting	1.46	0.14	-0.07
UGGCUGGGCCACCCCGAGUUG	Growth_Restricting	-0.39	0.75	-0.26
UUCAUCAUCUACUCCUCGGUU	Randomly_sampled	-1.66	-0.37	-1.44
UAUAUAAUGAUUAUAAUUUUU	Non-Growth_Restricting	1.48	1.49	1.26
UUAUUCGUGGUUGCCGGCGUU	Randomly_sampled	-0.43	0.77	-0.01
UACAGUUUAUGCAAGAUCCUG	Randomly_sampled	1.81	0.61	-0.44
KIF11	Positive_Control	-2.42	-3.56	-2.65
No Oligos	No_Oligo	1.72	0.57	1.74
UUGUGGUCUAACGCCGCCCGG	Growth_Restricting	-0.75	-0.9	-1.05
UAUGCAUAAGUACAAUUUCCU	Non-Growth_Restricting	1.47	0.78	0.64
UAUGUGCUGAUAAAGGUUCGG	Randomly_sampled	-0.51	-0.47	2.19
UUUUCGCGAAGUAGGACCGUU	Randomly_sampled	0.56	0.6	0.69
UUGAUCUACUUCUCUAGGGCG	Randomly_sampled	-0.28	-0.03	-0.8
UCUACGAACAUCUAAAUGUUC	Non-Growth_Restricting	1.28	0.28	0.92
UAGAGCACUAAUAUGAGGCAG	Randomly_sampled	-0.64	-1.08	-0.18
UUACUGGGUCAGCUCAGAGCG	Randomly_sampled	-1.75	-1.75	-0.08
UUAUUCUUUAAGGACUUCGCU	Randomly_sampled	-0.12	0.09	-0.05
UUGCUGGGGCACAACUCCGGG	Growth_Restricting	-1.11	-0.79	-0.65
UUGGUGGGGCAUGCGGCCGUG	Growth_Restricting	-0.78	0.21	0.05
UGGCUGGCCCUUGCCGGGCUA	Growth_Restricting	-0.62	-0.58	-0.84
UUGCUGGCUCCGAUCACCGAG	Growth_Restricting	-1.02	-0.3	-1.3
Scrambled	Negative_Control	0.88	1.31	-0.21
KIF11	Positive_Control	-2.43	-3.77	-2.68
UGACGCUUAAUCGCGUUGGGU	Randomly_sampled	1.81	0.39	1.47
UUAAUGGACGAGCUCUCCCGG	Randomly_sampled	-0.36	-0.19	-0.91
UUAGGGGGUCAGGCCCUCCUG	Growth_Restricting	1.17	0.39	0.97
AAAUUGUUUGUCAUGCGGCGU	Randomly_sampled	0.02	0.02	0.5
AUCGAUAACGCAGAAUGGAAA	Randomly_sampled	0.95	0.45	1.22
UAUAAUAAAGGUAACUCAUUC	Non-Growth_Restricting	1.43	-0.07	0.31
UUCCGUUGGAAAAAUGCCCCG	Randomly_sampled	1.34	1.27	0.17
UUGGGGGGGAACGUGGCCGGU	Growth_Restricting	-0.53	-0.52	-0.1
UUUCGGCCCCAAAAUCGCCAU	Randomly_sampled	0.49	-0.18	0.86
UAGGGGGGCCACCCCAGGGUG	Growth_Restricting	0.7	-0.11	0.88
UAACAUAUUAAUUCUCUUCGU	Non-Growth_Restricting	1.36	0.48	1.73
UUGAAUAUGGUGAUCAAUCUU	Randomly_sampled	0.95	0.46	0.57
UAGACUGUGUAUGUCGGCCUG	Randomly_sampled	-0.41	-1.37	0.74
UAGAAAAACAAAAAUAGCUCA	Non-Growth_Restricting	1.17	0.72	1.09
AUGGGGGGCAUUCCGACCCAG	Growth_Restricting	-0.83	-0.43	0.33
UCGAUCGUCCGCCUGAUCCUG	Randomly_sampled	0.91	0.65	-0.07
UUCUGAUUAACAUAUGCUCUC	Randomly_sampled	-1.19	0.77	0.56
UUAAAGACUAUUCACAUCCGA	Randomly_sampled	1.17	0.62	1.29
UUGCUGGGCACGGCCCACCUG	Growth_Restricting	-0.83	-1.18	-0.32
UAUUUGACUGCUUCCACCCAA	Randomly_sampled	0.32	-0.1	-0.87
UUCGCGCCAAUAUACGGCGAU	Randomly_sampled	-0.4	-0.15	0.66
UUGCUGGGCCUCUCCGUUGUG	Growth_Restricting	-1.13	-0.73	-1.46
UCUAAAAUCGUGAUCACUCAU	Non-Growth_Restricting	1.51	0.43	1.19
UCUUAAAUAUCUAAAGCGUCU	Non-Growth_Restricting	1.47	0.82	1.17
UUGUUAGGAAAUUUUACGCUA	Randomly_sampled	-0.31	0.17	0.11
UUCUCUGUUAUGUUACUCCUG	Randomly_sampled	-0.57	-0.49	-0.36
UCAUGUUUUGUAACGUACCUG	Randomly_sampled	0.42	1.12	0.06
UUAGUGUCGAAUUUCUUCCGG	Randomly_sampled	-1.72	-0.5	-0.88
UUUAAGAGUAUUUUUGGUCAU	Randomly_sampled	0.53	0.17	-0.76
UUAAAUAUUACUUCACGGGUG	Randomly_sampled	0.36	-0.07	0.7
UUCGUGGUGAGCCACCAUCGG	Growth_Restricting	-0.59	-0.71	1.05
No Oligos	No_Oligo	1.77	1.98	0.85
UUCAUGUCUAUAGUGUCGAUG	Randomly_sampled	-0.54	0.71	0.94
UUCCGCGAAAUUAAUAACGAA	Randomly_sampled	1.24	1.05	1.04
ACACUUUCAAAGACGUCUCUU	Randomly_sampled	0.58	-0.28	0.57
UCUAAAAUCAUGGAUACGUUG	Non-Growth_Restricting	1.25	0.66	1.42
AUUACAUAUACGUUCAUCGUG	Non-Growth_Restricting	0.9	0.93	0.44
UUGUUGGCGCGGAACCGCGUG	Growth_Restricting	-0.27	-0.65	-1.52
UUCAUUAGUCGACUAGUGCCG	Randomly_sampled	-0.55	-0.52	0.1
Scrambled	Negative_Control	2.09	0.75	0.85
UUUAAAUAGAAUAAGGUCGUU	Non-Growth_Restricting	1.24	0.32	1.19
UUGAACAUUAAAAUUAGUCUU	Randomly_sampled	0.78	0.6	-0.56
UCGAUCGUUUCUGUACGCCUU	Randomly_sampled	1.29	0.53	0.43
UCUAAAAUAAUUAUUUUCUUG	Non-Growth_Restricting	1.49	0.03	1.28
UUAAUCGCGAAGGUCACCCUC	Randomly_sampled	0.54	0.56	-0.07
UUGGUGUCCAGCAUGUACCUG	Growth_Restricting	-0.67	-1.4	-0.75
UAUCAAAAAGUGAUCGAGUUA	Non-Growth_Restricting	1.61	1.37	0.68
UCUAAAAUAGAUGUGUCUGGU	Non-Growth_Restricting	1.52	0.67	1.45
UAAAUUAAGAUCAAGAUUCUG	Non-Growth_Restricting	1.37	0.69	0.94
UUUGUCCUCUUUCUCCCUUUC	Randomly_sampled	0.2	-0.18	0.82
UCUCAUAAUGUAGUACUUGCU	Non-Growth_Restricting	1.38	0.51	0.83
UCGAUCGACUUCAACACCGAA	Randomly_sampled	1.29	0.56	0.75
AGUGUGGGUCACCUUCCGCAG	Growth_Restricting	-1.35	-1.21	-1.42
UUCUGGCCGAUUCACAUCCUG	Growth_Restricting	-1.24	-1.71	-1.97
UAUAGAGCGAACAAUCACCGA	Randomly_sampled	0.1	0.34	-0.48
UUUCGUUGGUCCUCUCACCAG	Randomly_sampled	0.94	0.68	-0.42
UUGCUGGCCCCACUCCGCCUG	Growth_Restricting	-0.71	-0.43	-1.01
UUGGGGGGACACCAGAGCCUA	Growth_Restricting	-1.47	-0.69	-0.59
UUCUUAAUGUUAAACAUCGUU	Randomly_sampled	0.77	0.4	0.35
UUCGCGCGCACCCAUACGGUG	Randomly_sampled	-0.33	-0.28	1.69
UUCCUUAACGAUAACACCGCG	Randomly_sampled	0.38	0.2	0.43
UUGUUGGCUUCGGUAUUGCAG	Growth_Restricting	-0.82	-0.74	-2.04
UGGUUGGCUUCCUUUAGCGUG	Growth_Restricting	-0.99	-0.44	-1.42
UCUAAUAAGGAAGCAAUGCUU	Non-Growth_Restricting	1.22	0.41	0.53
UUCGCGCCACUGGAUAUUCUU	Randomly_sampled	-0.25	0.02	1.36
KIF11	Positive_Control	-2.26	-3.5	-2.86
UCUAAAAAGAAAAAGAUUCGA	Non-Growth_Restricting	1.11	1.12	1.32
UAUACAGAGGAAAAUUCCGUU	Non-Growth_Restricting	1.24	0.16	-0.32
UCGAUCGCUGUUACGACCGUG	Randomly_sampled	1.27	0.58	-0.02
AUCGCUCACCUACUAUUCCUG	Randomly_sampled	-0.12	-0.15	0.32
UUGUUGGGCCGUUAGCCCGUG	Growth_Restricting	-0.89	-0.62	-0.39
UUCGAAAACGUUAAAAAUUUC	Non-Growth_Restricting	1.25	0.65	1.21
UUAUCUUUAGCGAAUACCCUU	Randomly_sampled	0.24	0.3	-0.16
UCUAAUAAGGAACUAUAUCUU	Non-Growth_Restricting	1.17	1.06	0.76
No Oligos	No_Oligo	1.47	0.58	1.25
AUCGAAAAAGUUUAUACAUUA	Non-Growth_Restricting	0.8	0.67	0.5
UCAAAUAAUCAUUAAAAUAAC	Non-Growth_Restricting	1.31	0.82	1.67
UUCCUGGGCCGGCAGAACGUG	Growth_Restricting	-1.44	-1.35	-0.85
Scrambled	Negative_Control	1.27	0.73	0.52
UCUACUAUGAUCUUAACAUAC	Non-Growth_Restricting	0.62	1.02	-0.08
UUGGGGGGGAAGCUCUCGCUG	Growth_Restricting	-0.92	-0.46	-0.92
UUGCUGUCCUAGUCGACCCAG	Growth_Restricting	-0.47	-0.24	-0.91
ACGAUCGGUGUAAUAACCGUG	Randomly_sampled	1.28	0.65	-0.16
UUGCUGGUCCCGACGGCGCUA	Growth_Restricting	-1.2	-0.01	-1.6
UCAAGCACUCAAUAAACACGU	Randomly_sampled	0.29	0.3	0.05
UUGUAGGGCACCCACGGCCUG	Growth_Restricting	-0.46	-0.05	-0.56
UCUAAAUUUAAAAAUAAACGU	Non-Growth_Restricting	1.68	1.13	0.67
UUUGUAUAUUGUUUAUUAUGA	Randomly_sampled	1.15	1.69	0.48
UAUCGCGCUAAGCAGCUCCAU	Randomly_sampled	0.86	0.57	1.27
UUGGGGGUCCUCCCCAUCGAG	Growth_Restricting	0.74	0.56	0.65
UUGGUGCGCAAGCCCUGCCUG	Growth_Restricting	-0.48	-0.56	0.15
