# Supplementary material for: Growth-restricting effects of siRNA transfections: a largely deterministic combination of off-target binding and hybridization-independent competition
Source: Nucleic Acids Res. 2018 Sep 12;46(18):9309–20. doi: 10.1093/nar/gky798 (PMC6182159; doi:10.1093/nar/gky798)
Supplement: Supplementary Data [file gky798_supplemental_files.zip › qiagen_genome_wide_data_brucella.xlsx]

## Sheet: HeLa_Brucella_gw_QU
Catalog_id	siRNASequence	Gene_id	cc_zscore
SI00408359	UUGGUUUAUAACCUCAUUCGU	283450	-0.84925
SI00302120	UUGGUUUACAAUAAACUUGGG	93663	-0.73449
SI00377272	UUGGUUUAUUUCUUAAAGCUG	83939	0.97431
SI00756140	UUGGUUUAGAGACAUAUGCCU	222643	-1.3609
SI00117201	UUGGUUUAUUGGCUCAUCCAG	51308	1.5527
SI00317653	UUGGUUUAACUUCUCUUCCUU	57103	0.75146
SI00408212	UUGGUUUAGGAUAUAAUCCAU	285605	0.86389
SI00759542	UUGGUUUAGAAACUGCUUGUG	7415	-0.10008
SI00121275	UUGGUUUAAAUCAAUCCCUUG	55277	1.4373
SI00649796	UUGGUUUAUCAUCUAUCUGGU	10884	0.85606
SI00467950	UUGGUUUAUAAUUUGAAGGCU	27074	-0.45388
SI00678461	UUGGUUUAAGAUGAGCUGCGU	5089	1.392
SI00424676	UUGGUUUAGUAGAUCCUUCUG	168391	-0.83544
SI00100401	AUGGUUUACAAUCUCGCUCGG	6777	1.3728
SI00326284	UUGGUUUAUCACUUCUCUCUG	92667	-1.3001
SI00434084	UUGGUUUAAGAUAAGCAGGGU	3045	0.57111
SI03103835	UUGGUUUCCAUGAGGCGCCUC	56675	1.0826
SI00320922	UUGGUUUCUCAACUCUAUGUG	161502	-0.31424
SI00087325	UUGGUUUCCAGCAAUCUCGUU	9612	1.8659
SI00424396	UUGGUUUCUAGCAAUCACCUG	2591	1.7962
SI00325269	UUGGUUUCGAGUAUGAGCCUU	55857	1.8676
SI00458248	UUGGUUUCUAUUACAUUUCUG	57545	2.0485
SI00695226	UUGGUUUCUGAGUUCUUCCAA	55269	-0.3861
SI00739942	UUGGUUUCCAAGAUUUCUGUG	54662	1.6796
SI00455525	UUGGUUUCCCAUUUCUUCCAG	285527	0.3475
SI00076888	UUGGUUUCGGAACACCCGGUG	7032	0.64715
SI00670439	UUGGUUUCAUCAGCGGAGGUA	401667	1.3102
SI00431697	UUGGUUUCUCUCAAGGACAUC	2946	1.5135
SI00637399	UUGGUUUCUUGGAAGAACGUG	283991	-1.9957
SI00357875	UUGGUUUCAAAUUAAUUAGGG	158801	0.93776
SI00719551	UUGGUUUCCAUAAUCUUCCUU	23086	1.2142
SI00737835	UUGGUUUCUGCUCCAAUCCUG	83851	0.83933
SI00711459	UUGGUUUCCACACAGAAGCUG	10067	0.47946
SI00474789	AUGGUUUCCAUGUACUUCCGG	129285	0.022198
SI00610218	UUGGUUUCUCUCAAGGAUGCC	442245	0.95128
SI00372344	UUGGUUUCCAUACCAUGCCGG	116092	-0.026507
SI00328223	UUGGUUUCCAAACAGAAGGGA	51301	1.7562
SI00321062	UUGGUUUCUAGGCUGUUCCAC	79652	0.80541
SI00084357	UUGGUUUCCUUGAAGCGCCUG	3550	-3.1621
SI00740467	UUGGUUUCAAAGCACACUGGU	26608	-0.40692
SI00427987	UUGGUUUCACCUCUGAUCGGA	11010	0.9411
SI00467859	UUGGUUUCUUAUAUUUCCCAG	22798	1.3925
SI00297199	UUGGUUUCAUACCGCAUCGAU	221656	0.25694
SI00689381	UUGGUUUCAAAUUGCCUCCUU	10623	0.41057
SI00362061	UUGGUUUCUAUCUAGGAAGCU	1670	1.7715
SI00341348	UUGGUUUCCAUCUAUUGCGCA	83461	1.5561
SI00318220	UUGGUUUCUCAUGCCACCCAG	55102	1.2307
SI00512127	UUGGUUUCUUUCCUCACCGAA	100505679	0.48685
SI00712019	UUGGUUUCUCACCAUACCCUG	4250	0.67922
SI00127407	UUGGUUUCUACAAAGCGGUUG	57410	1.1816
SI00394660	UUGGUUUCAAUUAUCCACCAU	4883	1.5029
SI00748202	UUGGUUUCUAAGAAGCUCUGG	55217	1.0521
SI00054096	UUGGUUUCUAUAAUAUCCAGU	8518	1.6982
SI00335300	UUGGUUUCUAACACUGUUCUA	158314	0.82973
SI00311969	UUGGUUUCUAAGUUUAAAGGG	8553	2.2981
SI00638876	UUGGUUUCUUGACUCCUCUGG	220382	-1.629
SI00450884	UUGGUUUCGCUGAUGUCCUUG	23416	2.451
SI00131523	UUGGUUUCUACUCCAGAGCGA	60675	0.74627
SI02653868	AUGGUUUCCAUGCACACUGUG	10682	-1.5344
SI00657888	AUGGUUUCCAGCUUCCUCUUG	4778	-2.3231
SI00736064	UUGGUUUCAGGCUUGACACUG	10209	0.59147
SI00685244	UUGGUUUCUAUAUGAAUGGAG	26207	1.2836
SI00344106	UUGGUUUCAAAUUCUUACCCU	90634	0.02125
SI00347865	UUGGUUUCCGUCACUUUCCCU	149461	-0.032044
SI00158697	AUGGUUUCGGUAAUGUUCCAG	285237	2.0447
SI00408793	UUGGUUUCCACGACUGCCGAG	257240	-0.15096
SI00756399	UUGGUUUCGGAGCCUGUGCCG	123904	0.113
SI00413819	UUGGUUUCAGAUUUCUGUGUG	146212	1.939
SI00318829	UUGGUUUCAAUUAUCUUCCGA	63894	1.3997
SI00499506	UUGGUUUCUGAUGUUCUGGAG	339568	0.59957
SI03048626	UUGGUUUCCCAAGCCGACGAU	8832	1.1118
SI00493024	UAUGUCUUCUUCAUUCUCCAG	284661	-2.4242
SI00404313	UAUGUCUUGAUACAGAUGCUG	122060	-0.47623
SI00448427	AAUGUCUUCCAUUCAAUGCUU	389123	-2.2496
SI00431690	AAUGUCUUCGCGAAUCUGCUC	2946	-0.59455
SI00346640	UAUGUCUUUAUAGCUACUCUU	4166	0.67644
SI02656045	UAUGUCUUCACUCUUCAGGGU	3297	-1.2392
SI00080556	AAUGUCUUCGACAAACUUGGG	10085	-0.37507
SI00414183	UAUGUCUUUGAAUUAAGUGUG	129852	-1.2912
SI00342202	UAUGUCUUCCUGAAGAUCCAC	1038	-1.1455
SI00712810	UAUGUCUUCAAUGAGUUCCUG	57758	-0.58068
SI00509397	UAUGUCUUCAUGCACAUUCAU	387856	1.3624
SI03043376	UAUGUCUUCCAGUUGGCGGCU	200081	-1.4734
SI00724682	UAUGUCUUUAAUAACAUCUUU	64116	0.10611
SI00613410	UAUGUCUUCAUCCUCAUAUAU	442454	-0.7854
SI00357406	UAUGUCUUUGAAAGUAAGUUG	8269	-0.093662
SI00409227	UAUGUCUUUAUAUUAAACCUC	400359	-0.8562
SI00774634	UAUGUCUUUGAGAAAUCGCUG	147657	-1.2248
SI03096156	UAUGUCUUCACAGGUAAGCAG	122011	-1.9251
SI00716919	UAUGUCUUCAAGACUAUCUUG	151648	-2.3641
SI02627044	UAUGUCUUGCAAAUAUUCCUC	969	-0.17033
SI00458878	UAUGUCUUCACAGAAACCCUG	57608	-1.0932
SI00767165	UAUGUCUUUACCUCUAGUCUU	92822	-1.2734
SI00074172	AAUGUCUUUAUUAUUGGCCUU	2063	0.36102
SI00494543	UAUGUCUUCUUCAUACUGUUU	285331	0.28815
SI03033716	UUGGUUUGCUGAUACACGCUU	23460	-0.33438
SI00697074	UUGGUUUGGAAUGUGUCCGUG	23518	-0.2772
SI00120540	AUGGUUUGGAAAUCCAAUCUG	54475	0.96264
SI02658922	UUGGUUUGCUUGCUAUCCGGG	9107	1.0691
SI00352989	UUGGUUUGUGACACAAUCUGG	9362	-0.21307
SI00451927	UUGGUUUGUGAAUAUAUUCUU	23517	0.028238
SI00094997	UUGGUUUGAGAAGUCCACCUA	8301	1.4845
SI00401114	UUGGUUUGUAACAAGAACCAC	79843	1.2601
SI00002646	UUGGUUUGAGAAAUUAUCCAA	2153	1.7692
SI02649395	AUGGUUUGCUACUAGAGGCGU	57144	-0.6617
SI00693826	UUGGUUUGCCCAUCACUGCGU	260429	0.98514
SI00292649	UUGGUUUGGAAGUAGGACCAG	141	-0.82169
SI00727531	UUGGUUUGCAUCAUGGUGCUG	6525	-1.3467
SI00775110	UUGGUUUGUAUAUUACUUGUU	91392	0.13416
SI00404628	UUGGUUUGUGAAAUAAACUUU	157753	0.22238
SI00734258	UUGGUUUGGGAAAUAAUGCUU	6769	-0.1665
SI00373863	UUGGUUUGGAAGACAGUCCGG	1823	-1.9044
SI00410683	UUGGUUUGAAAUUAACACCUU	164045	0.65668
SI00701729	UUGGUUUGUAUCAUUCUCUGU	5991	0.46589
SI00089103	UUGGUUUGUCCACAGGACGGA	5817	-0.14909
SI00007952	UUCAAACGUCUCAAACACCUU	7054	0.89348
SI03039876	UCAGAAGCUGAACUACUCGGU	5024	0.6753
SI00480214	UAUGUCUACAGAGUUCAUCGU	149281	1.2939
SI00746130	UAUGUCUAGAAGAUAUCUGUG	7103	0.11943
SI03088799	UAUGUCUAUACCAUACCUGAG	1021	-1.29058
SI00123683	UAUGUCUAUGACGUGGUCCAG	54461	-1.4841
SI02223333	UAUGUCUCUGAACUAGAGGAG	8517	-1.4426
SI00336945	UAUGUCUCGGUGUCCCACCUG	9478	0.72648
SI00449218	UAUGUCUCCGAUAAAUGCGUU	3697	-0.027712
SI02641415	UAUGUCUCUCUGAAGCUCCUG	23345	-1.8528
SI00135268	UAUGUCUCCAUAAAGAUCUUA	50836	-0.24471
SI00480655	UAUGUCUCAUAGAAUGUCGAU	149950	-0.46648
SI00323190	UAUGUCUCUUAAAUAUUCCUU	80267	1.0475
SI00484463	UAUGUCUCCUUCACCUUUCUG	167127	-0.76668
SI03068408	UCUUUGACAGGCUUCCAGCUG	4938	-0.36605
SI00155358	UCUUUGACGAACCAAACCCAU	220164	0.90816
SI00084833	UCUUUGACUAGUAUUCACGUG	1438	0.627
SI00110607	UAUGUCUGCAUAACAUUGGGA	23484	-1.3884
SI00127897	UAUGUCUGGAACUCUAUGGCG	29993	-1.77265
SI00534709	AAUGUCUGCCAGGAGGAGGUG	100287898	-1.3787
SI00479157	UAUGUCUGCGUAUGGACCAGG	644694	0.080775
SI00379211	UAUGUCUGCGAGCAAAUUCUG	146956	-1.1646
SI00382018	AAGUCCGCCAAUAUCACCGUA	118460	-2.0356
SI00724626	UAGUCCGCCAGGUCCUGCGUG	283375	-0.4372
SI03109799	UAGUCCGCAGUGACAGCCGUA	26279	1.1199
SI03040121	UGCGUUGAUGACAUCAGCGGU	26227	0.86943
SI03065496	UAUAGACCACGGCAGGUGCUG	27429	0.58474
SI00346738	UUAGACAAUAAAUUUCAGGAU	83539	0.90812
SI02778524	UUAGACAAGAACUAGCCUCAU	57761	1.4527
SI03062402	UUAGACAAUGCCGUGCCAGUG	10133	1.6649
SI00164773	UUAGACAACCAAGCUAAGGUU	341116	0.65286
SI00704102	UUAGACAACUUUAUCCAAGUG	122665	1.2949
SI00619745	UUAGACAACACAAUCUCCGAA	55565	1.4683
SI00058422	UUAGACAAAUUUCCGCGCCUU	9034	1.3167
SI00062321	UUAGACAAGGUUGAAUUCCCU	9630	0.39495
SI00019250	UUAGACAAUGAGAUGGAUGGG	5739	0.87671
SI00015869	UUAGACACCAGAAUAAAUCAG	1816	-0.36665
SI00352100	UUAGACACAAUAAACAUGGUU	1353	0.1229
SI03290763	UUAGACACCGUGGAGAACGGC	728294	0.21244
SI00395647	UUAGACACGUGUAUGGUCCAU	84931	-1.3435
SI03035235	UUAGACACCAGGAGGUGCCUU	55450	0.526258
SI00086660	UUAGACACUGAUCCAAAGGUU	5783	-1.4475
SI00006825	UUAGACACUCUAAUGUGGGUU	5538	-0.1744
SI03095617	AUAGACACGAUCCAGACGCAG	680	-1.2016
SI00005425	UUAGACACGGUGGUGAUGCCU	4353	0.46735
SI00464975	AUAGACAGAGAGAAGUGAGGG	286887	0.61575
SI03056256	UUAGACAGGUCCACGCCUGUG	2319	-1.2989
SI00004760	UUAGACAGGAUCAUCCUGGGC	3753	0.52507
SI00440706	UUAGACAGCACGGCCUCCCUG	3219	0.66953
SI00513534	UUAGACAGCAUCCUGGGCCUG	388327	-1.415
SI03090794	UUAGACAGAUAUCCACAGGAG	122769	-1.1636
SI00157955	UCGAGGAUAAAUUUCAACGGG	286827	1.2694
SI00660737	UCACACAGGACGUCCACCGUG	10811	1.2234
SI00532329	UCACACAGGAUCGUGACUCGG	390748	0.018344
SI00463890	UUAGACAUUCAAUAAGCCCAU	51088	-0.085967
SI00487452	UUAGACAUAGACUUCCGCGGU	221955	0.13303
SI02777383	UUAGACAUGCCUGAUUUCUUG	5297	-0.354189
SI00690151	UUAGACAUUCUUAUUUCUGGA	5452	0.0084177
SI00693553	UUAGACAUGUUCUUGAUGGUC	201161	-0.15074
SI00362831	UUAGACAUGAACAGGUUUCAU	91319	0.19239
SI02777845	UUAGACAUUAUGCCUGAUGAG	54407	-0.47944
SI00009842	UUAGACAUCAAGCUAACCUAU	5896	0.18735
SI00305970	AUAGACAUUGACUAAGGCCAA	22809	-0.87625
SI03077753	AUAGACAUACUUGCCAUCGGG	5444	0.31567
SI00644259	UUAGACAUUCUUUCAAUGCAG	152100	0.012803
SI00723401	UUAGACAUUGUCCCAAACCUU	10559	0.34228
SI03063137	UGGGCCGCAAGGUUCCUUCUG	6343	-0.74266
SI00636034	UGGGCCGCCAGCACGAUCCUG	65990	-0.33411
SI02631895	UGUCGGUGGUGGAAGCUCCGG	8698	-1.9497
SI03082611	UCGAGGAGCUCAACCGCCCGG	64130	-0.49382
SI03096457	UCGAGGAGGAAGCUCUUCCAG	1734	0.25877
SI03118129	UUCACGUCAAUAUUAGUGGCA	11095	0.57089
SI03067687	UUCACGUCCUGGCAGACGCUG	129804	0.72492
SI00582981	AUCACGUCGUAGUAGCCGCGG	440829	-0.64981
SI00128632	UUCACGUCUUUGGCGGCGCUG	2775	-0.21855
SI00568848	UUCACGUCGCGCAUCAGGCCG	317762	-1.178
SI00568862	UUCACGUCCUUGAGGCCGCGG	317762	0.71399
SI00720895	UUCACGUCUUCGCUCUCCGUA	6572	0.82537
SI00008253	UUCACGUCAAAUCCAUUCUGG	7454	0.23062
SI00040852	UUCACGUCCGCCUUGAUUGAG	5271	0.77323
SI00149688	UUCACGUCUCACUACUACCUU	126014	0.66025
SI03096681	AUCACGUCGAAGGCGGUCCAG	3362	-1.29
SI00721665	UUCACGUCGUUCUGCAUCCUG	1468	-0.84748
SI00112560	UUCACGUCAACAAUUGCCGCA	51061	0.15211
SI00319564	UUCACGUCCACAGAGACGUUG	122618	0.11027
SI00692139	UUCACGUCUUAUUUCAUUCUU	63976	0.25866
SI00443289	UUCACGUCUAGCAGCACCGAA	126393	-0.13294
SI00692678	UUCACGUCUACUCCUUUGUUG	145270	0.34715
SI03085173	UUCACGUCUCCGUUGGCCGCG	6881	0.55203
SI00321398	UUCACGUCGGUGUCGUACCAG	283987	0.37823
SI00085736	UUCACGUCAAUGUAGUGGCAA	5264	-0.54475
SI00287392	UUCACGUCCAGAGCCAUCCGG	1022	-0.27672
SI03096009	UUCACGUCUGCUCCGCAGCAG	7186	-0.058746
SI00013510	UUCACGUCAAAUUUAUGACAG	729230	0.11258
SI00116004	UGUAGGAGUAGGCAUAACCUU	51512	-1.8009
SI00451276	UUCACGUAUUUGCUGUUCGGG	253980	0.29972
SI00656096	UUCACGUAGGUCCAUACCCUU	57447	0.27242
SI00760508	UUCACGUAGAGGACCUCCGUG	57617	-0.64643
SI00136367	UUCACGUAGGAGAACACGCCA	79581	-0.93005
SI03050446	UUCACGUACUAGCCGUUCCAU	5311	-0.73066
SI03067316	UUCACGUAACUUCUGCCGCUG	58508	-1.8471
SI00336931	UUCACGUAUUCUAUCACUGUG	81928	-0.14569
SI02779462	UUCACGUAGACGAUGACGGUG	219699	-0.95933
SI03038763	UUCACGUACAUUAUGGAUGGU	3682	0.36404
SI00306362	UUCACGUAGUCCUUCUCCCAU	479	-0.50456
SI03066917	UUCACGUAGCGCACCUCGCUG	147746	-0.373955
SI03062479	UUCACGUAGACCACAACAGUG	137970	-0.69546
SI02624454	UUCACGUGCACAGAGAGGCGG	2911	-0.69072
SI00499107	UUCACGUGUACCAUGUUCCCG	339453	-0.3994
SI00386848	UUCACGUGUGAGUUUCUUCGA	8823	-0.27576
SI00013783	UACGUCUUAGGUAACACGCAG	128	0.44353
SI00021819	UACGUCUUUCACGCAACCCUU	32	0.010866
SI00342188	UACGUCUUCCAACAAAUCCAU	1038	0.12409
SI00342181	UACGUCUUCCACCAAAUCCAG	1038	0.4288
SI00130564	UACGUCUUAUACUCGAUGCUG	58985	0.58095
SI00433517	UACGUCUUGCAGCACAUCCCA	57817	1.0007
SI00684957	UACUAUGUUAAGACAGUGGAG	5303	0.37678
SI00463918	UACUAUGUUGUUAUCAUUGUU	89857	0.73262
SI00091238	UACUAUGUCCUUGUGACUGUA	10922	0.19261
SI00340753	UACUAUGUCUUCAAGAUCCUU	83692	0.82047
SI00313033	UACUAUGUCCAGCUCAGCCAG	128859	-0.96351
SI00738703	UACUAUGUCAUCAGAAACCAG	9013	0.31771
SI02665530	UAUAUCUUUAAAGACAACCUA	127933	-0.30653
SI00392490	UAUAUCUUCUGAUAGAGCCAG	79674	0.56893
SI00338702	UAUAUCUUUGAAGCCCUUCUG	22794	0.78908
SI00684663	UAUAUCUUCAUAUGCACCGCG	93183	-0.31872
SI00004543	UAUAUCUUGCCACCCAUCCUU	3655	-0.26584
SI00713111	UAUAUCUUCAUCUCAAUGGUG	6388	0.31018
SI00724535	AAUAUCUUUGUCUUAGUCCAG	29986	0.19675
SI00469546	AAUAUCUUUAAUAUAUACCGA	84247	1.7011
SI00734951	UAUAUCUUCAAAUACAAUGGG	6782	0.91142
SI00357448	UAUAUCUUCAAUUUGAGACUA	54954	0.35786
SI00672924	UAUAUCUUCAUUGACAGCUCU	219484	-0.26634
SI00314979	AAUAUCUUUAAAUAACUCCAU	64318	1.044
SI00370783	UAUAUCUUCAUAUAUGCCUAU	54788	0.048659
SI00454468	UAUAUCUUUCUUAAAUUGCCG	23177	0.29242
SI00744282	UAUAUCUUGAGCCACUUCCUG	126637	-0.11323
SI00357840	UAUAUCUUCAGUUCCCACCUG	139212	0.44014
SI00503181	UAUAUCUUGGUGCUGAAACUG	342892	0.71843
SI00672266	UAUAUCUUCACAAAGAGUCUC	401994	1.217
SI03035704	UAUAUCUUAUCCGGAAGCCUU	114788	-0.010705
SI02224621	UAUAUCUUCCUGACGACAGUG	23097	-0.616445
SI00389312	AAUAUCUUUAUAGUGUCCCUG	55164	-0.042851
SI00465878	UAUAUCUUCUGUAGCAUGAUG	337969	-0.65968
SI00761187	UAUAUCUUCUUUAAACUCCUG	51186	0.17743
SI00688562	UAUAUCUUCCACACUAACCUA	57645	-0.51116
SI00496804	UAUAUCUUUAUGUAUAUCCUU	286148	-0.43184
SI00774872	UAUAUCUUCGAAUGCUUGCAG	126069	0.58818
SI00757155	UAUAUCUUCAGCAAUCUCCUU	131920	-0.19189
SI00679448	UAUAUCUUUCUGUCACUACUG	56122	-0.30794
SI00744835	UAUAUCUUCUUCUUCUUCGUG	201798	-1.7281
SI00650482	UAUAUCUUCGAGCAGGGCUGU	4489	0.28053
SI00404803	UACGUCUCCAUCGCUCUCCUG	254122	0.019902
SI03030377	UACGUCUCCACCUUGUUAGUU	5744	-0.17632
SI03113810	UACGUCUAGAAGGCGACUGGA	5796	0.68824
SI00301462	UACGUCUGUCGUGUAGAGGUU	5702	-2.0677
SI03060379	UUCACGUUGCGGAUGAGCGUG	23203	-0.32727
SI00382970	UUCACGUUACCAUUCACCCUA	10144	0.44234
SI00649194	UUCACGUUCACAGAACAGCUA	122704	0.27791
SI00139489	UUCACGUUCAGAGUAACGCCG	81545	0.53112
SI00754467	UUCACGUUGAUCUCCAUCGGA	7325	-1.458
SI00632625	UUCACGUUGGUCAGGCCCUGG	84326	0.24309
SI00677922	UUCACGUUCACGUUUAUUCAA	84875	-0.50624
SI00338744	UUCACGUUGAGCCUCUUUGUG	57513	-0.67938
SI00301994	UUCACGUUCACACACUUUGUG	55843	0.032341
SI00644301	UUCACGUUGAACUCGCAGUUG	441478	0.070598
SI03246866	UUCACGUUUGGAUAGCUUCUG	54069	0.21966
SI02638433	UUCACGUUCAUCCUCGUCCUU	11124	-0.0028706
SI00471786	UUCACGUUCUCCUCCAGCGGC	115098	-0.35234
SI03058608	UUCACGUUGAUCUGUACGGUG	27253	0.089001
SI03109043	UUCACGUUGUCUCUUACGGUA	55904	0.64699
SI03100573	UUCACGUUACUUAUGGCACAG	10840	0.32742
SI00117964	UUCACGUUGUGCGACAGGCGG	3229	-0.011913
SI00729652	UUCACGUUUGCAACUGUCCUA	6657	0.81802
SI03119214	UUCACGUUGAACAACGAAGCA	9572	0.74347
SI00770007	UUCACGUUUAUUAAUACUCUU	7760	0.56497
SI00457296	UUCACGUUGAACCGCAGCCUU	54531	-0.31469
SI02627289	UUCACGUUUCGAUUCCGUCUG	1511	-0.12154
SI00743848	UUCACGUUUGGAUUUACUCUG	63892	0.51702
SI00363524	UACUCAGUUGUAUUAACGCGG	207063	0.43595
SI03084494	UACUCAGUCAUCCACAGGGCG	596	-0.8705
SI00395451	UGUUACUGCAAGAUUGUCCUG	84908	-1.4991
SI00437521	UGUUACUGCAGCGAGAGGCUC	8342	-0.73861
SI03072580	UGUAGGAACUCCUCAAACCUG	4967	-1.0341
SI03052091	UGUAGGAACACUCAUCACCAU	3739	-1.0382
SI03027360	UGCGAUAUAUUUAAGAUUGUU	7096	1.3024
SI00687169	UAACAUUUCGAAGACUAGGGU	5346	1.297
SI02651117	UAACAUUUAAAGACAAACCUG	6427	0.77869
SI00012117	UAACAUUUCGUGCUUUGCCUU	3552	1.5765
SI00395724	UAACAUUUCAAAUAUAAGUGG	84935	1.6488
SI00084896	UAACAUUUCAUAGAGGACAUG	2842	1.4997
SI00467152	UAACAUUUCCGGCAGCUGCUG	3887	-0.29808
SI00420091	UAACAUUUCAGACUUCCUCUU	158521	1.2059
SI00755083	UAACAUUUAAAUAAAUCCCUG	165324	0.78699
SI00728903	UAACAUUUGUAUUUCAAUCGG	83891	0.89325
SI00322259	AAACAUUUCAUCUCUUCCCAG	56005	1.3053
SI00408520	AAACAUUUCAAAUAUAAUCUU	285464	0.94029
SI00124859	UAACAUUUGGGCCCUGCGCUU	56832	2.0327
SI00372855	AAACAUUUCAGUAUAUUCCUU	29980	-1.3662
SI00341327	UAACAUUUCGAUACAGUGCAG	157313	1.0604
SI00325227	UAACAUUUCAGAAGACACUGA	140836	0.68663
SI00370426	UAACAUUUCCAUAAGACGCUG	1657	0.98257
SI00463974	UAACAUUUAAAUAAGACUCUA	57563	1.6529
SI03091130	UGCGAUAAGAAGUCACUCGAG	132724	1.2214
SI00674464	AGCGAUAAUGAAUAUCAGCAU	390152	1.1177
SI03039799	UGCGAUAGUCACUAUCUCGGU	10497	0.11824
SI00066696	UGUUACUCUUAUCAGCUGCUG	8314	-0.90186
SI00139167	UGUUACUCCACCUUAGGUCUG	54361	-1.1811
SI00747950	UAACAUUGUCAGCCUCUCGGG	10330	0.54975
SI03066679	UAACAUUGAGCCUCUUCGCUG	38	1.5135
SI03092586	UAACAUUGGCCAAUGACAGAG	140	0.89191
SI00115899	AAACAUUGUCAUCUCAACCUU	50852	0.79868
SI00774536	UAACAUUGCAAAUAGGCGGAG	84627	1.4043
SI02648282	UAACAUUGUAAUACCAUAGUU	123606	1.2994
SI03074750	UAACAUUGGAGAUCCGAGUGG	8840	0.38376
SI00414239	AAACAUUGUGCAACCAUCCUG	283982	0.95962
SI00468748	UCAAGCACGAAGUUCUUCCAG	353140	-0.44662
SI00461895	UAACAUUCACAUUCAAGCCUA	123720	1.6356
SI00672511	AAACAUUCUGUGGUUACGCCA	403274	1.5984
SI00716513	UAACAUUCUAAGGUCUACCAG	6432	1.4302
SI00080969	UAACAUUCCUUCUUACGGGCU	10146	0.57498
SI00418068	UAACAUUCUCAGUUCUUCCAU	388512	-0.84824
SI00106323	UAACAUUCCUAGAACGAGUGG	27286	2.4162
SI00369026	UAACAUUCGAUACCUACCCUU	160335	0.72014
SI00675409	UAACAUUCAAUAGAUAUCCAA	9885	0.89157
SI00025417	UAACAUUCCUUAGGCACCCGG	1501	-0.23087
SI00017143	UAACAUUCUCACAACAAGCUC	3156	0.19318
SI00628047	UAACAUUCCACCAUGGUCGUG	83742	0.59037
SI00343126	UAACAUUCACUGUAUAGUGGG	1952	0.70395
SI00049413	UAACAUUCACUCCUAAACGCU	7038	1.9874
SI00650041	UAACAUUCCAUAUACAUCAUG	64965	1.5416
SI02731274	UAACUCUAUAAGAUGUAUCUC	23532	1.4854
SI00159012	UAACUCUAACUAGAGGUGCUG	143458	1.0245
SI00703409	UAACUCUACCUAGCUAACCUG	140730	0.31839
SI03648799	UAACAUUAGAUAGAAAUCCUA	49854	0.65687
SI02638062	UAACAUUACUUGGAUUACCAG	10892	0.92347
SI00404334	AAACAUUACAGUUUCAUCCUU	122060	0.99865
SI02223774	UAACAUUAACAUUACAUGCUU	1612	1.1746
SI00344414	UAACAUUAUAACAUCUUACAG	51015	0.88727
SI00719173	UAACAUUAAAGUAUAUGUCUG	57568	1.1204
SI00450765	UAACAUUAAAUUACCUUCGUA	89890	1.6178
SI02661554	UAACAUUAGGUCAGGGAUCAG	7940	2.2036
SI00463610	UAACAUUAGUCCAAUGUCCUG	59349	0.76463
SI00771925	UAACAUUAUAACAUUUACUGG	55900	1.1431
SI00678979	UAACAUUAUAACAUUGUUCUU	56138	1.3387
SI00670782	UAACAUUACCCAUAAAUGCUA	119682	0.34495
SI00547995	UAGAGGGUUUAUUACAUGCUU	400839	-0.90521
SI02758315	UAGAGGGUCAGGUAAACCCAG	285237	-0.074366
SI00446649	AAGAGGGUAUUUAUUUAGGGU	3543	-0.64574
SI00647493	UAGAGGGUCAGCAGCUGUCGG	64598	-2.3968
SI00094752	UAGAGGGUUAUAUACAAACCA	7200	-0.34574
SI00750862	UAGAGGGUCAAAUUCCUGCUG	22954	-0.96222
SI00041566	UAGAGGGUUGAAACCAGGCUU	5473	0.21525
SI00693665	UAGAGGGUGCUCUCUAGCCGG	79057	-0.64668
SI00075117	UAGAGGGUGAAAGGCAUCCAG	2835	-1.0395
SI02652216	UAGAGGGUGCUGUCUCACCUG	83464	-1.0235
SI00677208	UGGAGCAGCAUUUACAACGGU	5064	-2.243
SI00080276	UGGAGCAAGAAUUAGCCCGUU	9293	-1.0197
SI03067848	UGGAGCACCUGAUAAACGCUG	655	-1.8731
SI00628810	UGGAGCACGGACAUGCUUCCG	147407	0.046507
SI00110313	UAGAGGGAACCAAUCAUCCAG	23344	-1.3721
SI02649717	UAGAGGGAUGAAAUCCUCCUG	5523	0.15679
SI00676578	UAGAGGGAAGCAGGCGCCCAG	347148	-0.60659
SI00150857	UAGAGGGCAAUAAUCCACUUG	115817	-0.09028
SI03027451	UAGAGGGCUAGGUCGGGUGUU	3769	-0.2825
SI00645246	UAGAGGGCUAAAUGUUUCCUG	113235	-1.5337
SI00315161	UAGAGGGCCGUCUCCCUGCAG	282969	-1.2801
SI00058226	UAGAGGGCGGGCACCAGCCUG	9002	-2.6729
SI00690557	UAGAGGGCAAACACCACGGUG	81544	-1.8781
SI00353584	UAGAGGGCUCUUCUCAUCCAG	90993	-1.8822
SI00351099	UCACACAUGAAGUACAUGGUG	78989	0.54056
SI02778685	UAUAGUACAAACAUUUCCCUA	64854	1.3085
SI00456204	UAUAGUACAAUUUCCAGUGUG	22981	0.41891
SI00289555	UAUAGUACGUAUAUUCUCCAA	340273	0.42916
SI00062244	AAUAGUACCCUAAAUAUCCCG	9604	0.80935
SI00349951	UAUAGUACACAACACUGUCUG	85445	-0.28239
SI00684593	UAUAGUACUAGAUUGACAGCA	5281	0.90402
SI00055139	AAUAGUACUGACAUAGCUCGG	8626	0.66646
SI00047159	UAUAGUACUGAUGGUCAGGUG	6464	-0.079594
SI02665684	UAUAGUACGACCACGUGCUGU	23371	0.84843
SI00488082	UCCACGAUGAAGACCACUCGA	253982	0.11504
SI03055829	UCCACGAUGAAGCUGAGUGUG	92369	-0.42301
SI03076563	UCCACGAUGAAGAUGUCUGGG	170572	-0.9067
SI00769818	UCCACGAUCUGGAACCUCCGG	7755	0.66669
SI00662368	UCCACGAUUCCCAUCACCCGC	10101	0.126
SI00686693	UUUACCAUAUGCGUUAUUCAG	51054	0.16907
SI00628103	UUUACCAUUAGAAUAAACCUA	58478	-0.42697
SI00777987	UUUACCAUGAUUGGAUUCGGU	90589	0.50707
SI00499569	UUUACCAUUGAGAAUAAUCUA	339593	0.32975
SI03648904	UUUACCAUCAUAAUCUGCAGU	9187	0.62441
SI00394688	UUUACCAUCAGUUUCACCUUG	79954	-0.91695
SI02661274	UUUACCAUUAAAUUAUCAGUU	5316	0.42883
SI03042214	UUUACCAUGAACGUGAAGUCU	5096	0.36645
SI00710430	UUUACCAUUCAUGUACUGGUA	142891	-0.53737
SI00047306	UUUACCAUAGUUAUUAAGGAU	6529	0.35243
SI00716800	UUUACCAUAAGCUUCUACGGC	6444	-0.65437
SI00130130	UUUACCAUUGGGAUCUUCCUG	57863	-0.16373
SI00055685	UUUACCAUGAUCGAACUUCAA	8698	-0.95233
SI00726838	UUUACCAUCAGCACCAUUCUU	6599	-0.5322
SI00694519	UUUACCAUCAACUAUAUACGA	5678	0.53025
SI00485849	UUUACCAUGGUAAGUGAGGUG	100130452	-0.19497
SI00332500	UUUACCAUCAUUCAAGUGUUU	55780	0.25053
SI00750596	UUUACCAUGAGAAACAGUCUU	10345	0.49657
SI03120740	UGUAGGAUCCACAUAUUCCCA	905	-0.68626
SI00423969	UUGUCUCGAAAUCCGCACGGG	89792	-0.030748
SI03068457	UUGUCUCGGAUUUCCCAGCUG	5077	0.83305
SI00009464	UUGUCUCGGUUAAUGCUUCUG	4688	-0.23764
SI00326578	UUUACCAAUUCACACCUCCAU	118421	0.41476
SI00728630	UUUACCAAUAAUGUCUGCCUG	29887	-0.52395
SI03077536	UUUACCAAGCAGAGUCUCGGG	9537	-0.30216
SI03040107	UUUACCAAGAGCAAGAGCGGU	10166	0.35353
SI02633176	UUUACCAAGGCAAUCUUCUUG	1605	1.0374
SI02646630	UUUACCAAACUCAGGCUUCGG	84106	0.40253
SI00444157	UUUACCAAUUUGACCUUUCUG	55556	0.29529
SI00505092	UUUACCAACUCUCAGCAGCUU	345079	0.7051
SI00343917	UUUACCAACAAUUUACUUGAA	10428	-0.23704
SI00091966	UUUACCAAAGACAUUGGGCAU	10938	0.56882
SI00639128	UUUACCAACAAACACAUGAGU	148014	0.72387
SI00083447	AUUACCAACGCUACUACCCAG	6718	0.096257
SI02636095	UUUACCAACAAGUAGCAUCUU	10242	1.3563
SI00390019	UUUACCAACCAGAAGUUUCUU	55239	0.38447
SI00697382	UUUACCAACAAAGCCUGCCUU	5866	0.60057
SI00301567	UUUACCAACACCUGUGUCGCC	5862	0.32865
SI00098007	UAUAUCUCUACACUCCACCAC	2734	0.74448
SI00453348	UAUAUCUCCAAGGUACACCUU	23392	0.239
SI00020818	UAUAUCUCGUACUUCAUCCUC	6262	0.22711
SI00678013	UAUAUCUCCAGUAGCAACCUG	165631	-0.75133
SI00322294	AAUAUCUCCGAGAUAUACCUG	83636	0.05419
SI00381920	UAUAUCUCCAGAUUUAGCUGU	51010	0.056619
SI00321587	UAUAUCUCGGUCUUGUUCCAG	64762	-0.32464
SI00624456	UAUAUCUCUUGCUUCUGCCCG	9209	-0.44652
SI00424200	UAUAUCUCCAUAAUCUACCUU	2589	-0.12402
SI00389683	UAUAUCUCCCAGAUGCCCGUG	55215	-0.68124
SI00341131	AAUAUCUCCAAAGACAUCGUG	10602	-1.1093
SI03099439	AAUAUCUCCUGCAACUACCAG	3157	-1.3636
SI03649163	AAUAUCUCCAAAUCAGUGGUA	7421	-0.69706
SI00338611	UAUAUCUCCAGAUAGAUGCUU	64921	0.18877
SI00403361	UAUAUCUCAACAGCAUCCCUG	153657	-0.4651
SI02660182	UAUAUCUCCACUACCACAGUU	64149	-0.119169
SI00057708	UAUAUCUCUUCAUAUUUCGAA	8900	-0.76822
SI00347165	UAUAUCUCUGGACCUCACCUG	25792	-0.65219
SI00468090	UUUACCACCAAACACAAACUG	55353	0.19197
SI00331583	UUUACCACUAGAAAGCAGCUC	51250	-0.1505
SI00656376	UUUACCACUUAGAACGUUCUC	4695	0.46644
SI03089079	UUUACCACCAUGGGUGAUGAG	10658	-0.096746
SI00004739	UUUACCACCACAGACUUCUUG	3784	0.39452
SI03107720	UUUACCACCAAUCGGAACUUA	1133	-0.34741
SI00625975	UUUACCACGAAGUUCAGGCAG	8216	-0.53881
SI00455756	UUUACCACUAAUAUAAAUGGG	26049	0.63345
SI00450905	UUUACCACCUGCUCCCGCCGG	23416	0.68337
SI00436583	UUUACCACAGGUUUCUUCCUA	8479	0.53318
SI00478471	UUUACCACUGCCACCAUCUUG	145837	0.25996
SI00688149	UUUACCACCACUUCCCAGGAG	114824	0.4824
SI00459326	UUUACCACCAAAUUGAGCUCG	57661	0.20637
SI00492905	UUUACCACCAACCUGACCUUU	284551	0.61461
SI00399434	UUUACCAGCAAAUCCUUCCUC	79794	0.35215
SI00712586	UUUACCAGUCAUUAAAGCCAG	6342	-0.30395
SI00304143	UUUACCAGUAUGCCAACCCAG	100131755	1.8283
SI00677047	AUUACCAGGAAGACCACUCUG	90737	-0.520085
SI00662725	UUUACCAGUAGGAUCCAUGUA	11164	0.19096
SI00767697	UUUACCAGAGGAAUCUGGCAG	84936	0.77781
SI00149058	UUUACCAGGAGUUCCAUUGAG	27199	-1.4959
SI00775236	UUUACCAGGAUCCAAACUCAG	166793	0.061894
SI03120271	UUUACCAGUGGAUCCUCGCCA	2792	1.1483
SI00669676	AUUACCAGCAAGACAAAGGAG	390649	0.21156
SI00756931	UUUACCAGCCACAGCCAGCUG	388611	-0.58272
SI00360941	AUUACCAGUAUCAUUAUCCUG	1662	-2.2309
SI00463407	UUUACCAGUAGUUAUAGGCUG	23588	0.0074795
SI03067470	UCGCCUGUCAAACUCCCGCUG	6746	-0.83269
SI00667912	UACAUCCCUGUUUCUCAGCGU	341152	-1.4183
SI00336252	UACAUCCCAGACUUCAACCUU	55684	-2.0922
SI02664536	UACAUCCCAAUUAUAAACCCU	7411	-0.76004
SI00736393	UAUAUCUAGAAUUAAACAGGU	285362	0.73469
SI02665362	AAUAUCUAGCAUACAGACGGG	5165	-0.612065
SI00309729	UAUAUCUAUAUAUAUAUGUUU	49	0.22419
SI03056242	AAUAUCUAGAAAGUGCCUGUG	64806	-0.17799
SI00308469	UAUAUCUAAAUUAAGUAGCUG	10677	-0.12304
SI00626969	UAUAUCUAUAGCUAUAUGCUA	57692	-0.1941
SI00735014	UAUAUCUAUAUUAUUAACUGU	261729	0.041797
SI00330939	UAUAUCUAGAAAUGAAACGGG	57150	-0.041671
SI00061432	UACAUCCAUUAAAUAGUCUUG	9319	-1.3592
SI03056984	UGCGUGAAGAAUAACUUGGUG	4133	0.56181
SI03070186	UCUCUUAGUAAGUGGUGCCUG	5568	0.85146
SI00673540	UACUUCCUUAUUACGAAGCGU	343169	-1.5149
SI00319620	UACUUCCUUCAUUAUAUUGUG	161424	-1.7907
SI00716576	AAGUGGAGCCUCAGGAUGGAG	653509	-0.93838
SI00522207	AAGUGGAGUAAGUUCAGGGCU	401149	-1.5545
SI00296646	UAGUGGAGUAUACCCAUCCUU	56311	0.20899
SI00763455	UACAUCCUUAAAUAGAAGCGG	7482	-2.1814
SI03048528	UACAUCCUUGACAAAGCCGAU	1512	-2.3027
SI03059147	UCGCCUGCAAAGUUGCAGGUG	474	0.44506
SI03033548	UCUCUUAUUGAGCAUCCGCUU	11060	1.1926
SI02657235	UCUCUUAUAAACAACAACUUG	10949	1.124
SI00289926	UCUCUUAUUCAAACAAACCUA	11057	1.1656
SI00442547	UCUCUUAUCAAGAACAUCUUA	283303	0.8064
SI03063942	UACUUCCGGAUGUUUGCUCUG	1119	-0.097376
SI02663794	UCACGUUUCACCAAGAUGCGG	9775	-3.3482
SI00481187	UAGCUACAAAUGAACUGCCGG	150763	0.52753
SI03033296	UAAGGUCUUCAAUAUAGGCUU	79442	0.42778
SI00550739	UAAGGUCUGAGGCAGUUGGCG	401097	-0.86595
SI00004977	UAAGGUCUUGAAACGGGUCGG	6445	1.0854
SI00142681	UAAGGUCUUGAUCAGAACCUG	84261	0.44445
SI00400183	UAAGGUCUUGUCUUAGCUCUG	80111	-0.39277
SI00413987	UAAGGUCUCGUAAUCCACCUG	283165	0.87037
SI00471807	UCACGUUCCCACGGCCACCUU	115110	0.7628
SI00664167	UAGUGGAAGAUGUAUAUUCGG	154141	0.03624
SI00099589	UAGUGGAACCACACGAAGCUG	23620	-0.17063
SI00324156	UUAUCGGGCAGACAGACCGGG	51279	0.5468
SI00471520	UUGUAUUUCAAUUACAACCUU	113251	1.4308
SI00348537	UUGUAUUUGUUGAUCAUCCGG	1209	-1.4425
SI00667072	UUGUAUUUCUUAGAGGCCGAG	8386	-1.3677
SI00310142	UUGUAUUUGGUAUAUCCCGAA	577	0.82449
SI00313264	UUGUAUUUGUAGCAAUUCGAG	8019	-1.8242
SI00574742	UUGUAUUUAUGGCAUCAGGUU	7013	-0.607105
SI00461839	UUGUAUUUAGUUGUUAAGUGG	57805	-0.68746
SI00685958	UUGUAUUUAACCCAAAUGGUG	191585	-2.0146
SI00467467	UUGUAUUUCAGGAUGUAGGAG	339855	-1.748
SI00394240	UUGUAUUUGCACUUGCCUGGG	79802	-0.9857
SI00550417	UUGUAUUUACAGCUGUUCGGU	100287879	-0.55388
SI00115654	UUGUAUUUCAAGUUUGGCCUC	51205	-0.78682
SI00023646	UUGUAUUUGAACUCUCAGUUG	817	1.1762
SI00527814	UUGUAUUUGCAAAUCAAGCGA	389831	-0.33042
SI00457996	UUGUAUUUGUUGAAUAUCCAG	55841	-1.2634
SI00453089	UUGUAUUUGAAACUAUUUGGU	23504	-0.2017
SI00305788	UUGUAUUUAAAUUCAUUUGUU	463	0.75836
SI00100345	UUGUAUUUGGCGACCACCCGA	9869	1.3483
SI00304269	UUGUAUUUCAAGUUUAAACAU	57180	-1.3247
SI02623502	UUGUAUUUAGACCACAGUCUG	7337	-1.7225
SI00445690	UUGUAUUUCAUAAUAAGUGAA	3428	0.1555
SI00353836	UUGUAUUUGGACAAAUUCUCU	78987	0.58371
SI00125440	UUGUAUUUAACAGCAGGCGUG	6051	-3.4439
SI00654682	UUGUAUUUCCAAGUAUCUCAG	126205	-1.6033
SI00457072	UUGUAUUUGGUCAUGGUGCUA	54629	0.77337
SI00767620	UUGUAUUUCCACAACAAUCUG	7544	-1.2915
SI00156765	UUUCGGACGUUUGCCAACCGA	868	-0.0015026
SI00009695	UUUCGGACCGUAGACAGUCGG	5244	0.98691
SI00147098	UUUCGGACGACAGUCUGGCAG	114771	0.32568
SI00081137	UUUCGGACUUUGAGGACGCAG	10161	1.1379
SI00694330	UUUCGGACAGCUGAAACCUAU	5670	0.86269
SI03115770	UUUCGGACCACAACCAUAGGA	8826	0.84858
SI03062850	UAAGCCGAUUCUCUCGUUCUG	57509	0.6798
SI03064782	UAAGCCGACUACCUUCAUCUG	81831	0.57026
SI00419307	UUAACUAUGUUCAGAAGGCUG	164284	0.59031
SI00666379	UUAACUAUGAAGCCAUAGGAU	128360	-0.39812
SI00413049	UUAACUAUAGACACUGUGCUG	400360	0.4768
SI00631547	AUAACUAUAACUUUAUCUGUG	80763	1.0534
SI00421904	UUAACUAUUAUUAACAAAGUA	161835	1.076
SI00533092	UUAACUAUCAUUUCUCACCUU	390916	1.1053
SI00369670	UUAACUAUACACUCUAAGGUC	22839	0.91709
SI00626535	UUAACUAUUGUUUAAUUUCUU	4107	1.0781
SI00752066	UUAACUAUUAUAGUCUCCUUU	10100	0.7296
SI00474138	UUAACUAUGAAUACAAUACAA	127262	1.1144
SI00476812	UUAACUAUUAUAUCACAUCUG	138046	1.0243
SI00294875	AUAACUAUGAUUUCAUACCAU	130026	1.0405
SI00033768	UUAACUAUAGUGGUUAGGUCU	3575	1.2601
SI00765926	UUAACUAUCAAUACACAGCCU	23174	1.8461
SI00771120	UUAACUAUUAUAAAUUAAGAG	9422	0.97511
SI00308000	UUAACUAUUCACUCAAUACAU	10079	0.54327
SI00672595	UUAACUAUUCCACCUAUCCAU	282775	0.3088
SI02656927	UUAACUAUCACUGUAAAGCUG	10019	1.5155
SI00746123	UUAACUAUUCGUUACAGGCUU	7103	0.45877
SI00094206	UUAACUAUGACAAGAGGUCAU	11126	1.7277
SI00431200	UUAACUAUAAAUACUACGGUG	145258	0.40241
SI00697893	UUAACUAUAAUUAAACAACUU	26064	0.80031
SI00378385	UUAACUAUAGCUAAAGUCGGG	1995	0.7329
SI00462021	UUAACUAUAAAUUUCAAGUAG	170960	0.44382
SI00305844	UUAACUAUGAGAUUCUCACAG	11101	1.7653
SI00773262	UUAACUAUCACUUUCCUACUU	128209	0.99736
SI00661731	UUAACUAUGAUUCUAUUCCAA	157638	0.59012
SI00673813	AUAACUAUGAUGAUGGUGUUU	346517	1.1421
SI00097391	UUUCGGAGUACGCUUGGCCCG	1133	-1.7593
SI03044132	UUUCGGAGAAGUCUGGACGCU	2329	-0.31156
SI03036488	UUUCGGAGGUUGCAGCACCUU	118881	0.25338
SI00132132	UUUCGGAGCUAUGUUAUGGUG	8139	0.34247
SI00632002	UUUCGGAGCACCCACAUCCUG	79364	-0.31557
SI00760571	UUGUAUUGGACCAGGAGCCGG	51160	-0.090988
SI00431354	UUGUAUUGUACCACCUCCUGG	83445	1.1759
SI00355600	UUGUAUUGUCUCUACAUCGUU	337876	-1.4295
SI00131628	UUGUAUUGGAUGUCGGACCAU	1996	0.72788
SI03052749	UUGUAUUGCUAUCUUCAUUUG	220429	2.0299
SI00704207	AUGUAUUGUCCAGUAAUCCGG	8635	-0.83085
SI00761530	UUGUAUUGAAGGUUGGACGAG	155368	-0.62959
SI00153419	UUGUAUUGGAAAGUCUCAGGU	203427	0.76181
SI03023636	UUGUAUUGUCAGCCGGCUCAA	4762	1.0742
SI00627263	UUGUAUUGUAAUGUCAUCCAG	256691	-0.77955
SI00722085	UUGUAUUCUAAUGCUAUUUAU	284129	-1.5298
SI00713888	UUGUAUUCUACCUCCUUGCAG	11196	-1.6277
SI00477547	UUGUAUUCUCUGCCUCUCCUU	143241	-1.8009
SI00374836	UUGUAUUCCACAAAUGGCCGG	80824	-2.0127
SI00639933	UUGUAUUCCACUUCUCAGGGU	148581	-2.2094
SI00705341	AUGUAUUCUGUGUCUCACGGG	157869	-1.9076
SI00482272	UUGUAUUCCAGUUUAAUCCAG	152831	-2.2884
SI00762405	UUGUAUUCUUGCAACACUGUG	50717	-1.8104
SI00091028	UUGUAUUCCAUAGCAUUGCUC	10874	0.0091465
SI00659330	UUGUAUUCAAUUGACAUCUUG	55922	-1.5423
SI00370083	UUGUAUUCAUCUUUCACCCUU	23336	-1.6675
SI03080959	UUGUAUUCAGGUGAGAGGCGG	2705	-0.15983
SI00391111	UUGUAUUCAAUAAGAAUGGGA	55337	-1.2783
SI00454251	UUGUAUUCCGUCUCUCCCGAG	23218	-1.7382
SI00411656	UUGUAUUCUGCUAAUACCGUU	255919	0.31421
SI00686994	UUGUAUUCUUAUUUGUUUCUG	130271	-1.8999
SI03042585	UUGUAUUCCAUAUACGGUGCU	9647	-1.3244
SI00373205	UUGUAUUCAAACAGGUUGCUG	151871	-2.0249
SI00725620	UUGUAUUCAAUUAAAUACUGU	6547	1.392
SI00290136	UUGUAUUCAGAGUAGCACUGA	79852	0.94476
SI00329364	UUGUAUUCUUGUAUACUCCUU	84103	0.90124
SI00401247	UUGUAUUCAAAUGCUAUGGAG	64859	-1.3422
SI00295386	UUGUAUUCUGAAACGUUGGUG	154796	-2.2534
SI00303555	UUGUAUUCUGACUUAAUGGAA	26225	-1.4602
SI00641375	UAAGCCGCGAUACUUCCGCGA	80776	-0.57677
SI03571190	UUGUAUUAGAUGCUGGGUGGU	4888	-0.083545
SI00770413	UUGUAUUAUUAUUGAAGCCUU	7571	-1.3011
SI00292530	UUGUAUUAUAAUACUUACUUG	165679	-0.93036
SI00642719	UUGUAUUAAGGUAAGUGUGGG	84752	-0.50964
SI00735994	UUGUAUUAACUUUACUUGCAG	55609	-1.4826
SI00041279	UUGUAUUAACCCAUCAUCCAG	5341	-0.75744
SI00483686	AUGUAUUACUAUUAUAACCAA	100132963	0.3399
SI00629909	UUGUAUUAGAUUCCUCUUCUU	80306	0.80519
SI00367087	UUGUAUUAUAAAUAUUACUUG	83591	1.8964
SI00405006	UUGUAUUAUCCUUUGAUUCUU	123811	-0.11797
SI00692979	UUGUAUUAUAUACAACAUGGA	55471	1.2706
SI00351687	AUGUAUUAGAAUCAGAACCUG	64708	0.78798
SI00478128	UUGUAUUAGUAUUCAAACCAU	144776	0.52427
SI00411593	UUGUAUUAACAAAUUAUCCAU	129450	-0.75615
SI00126245	UUGUAUUAGGCCUCAGUGGUG	57121	0.32414
SI00765492	UUAACUAGUGCAAAUUAGGGA	57659	0.57979
SI00419342	UUAACUAGAUAAAUCAGUCAU	112937	0.51194
SI03051944	AUAACUAGCCAGAUAACCCAU	80195	-0.37861
SI00493248	AUAACUAGAAAGUUGAAGGUG	284751	-0.33638
SI00433769	AUAACUAGUGACAUGGAUCUU	404037	-0.079462
SI00313201	UUAACUAGCCAGUUUAUCCUU	414899	0.29076
SI00135226	UUAACUAGUACAAUGAAUCCA	50835	-0.13379
SI00369040	UUAACUAGUAAGGAAACGGGA	169200	0.018133
SI00660618	AUAACUAGGUAUGAGAACCUU	4857	-0.058189
SI03028893	AUAACUAGGAGAUUCACGGUU	6938	-0.2442
SI00139048	UUAACUAGGAUUUAUCUGUGG	81542	0.44536
SI00379477	UUAACUAGAAUAAACAUAGAG	2012	0.81559
SI00481887	UGUCAUUUACACUUCUCUCUG	152118	0.81089
SI00663586	UGUCAUUUCACUAGCUUCCUG	55998	-0.50872
SI00479808	UGUCAUUUAAUUAAAUUCUUU	148418	1.2246
SI00644280	UGUCAUUUGAGUAUCUGCCUA	152100	-0.13002
SI02811585	AAGAGUAGCAGGAACUCGCUG	55561	-0.81172
SI00053956	UAGAGUAGCAUGUAACGUGUG	8506	0.80898
SI00380016	UAGAGUAGGAUGUUCGUUCUA	956	0.44779
SI00099232	UAGAGUAGUAGUCUGGACCUG	24137	-0.75572
SI03029698	UAGAGUAGGAAACCAGGCGUU	23098	-0.20918
SI00726908	UAGAGUAGCAAUCUCCUGUUG	6602	0.21663
SI00373254	UAGAGUAGCUUUCUCAACCUG	359787	-0.88739
SI03049123	UAGAGUAGAGAAUUCAUUCAU	2065	0.360245
SI00152495	UUAACUACCUAGCUAGACGGU	147015	0.75061
SI00626458	UUAACUACGAUUCAUAAACUU	4103	1.3131
SI00664139	UUAACUACUUAGCCAAUGGAA	60506	-0.21463
SI00287805	UUAACUACCUGGCCAAACGUG	10114	0.116
SI00663761	UUAACUACUAGACCAAUCUUG	55916	0.9749
SI00742175	UUAACUACUUAUAUUUACCUU	122402	1.082
SI00471989	UUAACUACUACAGACUUCCAC	116123	0.99615
SI00334404	UUAACUACCAAUUCAGGUCUG	286205	0.77665
SI02645146	UUAACUACCCGGGCAUCCGAU	7073	0.11551
SI00662046	UUAACUACAAAUUUCUUCCCA	221294	0.99958
SI00648354	UUAACUACAAAUAAUAUUCCA	29074	1.3613
SI00344673	UUAACUACCACCUUUCCGCAG	51611	1.126
SI00108591	UUAACUACUAACAAGCUACAU	9937	1.0598
SI00108598	UUAACUACUACUGAAUCCUCG	9937	1.3227
SI00317793	UUAACUACUGACAGUAUCCAG	80183	1.7795
SI00096145	AUAACUACUGGCACCAGCCUU	11334	1.0897
SI00698124	UUAACUACUAUACUAUUACAG	399694	0.71748
SI00366142	UUAACUACAGAGGAAUGCCAG	91298	1.5295
SI00295995	UUAACUACUAAAGGUAUCCAA	88455	0.84952
SI00734139	UUAACUACUUUACAAUCCCUG	9705	1.4443
SI00335468	UUAACUACCCAACAAAUCCAA	158219	0.36368
SI00137655	UUAACUACCUCAAGAAUCCAG	79979	1.2993
SI00160650	UUAACUACUGAAGAGUCCGUA	253935	0.37467
SI00121331	UUAACUACAGAAUUCAGCGCU	55773	1.6327
SI00744569	UUAACUACUGAUCACGGCUAA	79178	0.86981
SI00718823	UCUAGGGCUAUGCCGUUCCUG	8778	-0.50309
SI03078775	UCUAGGGCCGUAAGCACCGGG	7222	0.99947
SI03104759	UUUCGGAUCAUUCCGAAGGGC	607	-2.1385
SI00289737	UUUCGGAUCAUGCCAUCUGUG	10061	0.26453
SI03102134	UUUCGGAUGAAGAUGGCCGUC	57337	-0.30072
SI00137592	UUUCGGAUACCCACUUUCGAG	79934	1.5155
SI03120299	UUUCGGAUGGUAUAGGCGCCA	7412	1.0391
SI00689647	UUUCGGAUCAAGAUGUCCCAG	10585	0.54093
SI00005817	UUUCGGAUUUCAUUCCACGGG	4771	-0.067796
SI00704473	UUUCGGAUAUUGACCAGGCUU	114804	0.38921
SI00451143	UUCGUCUGUCUGCUCCUCGUA	169522	-0.84706
SI00513562	UUCGUCUGACCAUUCGCUCUU	388333	-2.1107
SI00140406	UUCGGCGAAAUAGUCCCGCGG	83439	0.98082
SI00085008	UUCGGCGAUCUCCUCUUCGUG	4747	-0.22777
SI00063007	UAGAGAUAUGGAGUGCUGCUG	860	-0.36181
SI00007476	UAGAGAUACGUUAGCACCCUG	6514	0.36251
SI00368046	UAGAGAUACACAACCAUUGUG	253738	0.18527
SI00466956	UAGAGAUACAGGGCCCAGUGG	3883	0.46056
SI03034759	UUCGUCUAAACUAAGCUCCUU	205564	-0.082106
SI03033541	UUCGUCUACAGAGAUCCGCUU	5601	0.15366
SI02223571	UUCGUCUAAGAUUUCUUUGUU	2064	0.3053
SI00082936	UAAGGCUGUUGAGACAGCCUG	4302	0.053492
SI03097066	UAAGGCUGGGAUGAUCUCCAG	79672	-0.383354
SI00424025	UAAGGCUGCAAUGUGGCCCUU	2582	0.060654
SI03084991	UAAGGCUGGAUACACGGCGCG	1145	-1.4506
SI00026180	UAAGGCUGUAAUUAGAUCGGC	2487	-1.0751
SI00666295	UAAGGCUGUAAAGCAAAGGGU	219960	-0.59461
SI00606039	UAAGGCUGAAAGGUGGGUCUG	5598	-1.2423
SI03098599	UAAGGCUGCUCCUAGUCCCAG	80342	-1.01926
SI03109582	UAAGGCUGAUGGAGCAUCGUA	10744	-0.70233
SI02778902	UAAGGCUGCAAAUAGGCUGUA	79711	-0.47423
SI00029869	UAAGGCUCUGGCAACACUGUG	1511	-0.7447
SI00097608	UAAGGCUAUAACACGUGCUGU	25827	0.092549
SI03041283	UAAGGCUAGUACAUGUAGCGU	84961	0.043882
SI00317590	UAAGGCUAUGACAACCUCCUG	11228	-0.047555
SI00106393	UAGAGAUUCGAAUUGGGCCUU	27299	0.67534
SI00289352	UAGAGAUUUAAUGAAAUCUUG	154664	0.66913
SI00431802	UAGAGAUUCAAGAAGCCCUGG	119391	-0.22927
SI00044863	UAGAGAUUUAGAAAGGACCAA	5869	0.45876
SI00088284	UAGAGAUUUACAUUCUUUCUG	10566	0.50063
SI00310163	UAGAGAUUUCAGAACAAGCGA	9223	0.97916
SI00704557	UAGAGAUUUGGCUCCACCCUU	10193	0.11478
SI00723485	UUCGUCUUCUACACGCCGCUG	113829	-1.3068
SI00128646	UUCGUCUUCGUGGAGCACCUG	2775	0.011478
SI00399826	UUCGUCUUGCCAUUUGAGCUG	64772	-0.94479
SI00678524	UUCGUCUUGAAUGCCACGGAU	80714	-0.28079
SI00654535	UUCGUCUUCAAUAUAUACCUG	55655	-1.3257
SI00714805	AUCGGCGUUGACAUCUUCCUG	283989	-0.39753
SI00659526	UUCGGCGUGAGCACUUUGGCG	388125	0.40043
SI03074106	UAAGGCUUUAGCUUGGACAUG	39	-0.64948
SI03031343	UAAGGCUUCCAAGAAUGUCUU	843	-0.4172
SI00467656	UAAGGCUUUAAGUCCAAUGAU	90070	-0.29761
SI00488012	UAAGGCUUCCUCUUCUCGCAG	253962	-1.2625
SI00370657	UAAGGCUUCAUUUCUAAGCUG	9093	-0.84382
SI02665110	UAAGGCUUGCGUAGUACCCUG	7516	-1.5261
SI00311458	UAAGGCUUGGCAGCAAUCCGG	63035	0.17273
SI00756665	UAAGGCUUGGGAGCCUGCGGG	375704	0.84364
SI03071523	AAAGGCUUAGGGAUGACCCUG	84126	-0.9174
SI00629720	UAAGGCUUGAUUUAGUUCCAG	4200	-0.69123
SI03037524	UAAGGCUUUAAGAAGGCUUGU	5879	-0.4701
SI00421323	AAAGGCUUUAAUUCACUCCAG	2356	-1.1485
SI02653413	UAAGGCUUAAUUAAGAUGGGU	8697	-1.3726
SI03027136	UAAGGCUUGUCCAUCUUUGUU	3641	0.10312
SI00106211	UAAGAUGAUUACCACAGCCCU	27246	0.81543
SI00640689	UAAGAUGAAUUGUUCCACGGG	148789	-0.044594
SI00572950	UAAGAUGACAAAUCCCUAGGG	728392	-0.10585
SI00673862	UAAGAUGAUAAGAAGAUUCUC	391112	1.6656
SI00658189	UAAGAUGAGUUCAUUCUGCUG	4798	0.91801
SI00771379	UAAGAUGAUACACAUCACGGA	23598	0.30774
SI03056480	UAAGAUGACUACAAUUAUGUG	219429	1.5671
SI00471121	UAAGAUGAUACACAUUGCCUU	8543	0.94178
SI00083657	UAAGAUGCCAAACUCCUGGGC	8192	0.14543
SI00332654	UAAGAUGCAAAUUUCCAUGUG	221301	-0.59094
SI00114751	UAAGAUGCUAUCAAGGAACUA	51706	-0.6823
SI00135121	UAAGAUGCAGGUCUAACGCAG	64718	-0.11375
SI02777572	UAAGAUGCUAUCUCAAUAGAG	51182	-1.0846
SI03100874	UAAGAUGCGAACAUUCUCAAG	26263	-0.62309
SI00627872	UAAGAUGCCGCCACUUGGGUG	28956	0.17206
SI00414722	AUUUCUUCAAUAUCUAUCCUG	285962	-0.14356
SI00487627	AUUUCUUCUAAAUACUCCCGG	223075	-0.0012351
SI00671685	AUUUCUUCCACAAUAACGGAG	390083	0.1708
SI00445550	UUAUGUCAGACAUAGCUGCUG	91734	-1.082
SI00061383	UUAUGUCAAUUCACGAUUCUA	9306	0.30624
SI00157542	UUAUGUCAUAUCCCGCUCCUU	166785	0.22166
SI00383327	UUAUGUCACAACAGCAAGGUG	118670	-0.24539
SI03097206	AUUUCUUACUCAGUCCUCCAG	926	0.065287
SI00014812	UUCAUCGUCAUUCUUCAUGUG	1143	-0.75655
SI00006426	UUCAUCGUGAGUGUCAGCCUU	5265	0.35067
SI00161245	UUCAUCGUCUUAAUAGUUGUG	339976	0.13102
SI00322854	UUCAUCGUGUCGUCGCUCCAG	113177	-1.7111
SI00037352	UUCAUCGUUAGUAAACAUCAU	4267	-0.21691
SI00369964	AUCAUCGUGGAGAUAAAGCUG	55929	-1.8987
SI00625443	UUCAUCGUCCCGACACUCGGU	79136	-0.84714
SI03091249	UUCAUCGUGGCUUCUUGCGAG	123591	0.2291
SI00034559	UUCAUCGUCAAGUUGAACUGG	3709	0.77079
SI00637854	UUCAUCGUCGAUGGAGUGCUG	112770	-1.0931
SI00146608	UUCAUCGUGCAUUCGAGCCAA	112858	-1.9209
SI00393799	UUCAUCGUCGUAAAUGUCCUC	84138	-0.3884
SI00732704	UUCAUCGUAAGACAUGUCCUG	6711	-1.831
SI00396123	AUUUCUUUGAUGGUACACCAG	162962	0.98938
SI00447937	AUUUCUUUCACCAAGUACCUG	11172	1.0865
SI00671580	AUUUCUUUGAGACUGAACCAG	390075	0.050701
SI00751492	AUUUCUUUCAGAUUGACUCGA	7216	0.44799
SI03036726	UCUCACUUGAACAUCGUACUU	3568	0.67719
SI00759570	UCUCACUUCCUUCUCCCAGUG	26609	0.094863
SI03036754	UCUCACUUGAAAUACGUACUU	149233	0.30698
SI00151872	UGUCAUUAGGCUUAUAGCGUU	168433	0.087253
SI00625219	UAGACAUUCAUACAUAUCCGG	4060	0.23801
SI03083115	UAGACAUUGAGGAAGCCACGG	64600	0.48807
SI00671447	UAGACAUUAUUGACCCUGCUG	119772	0.046128
SI00453222	UAGACAUUCAAAGUUAUGGUU	23274	0.15354
SI00402962	UAGACAUUUCCUUCAAGCGUU	148231	1.1274
SI00629398	UAGACAUUCAUAUAAAUUCUU	130752	1.2414
SI00370524	UAGACAUUUAAAUAUUUGCAG	55567	0.034806
SI00311556	UAGACAUUCAUUAAGAACCUU	55814	-1.3808
SI00145481	UAGACAUUCACGUGAAUCCAU	89869	-0.98003
SI00297304	UAGACAUUCCACCACAGUGGG	8906	-1.5563
SI00575589	UUAUGUCGAAUUAAGCAUGAA	100287226	0.012376
SI03065531	UUAUGUCGGGAACACGUGCUG	5879	-0.31669
SI00761642	UUAUAUUGUAUGAACAAGUUG	115825	-0.67448
SI00381801	UUAUAUUGGAAAUAUUUGCUG	149371	-1.2639
SI00367619	UUAUAUUGAACAAACAUUCAA	81573	-0.51673
SI03107258	AUAUAUUGUUACAUUAACCAC	3446	-0.29895
SI00771302	UUAUAUUGCAGGGUCAAGCUG	10782	-0.69625
SI00308147	UUAUAUUGCAAUCUAUGCGGU	6310	-0.44564
SI00436219	UUAUAUUGUAUACCUAAGUUG	26275	-0.70335
SI00604828	UUAUAUUGGCACUGAUCUGUU	5213	-1.07134
SI00319704	UUAUAUUGUGUUCUAUUUGUU	161198	0.14684
SI00126966	UUAUAUUGGCCAUUCUGCCAG	269	-2.1682
SI00152803	AUAUAUUGACAGAUAUCGCUG	204801	-0.72864
SI00667282	UAGACAUAGAUGACACUCCCA	254973	0.97975
SI00721441	UAGACAUAGCCAAUCAAGGUG	9356	0.88946
SI03098060	UAGACAUAUCAUCUAGGCCAG	8556	0.33244
SI00363027	UAGACAUAGAAUUAGUAUGUU	1687	0.51357
SI00731878	UAGACAUACAUUGAACUCCUC	404203	1.8236
SI00559566	UAGACAUCCACUAAUAAGGUU	340273	0.5573
SI00374248	UAGACAUCAAGAACCCACCUG	257203	-0.1977
SI00731066	UAGACAUCCAGAAUACACCAU	145946	-0.8466
SI00497371	UAGACAUCCAAUUUCCUGGCG	100133123	-0.99202
SI00312417	UAGACAUCAGGCUUGUAGGUG	83638	-0.15178
SI00737261	UUGCUGAUGACUAGUUCGGUG	6854	-1.3409
SI00301637	UUGCUGAUAAAUUCAAAUGUU	79658	0.17723
SI03102043	UUGCUGAUGUAGUUCCGCGUC	9369	-0.75401
SI00708155	UUGCUGAUCUUCUCAAACCGG	10670	-0.6995
SI00714217	UUGCUGAUGGAGGCCCACCGG	23480	-0.54601
SI00448161	UUGCUGAUGCUGAUCCGUGGG	9670	-1.0292
SI00450212	UUGCUGAUAAUGAAGGAGGUG	121391	-1.2711
SI00141351	UUGCUGAUGACGAAGGCCGUG	59284	-0.88306
SI00732753	UUGCUGAUGAGGCCCACGGUG	57731	-0.87253
SI03047821	UUGCUGAUAGUGUAUCAGGAU	29979	0.61718
SI00408548	UUGCUGAUGAAAUAUAGUCUG	285759	-1.5981
SI00029057	UUGCUGAUGAGAAGGACGCGG	1236	-1.0743
SI00709135	UUGCUGAUGGUGGAGUCUCGG	9905	-1.2642
SI00461321	UUGCUGAUCAAACUCACUGCU	114795	0.039321
SI03106404	UUGCUGAUCGCCAUUUCCGAC	1848	-0.54977
SI00680470	UUGCUGAUGCAGGUAGCGCAG	79016	-1.5751
SI00314685	UUGCUGAUCAUGUUUCACCUG	119504	-0.78536
SI00316631	UUGCUGAUCAUAAACGACGUG	80217	-1.5323
SI00574707	UUGCUGAUUUCCUUUACGGUC	284233	-0.35013
SI00354256	UUGCUGAUCUUCUCCUGGCUG	9696	-0.72885
SI00343700	UUGCUGAUUAUAUUUGCUGGG	80321	-0.25815
SI00017934	UGUCAUUGAUUGAACUUGCUG	3818	0.25453
SI00042959	UGUCAUUGUAAAUACCACCAG	5119	0.85925
SI00511749	UGUCAUUGUACUUUCUUCCAG	4756	1.8331
SI00032620	UUGCUGAGGCGCAUCUCGCGG	2901	-0.94892
SI00698537	UUGCUGAGUCGGGUGUCCCUG	10411	-1.5968
SI00016730	UUGCUGAGCAUGUACCCGCCG	2904	-1.7375
SI03114699	UUGCUGAGCGUGACUCAGGGA	1201	0.77341
SI00326522	UUGCUGAGGAAGUUCUCACGG	140680	-1.6083
SI02654022	UUGCUGAGACAAGAAAGCCUA	4637	-0.8603
SI02757223	UUGCUGAGAAUCAUAAUGGUC	87	-0.65479
SI00630000	UUGCUGAGUACACAAGUCCUU	4205	-1.6385
SI00345079	UUGCUGAGUGAGCUCUUGCUG	84952	-1.6811
SI00762713	UUGCUGAGGAGGGCCAUCGAG	49856	-2.7846
SI00708701	UUGCUGAGGAAUUCAAACCAG	79745	-1.8433
SI03053869	UUGCUGAGGAAACGUAUCUUG	3575	-1.333
SI00378861	UUGCUGAGAAGAAAGACCCAG	83401	-0.91931
SI02651180	UUGCUGAGGAUGUAAACCUGG	7284	-1.0931
SI00334635	UUGCUGAGUCAUCUGAUUGGU	401546	-1.6813
SI02651831	UUGCUGAGUAAUCUGUGCCAG	3185	-2.2088
SI02820125	UUGCUGAGUCGGAUAGCCGAG	140711	-0.69101
SI00552797	UUGCUGAGGACCUUAAACAGU	729852	-1.003
SI00700581	UUGCUGAGGUACUAUCACCUG	23644	-1.3109
SI00498610	UUGCUGAGUGAAUCCUCCCAG	339210	-1.1756
SI00112651	UUGCUGAGGAAGAUCAGUCGA	51603	-0.15129
SI00432495	UUGCUGAGAAACACCUUGCAG	26164	-1.8534
SI00635124	UUGCUGAGGACGUGAGUGCGG	201255	-1.7247
SI00444430	UUGCUGACCUCGUAGACCCUU	57408	-0.62869
SI00383726	AUGCUGACCACGAUCCAUGUG	60343	-0.86512
SI00658210	UUGCUGACGAGCACGUUCCAU	9054	-0.86045
SI00366275	UUGCUGACCUAUUCCAGGCUG	84074	-0.88636
SI00591150	UUGCUGACAAAGUCCGAUCCU	645700	-1.3325
SI00329000	UUGCUGACAAAUCCAACCCGA	51244	-0.16663
SI00753879	UUGCUGACUGUCAUGAUUCGG	7305	0.58405
SI03042186	UUGCUGACAAACACCACGUCU	3795	-0.74465
SI00752521	UUGCUGACGGAAAUGAAGGCG	51112	-1.7102
SI00419272	UUGCUGACCCUGAUGCUGGUG	124975	-0.50778
SI00773388	UUGCUGACGAAACAAUUCUUG	84307	-0.69363
SI00715141	UUGCUGACAAGCUCGCUGGUG	23157	-0.97415
SI03022530	UUGCUGACAGAUUCGAAGGAA	57558	-0.95581
SI00767781	UUGCUGACCUUUAACCUCGGG	23503	-0.48781
SI00457359	UUGCUGACCACAAUGGGCCUG	57473	-0.88792
SI03104087	UUGCUGACGAUGAGGACCCUC	4034	-0.56317
SI00331989	UUGCUGACUAAUUAGAGCCUA	729515	-0.77429
SI00001820	UUGCUGACCAACCUCACCCGG	1286	-1.0254
SI02659314	UUGCUGACCAGCUUCGAGUUG	84687	-0.19863
SI03074449	UUGCUGACCGGGUUCAUGUGG	5081	0.39252
SI02223788	UUGCUGACGGAGGUAGUUGGU	4833	-0.52324
SI00740929	UUGCUGACAGGCACCACAGGG	8557	-0.46212
SI00299698	UUGCUGAAUAUGUUAUUGCUU	339487	-1.3311
SI00727076	UUGCUGAAGAUUUAAUAUCUG	79677	0.26347
SI00662137	UUGCUGAAUACACAGAAGGUC	56953	-0.587
SI00687988	UUGCUGAACACUCUGACGGGU	154197	-1.5141
SI00676039	UUGCUGAAUUCGGUCCUGCUG	55611	-0.41356
SI00430703	UUGCUGAAUAAUCAAUCGCUG	2888	-0.88314
SI00326186	UUGCUGAAGUAGUUGCGGCUG	63935	-0.67171
SI00021105	UUGCUGAAGUAGACAAUCCUG	6558	-0.81109
SI00061040	UUGCUGAAUAUUGUCCACCAG	9158	-0.23425
SI00061929	UUGCUGAACUGCAUGUACCUG	9440	-1.0044
SI00461727	UUGCUGAAGGUGAAGCUCCAG	155185	-1.1444
SI03093167	UUGCUGAAGAGCUCUCGUCAG	286826	-0.21217
SI00454587	UUGCUGAAGAAAGUCAACCUG	9662	-0.7684
SI00766087	UUGCUGAAGCUCAAUUCCCUG	84186	-1.8026
SI00049021	AUGCUGAAUAUAUAAUUCCUU	7019	0.25214
SI03079573	UUGCUGAACAGGGAGCCAGGG	10871	-1.1187
SI00761600	UUGCUGAAGUUCUGGUACCUG	7462	-1.3386
SI00001008	UUGCUGAACACGACAUUUGUG	686	0.1665
SI03023622	UUCGGGAACAUGUAUUCUCAA	10628	0.57779
SI00734433	UUCGGGAACAAUGACUUCGGU	10734	0.55787
SI03102715	UUCGGGAAUAUGUUACCUCUC	55290	0.17055
SI02623320	UUCGGGAAGAAGCUCUAGCUG	4935	-0.17124
SI00311122	UCGCUUUCUAAGUAGAUUCUU	53335	0.71468
SI00062272	UCGCUUUCGAAUGUCCUGGUG	9618	-0.3319
SI03047688	UCGCUUUCUGAUACAACGGAU	8749	0.83358
SI00136178	UCGCUUUCAAUGAUAGCCGGA	79187	0.71392
SI00678678	UCGCUUUACAGUCUCGCCCUU	57060	-0.4743
SI00465955	UGCGGUAUCCAUAGCCUCCGA	337972	-0.63993
SI00162260	AUCAUCGGCAUUUAUUUCCUG	11142	-0.94806
SI03071152	AUCAUCGGGAAUGACUCCCUG	22808	0.4263
SI00701351	UCGACUGUAAUAAUCUUCCUG	473	0.70783
SI03080756	UCGACUGUGAGCUCAAUGCGG	3908	1.3191
SI03094469	UCAGAGCCCAGUUUGAUGCAG	5919	1.4484
SI03099516	UCAGAGCCUAAGAUUGACCAG	150159	-2.0251
SI03058601	UAUGACCAAAGGCUUACGGUG	3329	-0.86798
SI00669543	UAUGACCACAAUAAGAAGGUU	219875	-1.7991
SI03060834	AUAUGUCUGACGACGGCCGUG	57118	-0.031861
SI00455014	UUAUGUCUUGAAUCUAUCCUG	9920	0.1685
SI03040625	UUAUGUCUUGAUCCUCUAGGU	5494	1.4625
SI00120092	UUAUGUCUUCGGUUGCUCCUG	55006	-0.76012
SI03109505	UAUGACCUUUAUACUCUCGUA	54904	-1.2729
SI00066577	UAUGACCUUGCGUUCAAUGGG	8237	0.60783
SI00050029	UAUAGGAUAAGUCUAAAUGUU	7097	0.52098
SI00464485	AAUAGGAUUGGCCAGAUGCUU	3868	0.13584
SI00664874	UAUAGGAUAAGCACCAGCCAA	146852	-0.20443
SI00344659	UAUAGGAUUGUUUCCAACUCA	51027	0.3062
SI00365470	UAUAGGAUCUUUAUCUCAGUU	196968	0.54075
SI03052868	UAUAGGAUGACCAUGAUGUUG	286827	0.01372
SI00735966	UAUAGGAUGAAGAAGUUCCAG	10910	-0.56928
SI00703598	UAUAGGAUUAUUUACAAUGUU	22902	0.92677
SI00776692	UAUAGGAUGUAUAUAUACCUA	374900	-0.13246
SI00105133	AAUAGGAUUGAGAUAAUCCUG	26278	0.6022
SI03109841	AUGUAUCCCAUAAUGCCCGUA	10196	1.0249
SI03074883	UUGUAUCCUGACUCCGUCUGG	84126	-2.6927
SI03092313	UUGUAUCCUGGGAACUUAGAG	7923	-2.872
SI00046207	UUGUAUCCGAGUCAUCUUCGG	6294	-2.5324
SI03246740	UUGUAUCCUUAACAUGUCCUG	94104	-2.2131
SI00415905	UUGUAUCCUAUAGAACUCGUU	400823	-2.318
SI02758336	UUGUAUCCUAAAUUGAUGCGU	285313	-2.978
SI03079965	UUGUAUCCUCGAGUCUGUCGG	30835	-3.0362
SI00682213	UAUAGGAGAGCCACUAUGUAG	10400	0.21009
SI00018018	UAUAGGAGACCUUCCUCCGAG	4051	0.65422
SI00109256	UAUAGGAGCAUGUUCUUUGGA	23077	0.3521
SI00130144	AAUAGGAGAUUUAUCCUCGUG	58158	-0.044248
SI02637229	UAUAGGAGCCCGAAUAGCGUG	10432	0.012232
SI00667828	UAUAGGAGGCCAGUAUAGCAG	144125	-0.11751
SI00448672	UAUAGGAACGUGCAGCUCGGG	3665	0.23845
SI00649775	UAUAGGAACAGAAUAAUCCAA	10884	0.65623
SI00401457	UAUAGGAAGAUAUAAAUUCUG	79819	0.80198
SI03093811	UAUAGGAAACUUCUGGAUCAG	5708	-3.3763
SI00694869	UAUAGGAACAUUCUCAAACCG	5719	-0.35477
SI03054583	UAUAGGAACUUUAGAGCCUUG	222487	0.74954
SI00160566	UAUAGGAAUGAUCACAUCUAU	260293	0.28092
SI02662506	UAUAGGAAGAGAUGACUCCCU	2002	0.6913
SI00102095	UAUAGGAAUAAUCUCAGUGAA	10787	-0.38958
SI00111111	UAUAGGAAUACUCAUUCUCGA	25903	1.1688
SI00419475	UAUAGGAAGUCUUCCAUCCUG	135932	-0.24995
SI00337575	AAUAGGAACAGGUUACAGCUG	810	0.82321
SI00351764	UAUAGGAAGAGGUCAAUGCUG	51226	-1.6529
SI00344029	AAUAGGAAUAAGAUUGUCCUG	10877	0.48259
SI03046246	UAUAGGACCAGAUUCGUACCU	84818	1.6051
SI00656565	UAUAGGACCAAACCGAUGCAU	4704	-0.20888
SI00655228	UAUAGGACAAGAACCAUCCUA	4678	0.014966
SI00290605	UAUAGGACAUGACAAUACCUG	33	0.36823
SI00347459	UAUAGGACAGCCAUAUGCUUG	112616	0.66717
SI00667856	AAUAGGACUAGUGUGUAGGAG	338755	-0.77464
SI00076048	UUCAAACUUCAUCAGAUCGAA	4094	0.7767
SI00299222	UUCAAACUUAGCCAGCGCCGG	134549	0.94596
SI03046939	UUCAAACUCAACAUCCGUGAU	64066	1.0133
SI00296758	UUCAAACUUAACUUUCCGCGG	10541	1.7783
SI00466438	UUCAAACUUGUAUUCAUUUGG	85291	2.0732
SI00296625	UUCAAACUUCAGAUUAACCUG	22881	0.88754
SI00420021	UUCAAACUUAUCAAGAUCCAG	91010	0.89688
SI00150591	UUCAAACUCGAGUUUCUCCAG	90678	0.81979
SI00635012	UUCAAACUCAGCAAGAUUGUU	93323	-0.25942
SI03025666	UAUCCCGGUAAGGAGAACCAA	2897	0.6933
SI00365477	UAUCCCGUCCUCUUCCUGCGG	54754	-1.2449
SI03064467	UGUUACGCCGAUCAAACUCUG	5972	0.87976
SI00739410	UCGCUUAUUAUAUUCCAGCUG	57551	-0.369455
SI02781191	UAAUCAGUCACCUUUAACCAG	23265	-0.089858
SI00070756	UAAUCAGACUUACUAAUGGUA	3737	1.7578
SI00401016	UAAUCAGAGUAACUCGGCCUG	80199	0.87613
SI00638750	UAAUCAGAAAUUAUACUUCUU	161829	1.6969
SI00667604	AAAUCAGACACUCUACGUGAG	135941	0.68834
SI03071327	AAAUCAGAAAGCAUGGCCCUG	2175	0.33826
SI00453180	UCCAGCUUUCAUAAUACGCUG	9739	-0.79477
SI02640477	UCCAGCUUAUAUCAUUCCCUG	27036	-0.69512
SI03074855	UCCAGCUUGAAGUACUUCUGG	23509	0.67858
SI00374822	UAAUCAGCAAACAUACAACUG	1843	0.71845
SI00325850	UAAUCAGCAAAUUCCUGCCUG	55245	0.41221
SI03113691	UAAUCAGCUGAUAUCGCUGGA	4308	-0.3242
SI03114972	UAAUCAGCCGAACUACUCGGA	259232	0.45344
SI00363489	UAAUCAGCACGAUUUCGCCGG	51170	-0.15986
SI03023727	UUGAUAAGAUAAGAACCUCAA	8036	0.75427
SI00023695	UUGAUAAGUGCGUUCACCUUA	835	0.49712
SI00643321	UUGAUAAGUACAGCAAACUUG	255762	1.0573
SI00437465	UUGAUAAGAAGCUUUCUUGGU	85236	1.732
SI00377195	UUGAUAAGUGAAUAUAAGCAG	1962	1.1558
SI00083307	UUGAUAAGCCUGGCUAACCCG	5753	-1.49375
SI03081176	UUGAUAAGGGCGAUGACGCGG	333	1.3474
SI00015302	UUGAUAAGGCGGAUAAUGGUG	1572	0.39186
SI03038056	UUGAUAAGUCGAUACCACUGU	54455	0.75408
SI00337708	UUGAUAAGGACUGAAACCCUG	813	1.3795
SI00666841	AUGAUAAGCACAUUGAUGGUG	286365	0.74002
SI03089310	UAUUGAGAGAAAGAGUUGGAG	56	1.973
SI02781415	UUGAUAACAGGCUACUUGGUU	2308	0.69385
SI03050698	AUGAUAACCAUUGUAGUCCAU	1770	1.333
SI00001666	UUGAUAACCAGAGUCCACUUA	1184	-0.84975
SI00729897	UUGAUAACUAGCAUCUUGGAG	60313	0.8315
SI00644014	UUGAUAACCUAGAACCACGUU	79022	0.07646
SI00766822	UUGAUAACCGAACAGAACGUA	64429	-0.60429
SI03109946	UUGAUAACUUCCAGAUACGUA	8560	-0.5139
SI03028473	UUGAUAACUUCGGGCAUGGUU	119548	-0.24685
SI00392322	UUGAUAACCGCAAUGGCUGUG	79869	-0.64726
SI00707903	UUGAUAAAGUUGAUUAUCUUG	6192	1.001
SI00458318	UUGAUAAACAAGGCCAGCCUG	57560	0.0076791
SI00323491	UUGAUAAAGUGGACGUGCCGG	9473	1.3624
SI00629580	UUGAUAAAGCAGUUAACGCUG	60492	1.4659
SI00717983	UUGAUAAACUUUAAAUUCCAG	6470	0.85744
SI00381003	UUGAUAAAUGACAUUUCUCAU	2086	0.29861
SI00674401	UUGAUAAAGCUAAUCACAUAG	219469	1.2068
SI00638813	UUGAUAAAGAAAGGGUUUGUG	414918	0.50091
SI00463855	UUGAUAAAUGUCAUUGCUGUG	56062	1.603
SI00628621	UUGAUAAAUAUAUAUCCGUUG	51562	0.64511
SI00654318	UUGAUAAAGAAUUUCUGUCUG	51594	1.0368
SI00060018	UUGAUAAAUCUGCGGAUGCUG	2974	0.57322
SI00656873	UGUGUGGCCACCAUCUCGCGC	4713	-2.1505
SI00154147	UAGUGGUCUAAAUCCUAGUUG	91694	0.2082
SI03078138	UAGUGGUCAGUCUGCAGCGGG	84727	-0.2646
SI00317506	UAGUGGUCAGUGCAUAUCGAG	60314	-0.91695
SI00723058	UAGUGGUCCACAAAGAGUGAG	64924	-1.329
SI00058772	UAGUGGUCUUAUAUAAACCAG	9180	-1.3004
SI00046340	UAGUGGUCGGUAACGACCGGA	6305	-0.17482
SI03105473	UAGUGGUCCACGAAGUCCCGC	53947	-0.43713
SI00710234	UAGUGGUCAGAGUACAGCCGG	140700	-1.1678
SI03058685	UAGUGGUAGGGCUUCACGGUG	1804	-0.54405
SI00616966	UAGUGGUAUUUGAUGUACGUA	100507421	-0.193125
SI00660912	UAGUGGUACAUCUCCGCGCUC	56654	-0.41751
SI00436149	UAGUGGUAUAAGAAGUAGCUG	64645	0.77454
SI00098749	UAGUGGUAUGUAAAGACUCUU	23493	-0.74635
SI03092614	UAGUGGUAUCUGAAGACAGAG	10635	-0.92164
SI00366772	UAGUGGUGCAAAUGACUCGGG	374655	-1.8537
SI00463491	UACAUAAAGAAAUCCAUCCAU	401265	1.1891
SI00671972	UACAUAAACAUGACUGUGCCA	219493	1.4225
SI00676347	UACAUAAAUGUUAGGAACGUG	64064	0.8107
SI00136808	UACAUAAACAGAUAGCUCCUU	79718	1.405
SI00764904	UACAUAAAUAUGAACUAUCUG	7763	-0.30512
SI00699125	UACAUAAAGAAAGAAAUCUGG	65997	0.76422
SI00417718	UAUAGACUUAGGCUUUGCCUG	123745	0.26551
SI03071306	UAUAGACUUGCAGUGGCCCUG	5191	0.22447
SI00049448	UAUUGAGGCAUUUACCGGCUU	7039	1.1291
SI03089485	UAUUGAGGUCUAUAUCUGGAG	10346	-0.27662
SI00330358	UAUUGAGGCUUGAAGUGCCUG	154467	1.1966
SI03029159	UUCGGCGGUGUCAAACAGGUU	9196	0.045536
SI03057411	UCCACAUGAAACUUACUGGUG	212	0.50524
SI00289408	UCCACAUGUAAUUUCUCCGUG	21	0.50595
SI00014742	UUCAUGAAUGUGGAUUUCCUG	1140	1.4797
SI00109809	UUCAUGAAUCAUCUCGGUGAG	23203	-0.48208
SI00416248	UUCAUGAAGAUGUAAGUCCUG	401039	1.0546
SI03050159	UUCAUGAAGAUAUGGCCGCAU	134510	-0.58375
SI00117635	UUCAUGAAAGAUAGCAGGCUG	53405	0.7561
SI03047051	UUCAUGAAGUAUGAAGCUGAU	7032	-0.12036
SI00707077	UUCAUGAAGAGGUAAAUUCUU	10799	0.20971
SI00542465	UUCAUGAAUAUGGAGGCUGAG	100287314	1.0722
SI03085292	UUCAUGAAGGUCUCUACCGCG	26512	0.19545
SI00728007	UUCAUGAACACGUCCAUCCUG	6620	0.32261
SI00388612	UUCAUGAAUUGAAUGAAUGGU	55113	0.62656
SI00326795	UUCAUGAAUUAACUCCUUGUU	150135	0.1713
SI00159754	UUCAUGAAUAGCACAGUUGUG	5726	0.16597
SI00023030	UUCAUGAAACUGAACCAUCGA	406	1.0885
SI00304955	UUCAUGAAGUCACACAUGCCG	27163	-0.59899
SI00764715	UUCAUGAACAACUAGACGCGG	54915	0.73437
SI00415814	UUCAUGAAGACCCUCCACCUU	388115	1.2411
SI00648753	UUCAUGAAGAUCGAUGAUGGG	51253	0.50295
SI00739963	UUCAUGAACACAGUCCUGCUG	57533	0.40929
SI00457331	UUCAUGAAUAAGUUGCCUCUG	57472	1.3128
SI00309008	UUCAUGAACACCGACAUUCUG	10317	0.73621
SI00433608	UUCAUGAACACAGAGGGUGGG	9001	-0.23302
SI00313418	UUCAUGAACUCAUCAAUGGUC	2972	0.53048
SI00037744	UUCAUGAACAUGCCUCGGUUG	4350	0.62989
SI00751618	UUCAUGAACCAACUUCCGCAG	26995	0.2322
SI00671286	GUCAUGAAUGUGACAGCUCUG	390037	0.89995
SI00558355	UUCAUGAAUAUGAAGAGCCAU	402117	0.38069
SI00329371	UUCAUGAAAGAAUUCACCCAG	84103	0.49036
SI00396039	UUCAUGAAGCUUCUGGUCCUG	441116	-0.10075
SI02223627	UUCAUGAAUUCCACCAAUGGA	7046	-1.07408
SI00393918	UUCAUGAAGCAUUAACUCCCG	80219	0.27192
SI00623931	UUCAUGAAUAAUUUAGACCUU	64922	1.1769
SI03115427	UUCAUGACUGCCAGGCCCGGA	56852	-0.28017
SI00352415	UUCAUGACAUCGUAGUUUCUG	1345	-1.1804
SI00446712	UUCAUGACUGAGCCGCUCCUG	3321	-0.94101
SI03106684	UUCAUGACUGAAUAUCCGCAC	11342	-1.2044
SI00060844	UUCAUGACCUGAGAAUCCCGA	8784	-2.2718
SI00498267	UUCAUGACUCUAAACAUUGUU	338949	0.31949
SI00712096	UUCAUGACAGUUAUCUGGGAU	117156	-1.9482
SI00320159	UUCAUGACCAAGUCCAGUGUA	145376	-2.0992
SI03120138	UUCAUGACCACCGCAGGGCCA	362	-0.29187
SI00750463	UUCAUGACAACUUUGAUCCCA	58485	-1.0145
SI00402248	UUCAUGACUUAAUUGUUUCUG	79640	-0.78573
SI00401646	UUCAUGACUCUGGAAUUCGUU	79782	-0.84996
SI00319165	UUCAUGACAAUGCUGAAGCGG	64423	-0.38342
SI00621110	UUCAUGACCAUGUCCACGCAG	90379	-1.2936
SI03536638	UUCAUGACAGAAUGAGAUGUG	728294	-0.73947
SI00716779	UUCAUGACUUUGAGAAUCCAG	6444	-1.1705
SI00741461	UUCAUGACGAUAUUUAAUGUG	6935	-0.41996
SI00489685	UUCAUGACCACGUUGACUCAG	283177	-1.0615
SI00448329	UUCAUGACUAGGCUCAUUGGA	55721	0.34942
SI00297234	UUCAUGACCGAGCCCACCGUG	162	-0.35037
SI00469959	UUCAUGACCACAUGAUUGCCA	29124	-0.69913
SI00492086	UUCAUGACCAGCCUUCUGGGA	284260	-2.3902
SI00009443	UUCAUGACUACCGUGUACUUG	4688	0.38241
SI00759850	UUCAUGACCAAGAGGCUGCCG	7425	-1.1314
SI00057176	UUCAUGACUUUAUUACGGCAU	8836	-0.76378
SI00133063	UUCAUGACCGAGGAAGAUGGG	64129	-1.0129
SI00777378	UUCAUGACUUAGAAAUGUGUG	152687	-1.5309
SI00646478	UUCAUGAGCUUUGUCAUCCUG	55711	0.048899
SI00461734	UUCAUGAGCUAGACUGUGGUG	155185	-1.4667
SI00347389	UUCAUGAGAAGCCACAUCCUG	116173	-2.0325
SI00303625	UUCAUGAGCAAGAACAAUCUG	64225	0.11094
SI03033030	UUCAUGAGUCCUUUCAUGCUU	10252	1.1627
SI00751786	UUCAUGAGGAGCUCCUUGCUG	10102	-0.92454
SI00674016	UUCAUGAGGACUGUGUACCUC	125962	-0.046858
SI00671132	UUCAUGAGUAGGAAGACGGAA	119678	-1.3993
SI00059689	UUCAUGAGCCUAAUUAGUGCG	2018	-0.88771
SI00142450	UUCAUGAGCACUUCCACCCGG	84171	-1.5858
SI00450947	AUCAUGAGCAUGUAGCGCCAG	3761	-1.6939
SI00633360	UUCAUGAGUCUGAACUUAGUG	84791	-1.3267
SI00106778	UUCAUGAGCAGCACAUUGGUG	29850	-1.6186
SI00762916	UUCAUGAGCAUUAGGGAGGAG	128488	-0.64173
SI03028921	UUCAUGAGUAACUUAACGGUU	9829	0.71987
SI00635432	AUCAUGAGCUGAGAGCGCUGG	192286	0.27901
SI00373366	UUCAUGAGGAAGUCGGGUGUU	1807	-2.227
SI00400197	UUCAUGAGCGUUCUGCUCCUA	80233	-0.28027
SI03067036	UUCAUGAGUUCUGUGGCGCUG	826	-0.022
SI00633983	UUCAUGAGCAACUUCAUGCUG	84332	0.77778
SI00392406	UUCAUGAGCAAAGCCACCGAG	80210	-0.49383
SI02645832	UUCAUGAGGAGGGCAGGGCAG	79930	-1.0255
SI00478660	UUCAUGAGGAUGAAGACAGCG	146167	-2.2516
SI03118185	UUCAUGAGUUCGUUGAUGGCA	5713	-3.6182
SI03045343	UUCAUGAGGAAGUCGGAGCCU	2029	-1.168
SI02225601	AUCAUGAGGAUCUGCAUCCGG	7423	-3.6543
SI03055934	UUCAUGAGUCGGCUUUCUGUG	2676	-0.67831
SI00668199	UUCAUGAGCAGUGAACUUGUG	26248	-1.7479
SI00714987	UUCAUGAGAAAUGUUAUCCUU	55752	0.63163
SI00715897	UUCAUGAGUGAGAUGUCGCUG	10946	-3.2987
SI03053568	UUGUGCGGCGAUUCUGUCUUG	56852	-2.5164
SI00423906	AAACACAACAUCAAAUUCCUU	9514	1.3386
SI00634417	UAACACAACCAUGAUAGCCAU	128218	0.27685
SI02778314	UAACACAACUCUAUCACCCUU	56916	-0.020128
SI00299383	UAACACACUGGACAUCCAGUU	580	-0.71544
SI02758840	AAACACACCUUUCCCAUCCUU	8877	0.70862
SI00407806	UAACACACUUCCCACAUCGUG	285150	-0.73379
SI00433811	UAACACACUGAAUUCUGCCUC	92675	-0.30395
SI00319494	UAACACACAGUGGAAAGCGUG	83544	0.24777
SI00624022	UAACACACUGCUCCUUCCGGG	26103	-0.38094
SI00327530	UAACACAGUUCCUUAUUGGUG	84536	-0.45033
SI00639324	UAACACAGCACAAACCAGGUG	199870	-0.52546
SI02654764	AAACACAGCAGGUUUGCACUU	2908	1.2957
SI00289891	UAACACAGUCUUGAUAUCCAA	84696	-0.21183
SI00572047	UAACACAGCACAGUGGGCGGG	80725	0.30924
SI00469399	UAACACAGUAAACACAUUCUU	160287	0.7372
SI00389179	AAACACAGCGCGUCUUUCCGG	55150	0.22127
SI00597135	UAACACAGCGAGACCUUGCUU	100506190	1.3535
SI00289569	UAUCUUUGUUGGCAAAUCCAG	340273	0.60748
SI00629671	UAUCUUUGAGAAUUUGUUCUG	4199	1.0964
SI03023538	UAUCUUUGUUGCGAACUUCAA	84669	0.23074
SI02663717	UAUCUUUGAUCUCUUGGCGAU	6155	-1.9555
SI00675773	UAUCUUUGAAAUCUAUUGCUG	28962	1.1815
SI00345198	UAUCUUUGCAAUCCAUGGCUG	10036	0.15085
SI00368459	UAUCUUUGCACCCUCCUCCAU	55593	-0.83329
SI00673407	UAUCUUUCUAAAUACAGCUUU	390327	1.1667
SI00620606	UAUCUUUCCAAGUUCAGGCUU	85865	0.94345
SI03108245	UAUCUUUCUCCUAUGACUGUA	10738	0.3555
SI00673505	AAUCUUUCUCAGAACAUCCUU	390326	0.43157
SI00484743	UAUCUUUCUGUUAUUGCUGUG	196415	-0.18976
SI00533428	AAUCUUUCGGAAGUUGCCGGG	390992	0.33756
SI00422702	UAUCUUUCUUAUUCACUCCAU	10690	1.3921
SI00303317	UAUCUUUCUUACACCUCCCUU	115761	1.1199
SI00501165	UAUCUUUCCAGGUGUGUCCUG	100130988	-1.99825
SI00459879	AAUCUUUCUAUUUCUUCCGGU	57718	0.97281
SI00368550	UAUCUUUCUGUCUUCCUUCUG	84248	0.77633
SI00714161	UAUCUUUCGGUGUAUCUCCAA	55176	0.72344
SI00434826	UAUCUUUCGUUCAUAAAGCUU	29115	-1.5504
SI00314076	UAUCUUUCUGCAAUGUCCGGG	55727	0.47632
SI00710423	UAUCUUUCCAGUACACUGCAG	142891	-0.19048
SI00754607	UAUCUUUCAAAUUAAAUGCUA	118424	0.55806
SI00371098	UAUCUUUCAGUUCUUCUCGUG	23317	1.0612
SI02653133	UAUCUUUCAACGUCUGUCCUC	53827	0.63723
SI00337694	UAUCUUUCUCUUUAUGACCAU	125972	0.23635
SI02645335	UAUCUUUCGAUUCAUCUGUGG	7145	0.61678
SI00686483	UAUCUUUCUGAUCAUUGGCUU	59339	1.3593
SI00699384	UAUCUUUCAGAAAUUUAGCUG	51277	-0.32756
SI00358547	UAUCUUUCUCUGUACCUCCUU	1539	0.76056
SI00464751	AAUCUUUAGAUGAAUUCCCAG	162605	0.30072
SI00327334	AAUCUUUAUUUCAUCAGGCUG	54058	-0.12282
SI00054544	UAUCUUUAGAGGGUAACUCUG	8564	0.36654
SI02650998	UAUCUUUAAACUGACCAUCUG	5052	0.24192
SI00731360	UAUCUUUACAAAUAGGACGCU	245711	1.1247
SI00645519	UAUCUUUAGAAGAUGAGGGUU	117153	0.50414
SI00477652	UAUCUUUAUGAGGGCCUUGGG	143678	-1.1262
SI00712824	UAUCUUUACAUGUCUUCCCAU	57758	0.023565
SI00299341	AAUCUUUAUCACAUCCAGCUG	282679	-0.42307
SI00403599	UAUCUUUAUGAGUUGCUGCCA	283416	-0.27267
SI00731311	UAUCUUUAUUAUCCAUUCCCG	25803	-0.017304
SI00307363	AAUCUUUACAAAGAGGCUGGG	533	0.61683
SI00381297	UAUCUUUACAUAUACAGCCUU	23197	0.50271
SI00629832	UAUCUUUAGCAUUAACUUGUG	116931	0.99989
SI00624463	UAUCUUUAUAUAAUAAUCCAU	84125	0.44606
SI00012383	UAUCUUUAGGUCCUCGAGCGU	929	-0.28256
SI02662051	UAUCUUUAUUAAAUUCUCCUU	3845	0.50131
SI00733355	UAUCUUUAUAUCUAGGGUGUG	8406	0.77992
SI00587181	UUCUUACACACAUUCUUUGUU	22902	-0.056909
SI00035952	UUCUUACAGACCUUUACCCAG	3976	-1.1574
SI03066504	UUCUUACCCUUGAUGAGGCUG	11331	-2.1503
SI00117929	UUCUUACCUAUUGUAAACCUG	50940	-0.027041
SI00035644	AAACACAUUAUAACUAUCUUU	3904	0.49784
SI02758462	UAACACAUGGCCGUUCACCGU	2872	1.55955
SI00756616	UAACACAUUAUUUCAGUCGCU	399967	-0.64309
SI00689577	UAACACAUAUACCAGCUCCUU	5442	0.88375
SI00694645	UAACACAUAGAGGUCAAUGUG	5693	-1.8697
SI00413980	UAACACAUGAUAGACAUUGGG	283165	0.57387
SI02658467	UGUAGAUGGAAGAACUGUCGG	259287	0.26771
SI02642066	UAAGUGUAGGAACAGGGCGAG	51704	0.029928
SI02625161	AAAGUGUAGAUGAUGAACCCU	6752	0.88555
SI00763000	UAAGUGUAACUGUCCUGGGCG	140686	-0.0421
SI03046582	UAAGUGUACAGCGUGAUCUAU	23173	0.55652
SI00447097	UAAGUGUCAAUUUAGUGGCAU	3579	0.15371
SI00725221	UAAGUGUCCAUCUCAGAGGUG	8884	0.21146
SI00105441	UAAGUGUCAAGGUCUGCCCUU	27032	0.45824
SI00095193	UAAGUGUCCACAAGCUCCGAG	11188	-0.77635
SI00604807	UAAGUGUCUGCGCCUCCCGGA	3718	0.44256
SI00438291	UAAGUGUCCAUAAUGUGCCAG	8349	0.29155
SI02643396	AAAGUGUCUAGCCCUAUGGGU	55897	0.88037
SI02657984	AAAGUGUCCAACUGCUCCCGU	79166	-0.17022
SI00066248	UAAGUGUCUCGAUUACCUGGG	2189	0.26791
SI00443079	UAAGUGUCUGAUUUAAUCGGU	22824	0.55374
SI00401576	UUAUUAAGAAGCAUCUUGCUU	80149	-0.60188
SI00427700	UUAUUAAGUUCUGACAGUGGG	2709	-1.0147
SI00419230	UUAUUAAGUACAAACUCUCUG	255403	-0.563
SI00671993	UUAUUAAGAGUAUAUUUCCGA	219447	0.010841
SI00663187	UUAUUAAGGAAAUAAAGUGUG	348995	-0.64077
SI00747698	UUAUUAAGUGAGUCGUUCCGU	93380	0.18467
SI00723646	UUAUUAAGGAACACCAUGGAG	55343	-1.377
SI00300699	UUAUUAAGCAUUUAUUCACAA	5604	-0.29941
SI00341299	UUAUUAAGUAGCCACAAUCUA	128869	-0.37519
SI00101458	UUAUUAAGCUUGUCCAUUCUG	29760	0.93858
SI00298242	UUAUUAAGGGUUAUCAAGCUG	79065	0.17579
SI03068989	UCCGUCUGCACCUCCUUCCUG	3265	0.57386
SI00524895	UAAGUGUUUAACAAGUACUUG	100130967	0.93327
SI00458339	UAAGUGUUAAAUAUAUUUCUU	57562	0.74562
SI00748832	UAAGUGUUCUACAACAUCCUU	8658	0.62291
SI00481026	UAAGUGUUCUUCUAUCUGCAG	150568	0.69781
SI00424060	AAAGUGUUCAAAUUCAGCCUG	124872	-0.33618
SI00347858	UAAGUGUUUAUUACUAGCCAA	51208	0.7922
SI03053862	UAAGUGUUGGUCCCACUCUUG	137902	1.3771
SI00759479	UAAGUGUUAGCUUUCUUGCAG	25806	0.34402
SI00355404	UAAGUGUUUCUAGACCACCAG	1463	0.3809
SI03046638	UAAGUGUUGAAUCAAACCUAU	3621	1.0126
SI03068338	UAAGUGUUGGAGCGGCAGCUG	1271	0.88643
SI03099614	AAAGUGUUUAGCUAGGACCAG	164153	0.18734
SI00131747	UAAGUGUUCGCUACUCAUGUU	6992	2.027
SI00341152	UAAGUGUUCCAAAUAUUGCGU	23580	0.42264
SI00672112	AAAGUGUUCAACUACAUUGGA	390191	0.97904
SI00068663	UAAGUGUUGAUUAAUUCUCGA	9397	1.0158
SI00650538	AAAGUGUUUAAUUAUCACUCA	4494	1.4903
SI00290549	UAAGUGUUUAAUCAAAUACAA	27034	0.49281
SI00738906	UAAGUGUUCCUGAUGUCCCAG	27097	-0.016885
SI00060333	UAAGUGUUCCCACUACCCGUG	5696	0.32664
SI00556052	UAAGUGUUCCAUGACAGACUG	375690	-0.5684
SI00669074	UAAGUGUUCUAUGAAGAGCUG	81327	0.88266
SI00629377	UUACUCUUCUUGCUGCCCUGG	4188	-1.2856
SI03114559	UUACUCUUUAUGGUGUAGGGA	1300	0.91668
SI00375319	UUACUCUUCAAAGCUUUCCUU	22873	-0.47257
SI00416101	AUACUCUUCAAGAAUUUCCUG	196385	-1.176
SI00625072	UUACUCUUCUCUAUGGAGCGG	4046	-1.9259
SI00049672	AUACUCUUCUCUCUCAGCGUG	7053	-2.1386
SI00031563	AUACUCUUGUGACCCAUCGUG	2329	-1.4159
SI00387037	UUACUCUUAGACUAAUUCCUU	54851	-0.5909
SI00090377	AUACUCUUUAUUGCCAACGGU	10769	-1.1033
SI00718186	UUACUCUUCACAAUCAUGGUU	10402	-1.8616
SI00370076	UUACUCUUAAAUAUAUUACUU	23336	0.19682
SI00505540	UUACUCUUUAGUAUGAAGGUG	346157	-1.5697
SI02758294	UUACUCUUCAGCCAUCUGGUA	283377	-2.6469
SI00660989	UUACUCUUUCAUACUCUUGUA	7827	-1.8297
SI03246565	UUACUCUUGAAAUACUGUUUG	10247	-1.673
SI00732578	UUACUCUUGGAGGCUUGCUGG	163778	-0.78907
SI00074067	UUACUCUUGGGAGUAAUUCUU	2002	0.81963
SI03031686	UUACUCUGUGCCAAGUCUCUU	221188	-0.73383
SI00101829	UUACUCUGCAUAUAGACUCUC	29882	-3.0841
SI00082516	UUACUCUGGAUUUCACCUCAG	4090	-0.57914
SI03246992	UUACUCUGAGGAUCAAUGCGG	10076	-1.3757
SI03043054	UUACUCUGGAUGUAGCUGGCU	2771	-0.79621
SI00667863	UUACUCUGUGAGAGGAAGCUG	391191	-1.5549
SI00372407	UUACUCUGUAACGUCUCCCUU	11259	-0.66915
SI03023251	UUACUCUGAAGCACCCACGAA	51550	-1.23355
SI00161126	UUACUCUGGGAAAGUUACCUU	128646	-1.3242
SI00007196	UUACUCUGUAUUUACUCACUG	6005	-0.97095
SI00693784	UUACUCUGGCAGCCAUAGGUG	644168	-2.0736
SI00544180	UUACUCUGAAUUCUUUCCCUU	400456	-0.50526
SI00361564	UUACUCUGCAGUAAACUCCAA	51202	-1.8287
SI00411761	UUACUCUAUAGAUCACGUCUG	220388	-1.3734
SI00291690	AUACUCUAUAAAUUAAUGCUG	93973	-1.6057
SI00677551	UUACUCUAAUUAUUCUACCUA	64282	-1.6022
SI00778841	UUACUCUACCAUAAAUUACUU	7554	-1.7
SI00037317	AUACUCUCUCAAACUCUGGUG	4258	-1.9738
SI00009870	UUACUCUCCAAUUCUACCAUG	6401	-2.3441
SI02638944	UUACUCUCUGCACUUCUCCUU	23552	-1.9927
SI00444703	UUACUCUCCAGCACCAGCCUG	30850	-2.1743
SI00700322	UUACUCUCCAUCUCCCAGGUU	5948	-0.96576
SI03043642	UUACUCUCUCUCUUAUUCGCU	2892	-1.4545
SI00470932	UUACUCUCUAGACACAUGCUG	9665	0.83047
SI00386169	UUACUCUCUGCAAACUUCCUG	23149	-1.8595
SI00056070	UUACUCUCCACUUCCUUCUCG	8739	-1.9783
SI00769979	UUACUCUCCAUCACGUUUCUG	7988	-2.0902
SI00618982	UUACUCUCCAUCUAACUUCAG	493861	-1.5136
SI00024528	UAAACCGCCUAAUUUCUGCAU	1105	0.31694
SI00706776	UAAACCGAUACGGAUCCCGGA	6132	-1.7716
SI00152026	UAAACCGACUUAACAUUGCAG	132612	1.502
SI00013531	UAAACCGAGAACGAGAUGUGG	729230	0.40607
SI03062710	UAAACCGACAUUGACUUUCUG	488	0.94389
SI00027937	UAAACCGGGAGGUAAAGCCCA	912	0.2252
SI03084942	UACGAGGGCACGAUGAUCGCG	5784	-2.6907
SI00710696	UUCGCUCUCGGAUCCAGCGGG	1757	-0.41047
SI03097682	UUCGCUCUUGGUGACAUCCAG	121214	0.27723
SI02223718	UAAACCGUUAUACAGUUUGUG	9451	0.958395
SI00425957	UAAACCGUCCAACUGCAGCAA	64395	-1.4409
SI00696150	UUGUGCGCAAAGGCAAACGUG	80324	-0.91409
SI00058646	UUGUGCGCCGUACAACAGCUU	9053	-0.93316
SI03046757	UUGUGCGCCCUGUACCUUGAU	9173	-0.48642
SI00660541	UGACUCGGCAUCAUCACUCUG	344022	-0.0257
SI03077466	UGACUCGAGCAGAUCGUCGGG	11143	-0.67384
SI00085960	UUGGAAUAGAUUCGGAACCUG	5360	-0.34595
SI00760809	UUGGAAUAAAUUCUUAACCAG	9525	0.58681
SI03088960	UUGGAAUAAGUCAUAACUGAG	4291	0.96061
SI00159453	UUGGAAUAGAGGCUGAUGCGG	54498	-0.093052
SI00129101	UUGGAAUAUAUAUCUGUCCGG	653	0.38938
SI00472066	UUGGAAUAUGAAAUAUUUGUA	116236	0.94933
SI00022988	UCUAUAUUCAGAACCUUCCUU	397	1.2044
SI03092600	UCUAUAUUGAAAUAGACAGAG	147746	1.069
SI00402605	UCUAUAUUUAAGUUACUGGUG	149840	0.98542
SI00010101	AUGGAAUGAAAUGACACCCAG	7068	-0.81112
SI00340634	UUGGAAUGAAACCACAGUCUU	963	-0.50815
SI00305956	UUGGAAUGAAGGUAGAGGCAG	22809	-1.0488
SI00468566	UUGGAAUGCAUAUUUCUGGUU	353132	-0.59932
SI02636501	UUGGAAUGGUUAUUUGAGGUU	8843	-1.1774
SI00356615	UUGGAAUGCAGUUACACGCAG	57153	-1.3971
SI00683284	UUGGAAUGCCUGUCUCAGCUU	25796	-0.54167
SI00772583	UUGGAAUGGACCCUACUGCUG	58495	-0.40516
SI03046197	UGACUCGUGGAAUUCAACCCU	221191	0.7265
SI03043453	UUAAGCGCCUGCAUCACGGCU	4047	1.3501
SI00364021	UUAAGCGCUAGGUUCUCCCGC	11007	0.40758
SI00086072	UUAAGCGCAAUGCUCCUGCAG	5470	-0.0093842
SI00456519	UUAAGCGCUUCCGAUCAGCUU	23254	1.1072
SI00619892	UGAUUUAGUUUGAAUCACCUU	55974	1.1692
SI00447986	UUUAUACCAUAUACAUACCUG	84684	1.1631
SI00049497	UUUAUACCUCAGUCUAUGCGU	7043	0.18406
SI00421281	UUUAUACCUGGCAAGUUUCUG	283150	1.7397
SI00466606	UAGUGAUCACUCAGGAAUGUC	440051	-0.34247
SI00018347	UAGUGAUCUGAGUUAAACCUA	4986	0.017438
SI00314188	UUUAUACAUAUUUAAGUGCUA	694	1.2254
SI00735623	UUUAUACAGAUAUACAGGGAG	29888	0.26329
SI00745619	UUUAUACAAAUGUUUAACCUU	7088	0.73313
SI03077417	UUUAUACACCAGCUGGUCGGG	3679	0.51856
SI00446313	UUUAUACAUAUAUACACCAUU	51214	-1.16
SI00458682	UUUAUACAUUAAAUUACCCUG	56261	0.7077
SI02759358	UGGCGUUAGACUUACACCCGG	26469	-0.068544
SI03053890	UCUAUGGAGAUCACUAUCUUG	4988	0.72056
SI02634135	UCUAUGGACAAUAAACUUCUG	2011	0.25657
SI00424599	UCUAUGGGUAUGUGGAUCCUU	57452	-1.2091
SI03070641	UGGCGUUGGAGUAAGCGCCUG	338	0.79123
SI03045973	UGGCGUUGCAGGUACCGCCCU	6755	1.5617
SI00016065	UGAAUUGUUAACCUCAUUGUA	2556	1.2757
SI00294427	UGAAUUGUCAUAAUUGUGCUG	79087	0.79777
SI00667478	AGAAUUGUAUAAUUCAGAGGG	219959	1.3588
SI00769482	UGAAUUGUUAAUUUGAGGGUA	7738	-0.068199
SI02664592	UGAAUUGUUAUCGGUAGUCUG	11319	0.76482
SI00665826	AGAAUUGUUAUGAUAAUGCGG	121364	0.74478
SI00672560	UGAAUUGUUCAUAAUCACUGG	79310	1.443
SI03066882	UAUCUCGAGGCGUCCUCGCUG	2147	0.63642
SI00628593	UAAAGCUUCCAUCAGAGUGGG	114785	-1.0796
SI02654519	UAAAGCUUCUGUACUCUUGAG	578	-0.38877
SI00114100	UAAAGCUUAAGAGUAGUUCGA	7223	0.48475
SI03070207	UAAAGCUUUCAAACGUGCCUG	8301	-0.60381
SI02660084	UAAAGCUUUCUCCAGCGGCGU	5584	0.265865
SI02660490	UAAAGCUUUAUGAUGUGUGGA	150094	0.155443
SI00149191	UAAAGCUUUGUGACAGCCAUG	92369	0.4764
SI00690207	UAAAGCUUUGGCUAUUUCCUG	5453	0.86945
SI00297759	UAAAGCUUUAGUUACUGCGUG	321	-1.0367
SI00070427	UAAAGCUUCAGCUCGUUGGCU	2011	-0.272095
SI00620375	UAAAGCUUUCUUAUCAGAUGU	65122	0.10883
SI00409766	UAAAGCUUCACUUUCAUCGAC	160419	-0.58637
SI00345058	UAAAGCUUUAUACACAUGGCA	57530	0.88065
SI00447286	UAAAGCUUGUUCAUCAUCCGU	10644	0.099294
SI00318269	UAAAGCUUUAAUAAAUUCUUG	55195	1.3407
SI00531447	UAAAGCUUGUUGCCCAGCGUG	390594	-0.2346
SI00087206	UAAAGCUUGCUCUCGCCUGAG	7786	-1.50805
SI00294665	UAAAGCUUCACUAACUUCCGA	7840	0.6348
SI00035161	UAAAGCUUGGCCACGAACCAG	3783	-0.030852
SI00525931	UAAAGCUUCAGAUAGAUUGAA	389641	-1.0056
SI02638013	UAAAGCUUUGCAUCAGCCGGG	8831	0.58817
SI00113092	UAAAGCUUAGAGACUAACGGU	51107	0.95833
SI00466326	UAAAGCUUCUAUGUUGACUUU	85293	-0.63303
SI00509005	UAAAGCUUCUACAUAUCUCAG	80071	0.61538
SI00354109	UAAAGCUUUGAAUUUAUUGUU	7180	1.029
SI00766241	UAAAGCUUCAGUAAGUCUGUG	22880	0.36852
SI00761691	UAAAGCUUUCAGAAGAACGUG	9948	0.13728
SI02757300	UAAAGCUUAACAUUAUGCAGG	821	-0.16639
SI00346451	UGGCGUUUGAUGAUCUUGGUG	50515	-0.046763
SI00677376	UAUUCUAUAAUUCUCCACCAG	24145	0.64478
SI02631678	UAUUCUAUUAGGAUCCAUCUG	8600	1.0059
SI00749994	UAUUCUAUGAGGCUAAAGCUG	7165	0.64955
SI00379834	UAUUCUAUUGCUAUUUACCAG	22875	0.91412
SI00053788	UAUUCUAUCAUGGUACCGCUA	8491	0.95696
SI02822967	UAUUCUAUCUGGAGGACGGUG	256394	0.40903
SI00704004	UAUUCUAUAACAGUUGGCCUG	29102	-0.90116
SI00407624	UAUUCUAUUAAAGCAAUUCAG	137835	0.66549
SI00022316	UCUAUGGUAGUGCUCAGGGUG	165	-0.074854
SI00347361	UCUAUGGUUUAAAGCAGCCAG	146223	0.17659
SI00589470	UCUAUGGUCACUAACAGGCUU	643201	1.3242
SI00650433	UAAAGCUAUAAACAGUUCUUG	253827	0.4835
SI02664459	UAAAGCUACGGUCUUAUCCGC	5931	1.2608
SI00745724	UAAAGCUAUAGAUAUAUUGGU	7091	1.2365
SI00771953	UAAAGCUAUUAAAUAAAUGUU	57343	0.62733
SI00410648	UAAAGCUAUUAAAUUUCUCUG	285672	0.82023
SI00767060	UAAAGCUAGAAAUCAAACCAA	144348	-0.85406
SI00660674	UAAAGCUAUGUGAAGAGCCUG	50508	-0.66576
SI00309323	UAAAGCUAGGAAUCGAUCCCA	11041	-0.063467
SI00475202	UAAAGCUAGGUCUUCUUCCUC	130617	0.28931
SI00479892	UAAAGCUAGAUGUCCUAGCUG	148523	-1.6984
SI02656325	UAAAGCUAUAGGUUGCAGCUU	5481	0.58122
SI00452599	UAAAGCUCCCUGAAGGACCUG	9711	-0.15716
SI00379799	UAAAGCUCUUAUACAGCUCUC	2027	-0.32364
SI00326928	UAAAGCUCCAUUUCACUCCUC	25966	0.47835
SI02647015	UAAAGCUCCUGAGAUCUUGGG	84957	1.4268
SI00750876	UAAAGCUCUAAAUUUAGGUGG	22954	1.3233
SI00525210	UAAAGCUCCUCCUCGUAGCUU	389493	0.96708
SI03062220	UAAAGCUCACACUUCCGAGUG	9570	0.91668
SI00353276	UAAAGCUCAAGCCUGUAGCUG	1376	-0.047707
SI00714147	UAAAGCUCGGACUUUGUCCGU	55176	1.0969
SI00550802	UAAAGCUCUGCACCUUUCGGU	100505566	0.47475
SI02639294	UAAAGCUCGUUCACCACUGGA	23523	0.47529
SI00682430	UAAAGCUCUGAAAUCAAAGUG	8799	-0.10288
SI00113974	UAAAGCUCUAGAAUGAUCCGG	8554	0.72909
SI02649745	UAAAGCUCUAGAAGGGUCUUG	169611	0.75243
SI00679434	UAAAGCUCUAUCUAGGACCAG	56122	-0.18915
SI00462854	UAAAGCUCCUGCUAAAGUCAG	84063	0.15722
SI02777621	UAAAGCUGUGAGCACACCGGA	51283	0.53404
SI02777334	UAAAGCUGCAGUAUAUCCUUG	1081	0.3688
SI00287532	UAAAGCUGGUCAUACUCGCGG	5296	-0.462175
SI00455168	UAAAGCUGCAUUUCCCAGCAG	23357	-0.49024
SI00454489	UAAAGCUGCAGAGAAGACUUG	23177	-0.42615
SI00704844	UAAAGCUGAAGCUUCAGUCUG	9584	-2.3741
SI00026999	UAAAGCUGCAUAGUUCUGCUA	528	0.05979
SI00707938	UAAAGCUGGUUAUCUUCCCAG	140032	-0.6424
SI00320824	UAAAGCUGGAUCAAGGCCCUU	90417	-0.25597
SI00468930	UACGAGGUUGGGCACAAGCAC	353145	0.04957
SI00374115	UUCAGCGGGAAGUUCUCCGUG	10311	-1.0524
SI00722281	UUCAGCGGACACUUCAGCCAG	11000	-0.78256
SI00712068	UUCAGCGGGUUGAGGGUGCCG	92304	-0.136
SI00006391	UGGCCCUCCAUGAUCAUGCGU	5261	-0.40459
SI02622473	UUCGCUCCUUAUUAGGGCGUG	112464	-1.3283
SI03057068	UUCACUCGAUUGUUGGUGGUG	6886	0.077805
SI00008295	UUCACUCGAACCACAAUCCGG	7498	-0.27438
SI00444206	UUCACUCGCUGCCUCUCCCGG	29903	-0.52612
SI00033880	UUCACUCCGGACUUAGCUGGG	3601	0.45104
SI00703199	UUCACUCCCAUGAACUCCGUG	60626	-1.877
SI03182193	UUCACUCCUAAUUUAUUUGGG	151056	0.63543
SI00349293	UUCACUCCCACGUUCACCUUG	1264	0.544
SI02758084	UUCACUCCAAAGUUCACCGUU	130576	0.79319
SI00727503	UUCACUCCUCCAAAUAUCCAA	6611	-0.38409
SI00316239	UUCACUCCCACUCUCAGUCUG	414157	0.15048
SI00690445	UUCACUCCCGAUAAACUCGGU	11281	0.9971
SI00728371	UUCACUCCCGUUUCCUCCGCG	6633	-2.1728
SI00521010	UUCACUCCCUGUCUCAGGCAG	389119	-0.37669
SI03111031	UUCACUCCACUUGACAUGCUA	3082	0.0017376
SI00423283	UUGGAUAGCAUGUUCUUCCCA	2550	1.1821
SI00002576	UUGGAUAGUUGGCACAAUCUG	2131	-0.81944
SI00628257	UUGGAUAGGGAACACUCCCUG	4144	-0.48462
SI02636235	AUGGAUAGCAAUUAGACUCUA	10296	0.86822
SI00019019	UUGGAUAGGAUAGCCUCCGGG	5617	0.083593
SI00440874	UUGGAUAGGAACACUGACGGU	3223	-0.31075
SI00645645	UUGGAUAGAACAAGUGACGGG	79778	-0.48637
SI00000336	AUGGAUAGGAAUAUCCUGCUU	175	1.582
SI00303807	UUGGAUAGGUACAUUUCCCAG	132946	-0.40842
SI00133378	UUGGAUAGUGCAAUAUGCCUG	64167	0.52776
SI00051723	UUCACUCAGCACAUAGCCGGG	7455	-0.15089
SI03098879	UUCACUCAGUUUCAUGCCCAG	83593	0.66546
SI00420350	UUCACUCAAACGUCGAUGGUG	64838	0.072628
SI00426636	UUCACUCAUGAUUGCCACCUG	79833	-0.31823
SI03040114	UUCACUCAUGGGCUCAGCGGU	546	-0.48679
SI00330484	UUGUGUUACCUGAUAAUCCUC	135398	-1.2139
SI00448609	UUGUGUUAUAUUGAUAUGGUU	55827	-1.14894
SI00637833	UUGUGUUAGGGAAGUGUCCAG	79064	-1.4046
SI00369145	UUGUGUUCAAUGAUGAAGCAG	56977	-0.40922
SI00336469	UUGUGUUCCGUCUUUAUGCUG	54981	-0.76945
SI00694827	UUGUGUUCGAAUGUAAUCCUU	5718	-2.2377
SI00331023	UUGUGUUCAAUAUUUCUUCAU	55122	-0.5836
SI00681639	UUGUGUUCAAAGUAGUUCCCG	27295	-0.85406
SI00765646	UUGUGUUCGGUUGUCAAGCUG	64761	-0.49039
SI02225090	AUGUGUUCCAUGCAAAUGCUG	5605	-0.98417
SI00690396	UUGUGUUCCCAAUUCCUUCCU	5460	-0.73875
SI00418033	UUGUGUUCUGACUAAAGCCCU	389114	-0.12367
SI00642474	AUGUGUUCAAAGGACUUCCUG	115273	-1.0942
SI00326095	UUGUGUUCCUCUCUGCUCGUG	63910	-1.0036
SI00713902	UUGUGUUCUGAUAACCAGGUG	10802	-0.88632
SI00683046	UUGUGUUCUUAUGACAUUCAG	267004	-0.080183
SI00442813	UUCACUCUUCGGAUCAUCCAU	139562	-0.47161
SI00012810	UUCACUCUCUAUUUAACCGAG	966	0.61047
SI03036047	UUCACUCUCGUCUGAGCCCUU	7809	0.12654
SI03040282	UUCACUCUGCUGACUCCCGGU	1855	-0.35627
SI00420105	UUCACUCUCACUAAGAUCUUG	158521	0.88795
SI00396669	UUCACUCUCAAUUUGAUCCAG	54463	-2.23
SI00758996	UUCACUCUCACUCAAGAGGUA	10813	-0.30524
SI00457807	UUCACUCUCAAUUAAUUCCUU	57501	0.40534
SI00778092	UUCACUCUCGGCACCUCUGUG	23361	-0.27273
SI00468713	AUCACUCUGGGACAGGUCCUG	353139	-1.2574
SI00460775	UUCACUCUGAGGUUGAACCUG	84461	-0.33212
SI00412888	UUCACUCUUAUAGUAAGCCAG	353116	0.067985
SI03049172	UUCACUCUGCACAUAAUUCAU	27180	1.1965
SI00061509	UGCACUUCCAAUUUCAGCCGU	9322	-1.9033
SI00647430	UUGUGUUUACAUAUAUUCCUU	56180	-0.746
SI00328930	UUGUGUUUGAACACAAUGGUC	389161	0.99107
SI00657930	UUGUGUUUAGUGAAAUGCCGG	4780	-1.7419
SI00625499	UUGUGUUUCUCUCAGGUCCUG	4063	-1.8355
SI00481782	UUGUGUUUGACUUAGAUGGUU	151963	-1.5196
SI00690235	UUGUGUUUGGAGUUAACCGUU	5454	-0.39771
SI00760193	UUGUGUUUCCUGGACAAGCAG	266675	-1.4616
SI00325500	UUGUGUUUCGAUGACUGUGGG	55317	-0.49016
SI00677754	AUGUGUUUCAAAUUCCGUGUU	84612	-1.1091
SI00763077	UUGUGUUUGAUCUUCUUGGUC	90199	-0.95294
SI00326032	UUGUGUUUAUUAACCAAGGAG	83541	-1.3206
SI00292033	UUGUGUUUGGGUACUGUCCUG	203102	-1.617
SI00727391	UUGUGUUUGGAGUUUGGCCUU	55512	-0.80868
SI00310877	UUGUGUUUCAAAUUCUAGGAG	63827	-1.6106
SI00468265	UUGUGUUUCACUGUGAUGCAG	204219	-1.4001
SI00684278	UUGUGUUUAAAUUUAUUGGAG	84457	-1.3191
SI00135317	UUGUGUUUCUUUCAUAUCGGU	50838	-0.73057
SI02651131	UUGUGUUUGAUAAACAAUCCU	6427	0.60747
SI00352765	UUGUGUUUAAUUGAUAUCCUA	22849	-1.9774
SI00308133	UUGUGUUUCAAGACCAUCCGU	6310	-0.45329
SI00773969	AUGUGUUUGAAGUGAACUGGG	163059	-1.1718
SI00461412	UUGUGUUUAAAUAACAGGCUU	114801	-0.43348
SI00488439	UUGUGUUUGACGAAGCUGCUG	255167	-1.7538
SI00707630	UUGUGUUUCCUCUUCUCCUCU	6232	-1.4285
SI02757314	UUGUGUUUGCUGAUGAUCCUA	823	-2.0838
SI00306985	UUGUGUUUAAUGGUAAAGCUU	516	-1.0195
SI00061803	UAUCCUCUUGACGAUCGGCGG	9392	-0.22156
SI00518301	AAUCCUCUCAUGUAGCUGGAA	100506334	-0.63837
SI03050243	UAUCCUCUUGACCUAUAGCAU	112401	0.89876
SI03022985	UAUCCUCUUAUAGAUGCCGAA	23028	-0.59492
SI00389018	UAUCCUCUGUAAAUGAUGCUG	55706	1.3896
SI03039379	UAUCCUCUUCAGCACACGGGU	26270	0.89386
SI00057218	UCUAUAGUCCGAAACAAGGUG	8837	1.3606
SI02641114	UCUAUAGUAAUCCUGAUCGUA	23013	-0.17433
SI00352492	UUUGGCAUCAAUUAUGAGCUG	1349	0.36299
SI00352191	UUUGGCAUAACAGGUUUCCAG	1327	-0.60671
SI03023391	UUUGGCAUGCGUCUCGCAGAA	94235	0.59127
SI00158452	UUUGGCAUCCCUCACAACGGA	283455	0.0075011
SI00597884	UUUGGCAUGACUGUUGUUCCU	441502	0.59829
SI00448994	UUUGGCAUCAGAAAUGCUGUU	3671	0.74956
SI02740472	UUUGGCAUGGGCAACUGCCGU	29093	1.32115
SI00469539	UUUGGCAUUGAAAUAUGGCGG	84247	0.54208
SI00114940	UUUGGCAUCAUUAUGUACCCG	51176	-0.38815
SI00120183	UUUGGCAUCUUGGUUAAGGUA	55016	0.47121
SI00628250	UUUGGCAUCAGGAUCCUGCUG	4144	-2.2512
SI00657041	UUUGGCAUCAUCAACCUUGAU	4720	0.7414
SI00370622	UUUGGCAUUGUUACGAUUCAU	64446	1.377
SI00349587	UUUGGCAUACAUAUUAUGCUU	4848	-0.17698
SI00115640	UUUGGCAUUGUAUAAAGGCAC	51205	0.75992
SI03040422	UUUGGCAUCAGCGGCGACGGU	10743	1.2052
SI03105921	UUUGGCAUCGAUCUGACCGCC	287	0.98149
SI00750617	UUUGGCAUCUGAAAUCUUCUG	11181	-0.035346
SI00105819	UUUGGCAUACUCUUAAUCGAG	27121	0.56629
SI00477386	UUUGGCAUGCUCCACCUGCUU	139886	0.63455
SI00741006	UUUGGCAUCGGAAGCAUCCAG	6919	0.49241
SI00706769	UUUGGCAUAAACACAAACUUU	6132	-2.0292
SI00366205	AUUGGCAUUAAGUACAGGCUG	255101	-1.1802
SI00567301	UUUGGCAUGGAUAUUAAUCAG	440117	0.66894
SI00310996	UUUGGCAUAGAUGCCACGCAU	55653	0.60077
SI02622704	UUUGGCAUCGUGUGCGCCGGG	7468	0.833
SI00703045	UUUGGCAUUCAGUUUCUUCUC	171177	-0.30899
SI00062069	UUUGGCAUAGUAUACAGUCUG	9512	0.12547
SI00621663	UUUGGCAUUAUUGCACGUUUG	91461	0.8084
SI00044387	UUUGGCAUCAUUCUGUCCGCU	5799	0.88846
SI00695177	UAUCCUCCUGUGUCCUUCCUU	170679	0.21803
SI03051265	UAUCCUCCUGAUCAAAUCCAU	81611	0.24877
SI00655564	UAUCCUCAGCAAACACAGCUG	10230	-0.65808
SI00329966	UAUCCUCGAAGCUAGAGCCUG	25844	0.27936
SI03078229	UCAUUAUAGGUGUCGUCCGGG	6051	1.4428
SI00651980	UUUGGCACAACGUACUCCCAG	84939	0.016424
SI00777798	UUUGGCACUGCCUAACUUCUU	114991	0.68613
SI03094854	UUUGGCACAAUGGUCCGGCAG	65268	0.686126
SI00384041	UUUGGCACUAUUAACAUUUGG	55855	0.88522
SI03097752	UUUGGCACGGAAUGAAUCCAG	6574	0.0025659
SI00421239	UUUGGCACAGUGAAGCAUCGG	94234	0.76545
SI00143899	AUUGGCACGAUAGAACUCCAG	84695	0.6696
SI03104731	UUUGGCACCAGAACUCAGGGC	6439	1.06
SI03030146	UUUGGCACAGGCAUGGACGUU	732	-0.22608
SI00665819	UUUGGCACCAUAACCAAGGUG	121364	0.31866
SI00164654	UUUGGCACUGGAAAGUGCGGG	81786	0.58709
SI03047352	UUUGGCACAACCUCAGUGGAU	54904	-2.731
SI03041605	UUUGGCACCUUGCCGCGCCGU	6714	1.7712
SI00095935	UUUGGCACUCUCUUCACUCUU	11314	0.82301
SI00108157	UUUGGCACGGGUUCGAGCCUG	9828	1.256
SI00355355	UUUGGCACAUAAUACAUUGGG	1448	0.38834
SI00526379	UUUGGCAACUUUGCAGUCCUG	100130301	-0.11099
SI00654283	UUUGGCAAUUUCAAUACUCUU	55191	0.29682
SI00711942	UUUGGCAAGACUUAACUUGAA	10647	0.37412
SI02657823	UUUGGCAAUCUGAAGUUCCAG	57829	-0.083887
SI03114195	UUUGGCAAAGCAAUUAUGGGA	1839	0.50551
SI00659358	UUUGGCAACAAUCACCACCGA	4821	0.49817
SI03104269	UUUGGCAAACUCUACCACCUC	9572	-0.13719
SI00306145	UUUGGCAACGAAUUUCUGCAG	84913	0.37388
SI00500850	UUUGGCAAUAAGUUGCUGCUG	340107	-0.49607
SI00088480	UUUGGCAACGCCGCAAACCGU	10587	0.76794
SI03019317	UUUGGCAAUGUCUUGACCUGG	11230	-0.071028
SI00427294	UUUGGCAAAGUUGCAAAGGUG	170575	0.28227
SI00775425	UUUGGCAACAAGAAAGCCUAG	340385	0.9751
SI00720846	UUUGGCAGCAAGACAAUGCUG	6570	0.22336
SI00051576	UUUGGCAGAAAGUUGACCCAA	7432	0.5014
SI00315602	UUUGGCAGUAACGUCAUGCAA	119032	-0.75176
SI00491141	UUUGGCAGCAAUAACUGGCAU	8755	0.57412
SI00296877	UUUGGCAGUAACAAAGCUCGU	311	-0.49628
SI00642936	UUUGGCAGCAAGGACAUGGUA	284716	-0.40718
SI00723422	UUUGGCAGAAAGGGCUCCGUG	7355	-0.68762
SI00652295	UUUGGCAGCAAUAUCUGCCUU	4608	0.65865
SI00014889	UUUGGCAGCAAAUCGGAGCUG	1384	-0.30493
SI00104510	UUUGGCAGUUGGACCACCCUU	827	0.023914
SI00354606	UUUGGCAGGAAGAUUCAGGAA	1412	-0.69046
SI03056270	UUCCGCGUGGUGUAGCCUGUG	10846	0.24896
SI03059644	AUCCGCGUCAGCUUCGUCGUG	9112	-0.57914
SI02639154	UUCCGCGUUGCAAAGGUGGUU	23430	0.3961
SI00386197	UUCCGCGUCCGCGCCCGCCCG	115548	-0.34546
SI03097493	UUCCGCGUCAAGCAUAUCCAG	57510	-2.1368
SI00437514	UAAUGCGCCAGGCGUGACGCU	8342	0.11175
SI03054401	UAGACGAGGAACCUCUCCUUG	7409	-0.72689
SI00035714	UAGACGAGUCAGGUUCACCCG	3913	-0.2622
SI00603652	AAGACGAGGAAGAGGAUCCGG	100507003	-0.79063
SI02660805	UAAUGCGAACAAAGUAGCCAA	6175	0.062178
SI03087980	UAAUGCGACUAUAAGUCCUAG	6476	1.122
SI00701967	AAAUGCGACAGCGACUGCCCA	340527	0.1003
SI00681968	UAAUGCGGUCUCCUUCUCGGA	23024	0.13222
SI00112273	UCUAAUUGUAACCUCAGACUG	51352	1.4425
SI00016282	UCUAAUUGCAUUAUGAAUCUA	2566	1.6266
SI03035858	UCGCUCACUGUAAUAUCCCUU	814	-0.243115
SI02778272	UCUAAUUCUAAGACAUAGGUA	56675	-0.0411
SI00724178	UCUAAUUCUAGUCUUCUGCUG	84255	1.0849
SI00548646	UCUAAUUCAUAGAAUAUUCUU	8897	0.98364
SI00762986	UCUAAUUCGGAAUCAGACCUC	140686	1.0527
SI00563367	UCUAAUUCCAUACUGAUUCUU	439949	1.1628
SI00641928	UCUAAUUCAAUCACCAAGCGU	84319	1.5147
SI02638923	UCUAAUUCUGGUGUUCAGGUG	26228	1.4875
SI00449463	UCUAAUUCUAUGAUCUUUCGU	6453	1.2226
SI00583457	UCUAAUUCCAUGUAUAUCGUG	729475	1.1391
SI02644166	UCUAAUUCUAACACUCAUGUU	57213	0.96594
SI00044149	UGGCAUAAUAUUAACAAGGCG	5789	-0.34829
SI03070165	UGGCAUAAUCUCUAUUGCCUG	3685	-0.38937
SI00623413	UGGCAUAACCGUAGCACCCGG	78999	-0.14251
SI00036085	UCUAAUUACCCGCUUGUCCGG	4004	0.23274
SI02659888	UCUAAUUAUAUAUUGAUCGUC	122481	-0.30665
SI00360878	UCUAAUUAAACUUUCAUGCAG	8528	0.98371
SI00692965	UAGUGUGUGCAGCAAGGCGGG	55374	-1.7511
SI00516271	UAGUGUGUGGAAGCCAUCUUG	58512	-0.12003
SI00325878	UAGUGUGUUAUACUAUUUCUG	51012	-0.72557
SI00719411	UAGUGUGUCAGCUAUUUCGGG	10419	-0.85503
SI00458157	UAGUGUGUUAUCGAAUGCCUG	57536	-0.98016
SI00443590	UAGUGUGUCCACAAUACGGGU	29075	-1.4336
SI03072384	UCGGAAUUCUGAUAACACCUG	833	0.42234
SI00049483	UGGCAUAGUAUUCCGACUCGG	7043	-0.53449
SI00627354	UCUAAUUUGAAUUACAAUGUG	4121	1.4092
SI00110663	UCUAAUUUGAAUUAGGUUGGU	23643	0.58349
SI03031896	UCGCUCAUCAAACAUCCUCUU	9569	0.20215
SI00546287	UUAUGCUGAAAUAAACAGUGG	400684	-0.56261
SI00348348	AUAUGCUGCAAUAUAAUCCAG	1047	-2.4118
SI00398076	AUAUGCUGCUUCCCGACCCAU	54958	-1.2536
SI03063109	AUAUGCUGUAUCCAGCUUCUG	1075	1.0179
SI03110905	UUAUGCUGCCCUAAGGUGCUA	79718	-2.1411
SI00336980	UUAUGCUGCCUCCAGCUUCUG	51475	0.098986
SI00653926	UUAUGCUGGAAUCACCUGGAG	91977	-1.8961
SI00554841	UUAUGCUGCCCUCUCCCUGUG	29803	-0.86675
SI00426622	UUAUGCUGUAAGACAAUCCCU	25929	0.044592
SI00657916	UUAUGCUGGAAAUGUCUGCUG	4779	-1.3758
SI03068184	UCUCCAAGUAAGUACGAGCUG	5682	-2.5783
SI00509782	UGGGACAUGAUCCUCAGCCUG	387885	-1.5354
SI03097563	UGUUCCGUUCAUUAGAUCCAG	140885	-3.8014
SI02649962	UUUCCAAGCAUUGUGAAGGAG	134391	-0.35721
SI00005663	UUUCCAAGAGGGUUUACGCUU	4668	0.57196
SI00763497	UUUCCAAGUCCCUACAUCCUG	81029	-2.0596
SI00632457	UUUCCAAGAAUAAAGUCGUUU	84304	0.93973
SI00580153	UUGAAUCUGGAACUCAUAGCG	91156	1.431
SI00393239	UUGAAUCUAACAUCAAUUGUG	79986	-0.32435
SI00332150	UUGAAUCUCUUCCUCUUCCAA	112495	-0.80759
SI00082012	UUGAAUCUGGUCUCCCAUGGG	10274	-0.064838
SI00320579	UUGAAUCUCUUGUCAUUGGUG	60686	-0.013812
SI00010892	UUGAAUCUUCGCUAGCCGCUG	2524	-0.20674
SI00635201	AUGAAUCUUGUGUUCACCGUU	147184	0.86536
SI00460684	UUGAAUCUAAAGAUAAUUCUG	85444	0.87609
SI00309477	UUGAAUCUUGGUAAACCUCUG	8704	0.60532
SI00408926	AUGAAUCUUAGUAACAACGUU	126074	0.58142
SI00657951	UUGAAUCUAAAGAAAGGCCAG	9603	0.098177
SI00671650	UUGAAUCUAAGCACAGCUCUU	120796	0.25928
SI00323862	UUGAAUCUGAUCAGGCUGUUG	714	0.44538
SI00483672	UUGAAUCUUCUAGUUCUUCAG	100132963	-0.29743
SI00670712	UUGAAUCUCUCAGCCCUGGAG	81282	-0.076234
SI03035074	AUGAAUCUCAUUUGCAUCCUU	54102	0.52384
SI00443779	UUGAAUCUUCAGCUAAACCGG	29083	-0.037383
SI00633990	UUGAAUCUGAUACUCUUCCUG	84332	0.79695
SI00373478	UUGAAUCUCAGAAACAAUGGA	165545	0.52917
SI00659211	UUGAAUCUCAGAGAGAAGGAG	4818	-0.27293
SI00444780	UUGAAUCUCAACUUCUCCCUU	3373	0.80763
SI00461041	UUGAAUCUCAAGGAUCUUGUG	84542	0.0052516
SI00690179	UUGAAUCUCAACAGUUUCCUA	25833	0.66878
SI00305452	UUGAAUCUUAUAUUAAAUGGA	54829	-0.61262
SI00665042	UUGAAUCUACAGAUAAGCGAG	55753	0.04333
SI00458857	UUGAAUCUUCAUCUAAUUCUG	57606	0.78478
SI00718599	UUUCCAACCUUCUACAUUGUG	7903	0.99696
SI00743106	UUUCCAACCUUUAUCAUGCUU	83741	0.66593
SI03033149	UUUCCAACAACUGUAUGGCUU	3423	0.95219
SI00043596	UUUCCAACCUUGCCGAUUCGG	5713	-2.7127
SI00412475	UUUCCAACGAGGAUAACGGGU	161253	0.47559
SI00698313	UUUCCAACAAACACUUCCGCG	8498	0.37191
SI00774592	UUUCCAACUUUCAACAUCCGA	25888	0.46936
SI00327124	UUUCCAACUAGCAUUUCUGUG	54067	0.71019
SI00061663	UUCAACUUGAUCAUCAGUGAU	9340	1.4274
SI00338415	UUCAACUUGCUGAAAUCCCGG	58484	-0.33182
SI00476007	UUCAACUUCAUUAAUCUUCAG	133619	-0.86818
SI00576324	UUCAACUUUCUGAGUGACGUG	199990	-0.37939
SI00640598	UUCAACUUUAAGGACUUUCUG	285172	0.36608
SI00661514	UUCAACUUAAGUCCCAUCCUA	51299	-0.38353
SI00372862	UUCAACUUCAAGAAUCUUGAA	29980	-0.38335
SI00675381	UUCAACUUUGUGUAAUUCCUU	114876	1.6777
SI00459907	UUCAACUUCAUGACGUUGUUG	57719	1.2628
SI03104990	UUCAACUUGGUCCUUGCCGGC	10894	-0.18764
SI00454503	UUCAACUUGCUUAACAUCCUG	9786	-0.80999
SI00001771	AUCAACUUCAUAGUCCUUGGG	1278	0.41971
SI00630154	UUCAACUUCUAAUAUAUCCUC	4211	1.0411
SI00100422	UUCAACUUCUCCACUCCGCUG	23495	-0.28839
SI00289856	AUCAACUUGGGAAGACUCCUG	64137	0.11567
SI02625882	UUCAACUUGUAGUCGAUCCAG	1230	0.37598
SI03093552	UUCAACUUUGCACGCCCUCAG	9647	0.49605
SI00306313	UUCAACUUUCAUAUAAUUCUU	286410	0.94953
SI00694848	UUCAACUUUAAUUUCUCUGUA	5718	-1.028
SI00491330	UUCAACUUGUAAGAAAUCCAA	283914	0.68856
SI00433972	UUCAACUUCAACCAAUUCCGA	57824	-1.0844
SI00593502	UUCAACUUCAUUUCGAGGUUG	441307	1.1828
SI00743869	UUCAACUUGCUGUUCUAGCUG	55145	-1.2577
SI00330015	UUCAACUUUGAAUAAAUUCAG	25957	0.67593
SI00435099	UUCAACUUUCUUCACAGUCUG	84064	-0.070966
SI00758758	UCUCAUAUGAUCUUCUCCGGG	373509	0.53399
SI00115234	UCUCAUAUUAAGAACCUCGGA	51727	1.29175
SI00061621	UCUCAUAUUAGCUUGGAUCUG	9333	0.29727
SI00474838	UUGUAAGGCAUAAUGGACCAU	129530	-1.1934
SI03046043	UUGUAAGGCGUAUUGUACCCU	7189	1.3679
SI03103569	UUGUAAGGCGAGUACCUCCUC	27304	1.5684
SI00320866	UUGUAAGAGAUCAACGUCGGG	56851	-0.069487
SI00079968	UUGUAAGAGGUGUUACUGCUU	7158	1.5428
SI00515634	UUGUAAGAUUUCUCUAGAGUG	388558	-0.041445
SI00491386	UUGUAAGACACUGAUUCCCGG	283932	-0.47698
SI02661120	UUGUAAGACACCACAAUUCGG	5052	0.23272
SI00100562	UUGUAAGAUGGACUUAGUGUG	7224	-0.08007
SI03063879	UCAUGGUCUGGUACCUCUCUG	27434	1.7206
SI00383306	UCAUGGUCUCUUCUAACCCUG	728130	-2.395
SI00291809	UCAUGGUCCACGUAGCGGCGG	91703	0.28854
SI03064432	UUGUAAGCCAGUAACACUCUG	10135	0.084704
SI03057600	UUGUAAGCAAUCAAGAUGGUG	80195	-1.2968
SI00021812	UUGUAAGCUGGAUCGAUCCUU	32	-1.1556
SI00054432	UUGUAAGCCGACAUUAUUUGG	8555	-0.60858
SI00390222	UUGUAAGCCGCUCCGAUCCUG	55765	-0.56058
SI03054471	UUGUAAGCAUUGAUAUCCUUG	9588	-0.13134
SI00137109	UUGUAAGCGGCGAUCAACCAG	79828	-1.412
SI00675542	UUGAAUCACAUUAUAGUUCUG	114882	0.223
SI00303856	UUGAAUCAAAGAAUCAUUCUU	84071	0.59286
SI00309750	UUGAAUCAUACGCAAAGCGUU	49	0.44514
SI00020272	AUGAAUCACUAUUAAAGCCAG	440730	-0.89713
SI00062006	UUGAAUCAAGAUGUGAUUGAU	9456	0.014877
SI00421050	UUGAAUCACAAGCAUUUCCGA	2305	-1.7447
SI00069811	UUGAAUCACGUACUGCACCUU	9577	0.40966
SI00670628	UUGAAUCACAUCUGGAUGGUA	256892	-1.0687
SI00642061	UUGAAUCAGAGCAUCUUCUAG	440757	-0.98972
SI00361956	UUGAAUCACAUUGAAUCGCAU	1666	0.0090739
SI00059899	UUGAAUCAGCAAGUCCCGCAG	2695	-1.2044
SI00358260	UUGAAUCAAACCAACCUCCUU	284613	-0.41935
SI00735469	UUGAAUCAACUCCAAAUCCUU	201254	-0.22624
SI00393890	UUGAAUCAGAAUCACCUCCAU	84141	0.28209
SI00626913	UUGAAUCCCAAAUACCUUCUC	10916	0.32447
SI03036376	AUGAAUCCCAGUACAGACCUU	27039	-0.38213
SI00117530	UUGAAUCCAAUUAUACACCUU	8863	0.18806
SI00401590	UUGAAUCCUCCCUCUGUCCAG	80149	-1.1667
SI02777068	UUGAAUCCUGGGCUCUCCCGA	715	-0.011129
SI00376992	UUGAAUCCCAGGGUAGUGCCU	1961	0.4896
SI00052283	UUGAAUCCCACGCAACUCCAU	7874	-0.028941
SI00748762	UUGAAUCCUACUUUGAGCCCG	79155	-1.3433
SI00748041	UAGCCCAGGAAGGCCGAGCUG	131616	-0.088623
SI00478667	UAGCCCAGGAUGACCAGCCCG	146167	-0.94502
SI00085764	UUGAAUCGCAGGAUGUGGCGA	5267	-0.21526
SI00132020	AUGAAUCGGAAUAUUCCGCUG	10133	-0.38825
SI00367136	AUGUAAGUGAAGUCCCUCCUG	25915	-1.8176
SI00412594	UUGUAAGUGCUGCACAGCCUG	127703	-2.1361
SI00005887	UUGUAAGUCAAGAACCUGGUG	4864	-1.6284
SI03073742	UUCAACUGUAAACUCUCGAUG	51304	-0.066044
SI00483693	UUCAACUGAUAGAUACUUCCU	100132963	0.60005
SI00774193	UUCAACUGGCUGACCAGCCGU	79973	-1.3954
SI00654857	UUCAACUGCCAUCUCAUCCAU	54187	-1.2675
SI00407267	UUCAACUGCGGGAUGUCCCUG	146279	0.11801
SI02651474	UUCAACUGUUCAAAUUUCCGU	8761	0.89067
SI00486731	UUCAACUGAAGACUUUCCCAG	205251	-0.74145
SI00087101	UUCAACUGGUGGUAAAUCCGG	7407	-1.1156
SI00346962	UUCAACUGCAGACAAACCUUG	23152	0.77945
SI00024010	UUCAACUAACCAGUCCACGAG	890	-1.52
SI00305137	UUCAACUAAAUUUCUGUCCUG	10973	0.075595
SI00080612	UUCAACUAUACCAUGGCGGAU	10096	0.47431
SI00470512	UUCAACUAAAGAUAAUUUCUU	9355	1.5566
SI00587237	AUCAACUAUAUUAUAUCCUGG	441025	1.513
SI00303226	UUCAACUAUGAACAUAUUCUG	400	1.9569
SI00633318	UUCAACUACAUUACAUUCUGG	89978	-0.91149
SI03031812	UUCAACUACAAGUUCGCUCUU	4162	0.87167
SI03101707	UUCAACUAGAGAGACACGGUC	25818	1.2043
SI00385616	UUCAACUAUUUAGAGUUUCUU	55030	2.2535
SI02656640	AUCAACUACAACACUUUCUAG	7307	-2.1577
SI03082114	UUACUCACCGCCUUGGGCCGG	440435	-3.0302
SI03086412	UUACUCACGUCAUUGCCGCCG	6575	-2.0687
SI00390313	UUCAACUCAAUCACACACCUA	55267	-1.1408
SI00089635	UUCAACUCCAUGGUUCUCGAU	10654	-0.21233
SI00464408	UUCAACUCUGUCUCAUACUUG	3861	0.41518
SI00738528	UUCAACUCACUCAUGGCCCAG	10474	-0.30432
SI03105683	UUCAACUCCAAUACGGUGGCC	3291	1.0013
SI00748104	UUCAACUCGAUCUUCUGGGAU	58986	-1.8954
SI00015456	UUCAACUCUGAAGUUCUCCAG	1583	0.57573
SI00476084	UUCAACUCCGAAGAAAUUGUG	133874	1.2429
SI00701582	UUCAACUCUGUAAUAUUUCUG	5985	0.60584
SI03117723	UUCAACUCGAAGGAUGUUGCA	10628	1.7928
SI00749581	UUCAACUCUAUGAUAUAUGGU	27348	0.73812
SI00304745	UUCAACUCCCAGUACAAGGUG	116969	-2.2174
SI00298760	UUCAACUCCUUCAUGGUCUCG	348	-1.2001
SI00738220	UUCAACUCUAUUUCCUUGGCG	94121	-1.4184
SI00342412	UUCAACUCUCUUAAUGAGCUG	28981	-1.1522
SI00142555	AUCAACUCAGACUAAACGCUA	5361	1.1781
SI00390551	UUCAACUCCAAACAAACUGGU	55285	0.79597
SI00041300	UUCAACUCUUAGACCUAGGAU	5364	-0.92129
SI00384699	UUCAACUCCAUCAUAAAGCUC	55120	-0.59057
SI00583604	UUCAACUCUCUUCUCUCCCUU	375196	0.53695
SI00161980	UUCAACUCUCACUUCUCAGGA	1241	-0.0065429
SI02653854	UGAAUGAAGAAGUUGGUUCGG	6150	-0.081988
SI00719523	UGAAUGAAUCAUUAAAGCCAG	51091	-1.4971
SI00122262	UGAAUGAAGACCUUGCUCUGG	55423	0.3727
SI02693054	UGAAUGAAUCACUUCAGCCUG	23367	-1.87715
SI02642486	UGAAUGAAUGAUGAGUGGGCG	51330	-2.2574
SI00117159	UGAAUGACCAUGCUGUUGCGG	51305	-1.8176
SI00373072	UGAAUGACUAAUGUGACUGAG	1802	-1.5908
SI00469063	UGAAUGACGGAGGUGCUGGAU	3933	-1.0271
SI00030443	UGAAUGACUCUUUAGAUUGAU	1875	-1.4504
SI00449673	UGAAUGACGUAGGUCACGCGG	122953	-1.0163
SI00063266	UGAAUGACCACCUUCACGCUG	1293	-2.2663
SI00411782	UGAAUGACACAUAUAGUCCUU	163051	-2.0375
SI00052724	UGAAUGACAACCACCUCCCUG	8323	-2.1748
SI00466074	CACAGGACCAGUAUCUUCCAU	337976	-1.4957
SI02644411	UACAGGACUAUAAAUCAGGUU	57717	-0.96208
SI03118325	UACAGGACUAGCUUUAGGGCA	25960	-1.7891
SI00140399	UACAGGACGAAUAGCACGCUA	83439	-0.91173
SI00061607	UACAGGACAAUCUCCCAUGUG	9332	-1.2038
SI00316953	UACAGGACCAAGUUGAGCGUG	54777	-0.94232
SI00422870	UACAGGACUGUGCUGCUUCUG	53828	-1.4257
SI00096768	UACAGGACAGCAUAGUAGCGG	23432	-1.6985
SI00012740	UACAGGACAGCGAAACUCUGG	733	-0.7818
SI03054464	UACAGGACCUGCAACUCCUUG	30819	-0.44341
SI00348684	UACAGGACAAAGUCUACCCUG	64084	-2.3004
SI00308518	UGAAUGAGGAAGAAUUGUGUU	253260	-0.195715
SI00011172	UGAAUGAGUUUGGUCUCGGUG	3949	-0.83296
SI00642880	UGAAUGAGGUUGAAACACCAG	374928	-2.1739
SI00470281	UGAAUGAGUGGGUUACUGCUG	84514	-1.3652
SI03041402	UGAAUGAGCUGCAAUGUCCGU	7837	0.11827
SI00680330	UGAGGGUUUAGCAUCAAGCGG	84759	-1.6168
SI00140182	UGAGGGUUCCAGGCCCUCCUG	81858	0.0049075
SI00051730	UGAGGGUUUAUUAAGAUCGCA	7455	-0.30077
SI00411082	UGAGGGUUGCUCGUCCUCGGG	219293	0.2283
SI00147875	UUCCUGCGGAAUUAGAUUCGG	54102	-1.258
SI03057572	AACAGGAUCACAGAGAUGGUG	2778	-1.0744
SI03076934	UACAGGAUUCGGUGCACUGGG	587	-1.3788
SI00669326	UACAGGAUGACAAUGUAGGAG	256144	-0.35377
SI00338786	UACAGGAUUAGAGAGAGUGGG	844	-0.33844
SI00446957	UACAGGAUUAACUUGUUACGU	3595	-0.36471
SI02636284	UACAGGAUGAAGACAAUGCCG	4161	-1.566
SI00668766	AACAGGAUGAAAUCCGACCAU	127074	-1.6599
SI00153587	UACAGGAUAUUGGCAAUGCUA	4257	-2.243
SI00390005	UACAGGAUGAAGGCAAUCCGG	55239	-2.4326
SI00671244	UACAGGAUCCUGACAUAGGAG	390079	-1.6893
SI03084081	UACAGGAUGAGCCUCUCUGCG	2253	-2.2663
SI00732557	UACAGGAUUCUUCAGAGUGUG	6707	-1.3532
SI00144781	UUAACGUAGGUCAACAUGCGA	84955	0.94283
SI00077392	UUAACGUAUAAUACUGACCUU	9241	1.2349
SI02641471	AUAACGUAUGCCAACCGUCUG	23484	-0.43889
SI00373947	UUAACGUAUCUGAAGUCCGGG	1826	-0.95751
SI00729239	UUAACGUAAUUGAAGAUUCUG	6651	-2.5351
SI00763595	UUAACGUAUUUCCUAGACCUU	7479	1.0265
SI03094973	UUAACGUACACCUGGAGGCAG	10242	0.79434
SI00762258	UUAACGUACAGAUACCAGGUG	22884	0.74736
SI00038941	UUAACGUCCACCAUCUGCUUG	4908	-1.1225
SI00076937	UUAACGUCACGUUCUCACUGG	7075	-0.12946
SI00482902	UUAACGUCUCUCAAGUUGGAU	154872	-0.81738
SI00017472	UUAACGUCCAUCAUCGCGCCG	3363	0.43485
SI00665294	UUAACGUCUGUAACAAAUCGA	116448	-0.23973
SI00030485	UUAACGUCCACCACCAGAGCG	1890	0.25991
SI00137683	UAGGUAUUCAUCUAUGACGGU	23491	0.87311
SI03055108	UAGGUAUUAAGCUCAAACUUG	2651	0.4843
SI00439355	UAGGUAUUGAAGAUGACUCUU	389643	0.10334
SI03071474	AAGGUAUUCAUUCGUACCCUG	5775	0.45592
SI00751835	UAGGUAUUUAGCAUAUCGGUG	254187	0.27218
SI00368886	UAAAUAAAUAUCUUCUUCUUU	92293	1.7213
SI00628901	UAAAUAAAUAAAUAAAUUCCA	23101	0.71176
SI00071533	UAAAUAAAUAACGCGCACGCA	5293	1.1857
SI00740369	UAAAUAAAUAAAGCCCUGGCG	6903	-0.83854
SI00728252	UAAAUAAAUAAGAUGAUGCCC	9751	1.1586
SI00116319	UAAAUAAACGUGUUCGACCCG	51533	0.33585
SI00698964	UAAAUAAACAGUAACAGGCUU	10125	0.84794
SI00461048	UAAAUAAAUAAUUCAAUACUG	84530	0.74058
SI00447930	UAAAUAAAUGUAUUAAGCUUU	11172	1.3627
SI00012145	UAAAUAAAUAGGGAAGCGGUU	3553	0.73262
SI00508487	UAAAUAAAUGCCUUCAGCCAU	387763	1.1086
SI02660350	UAAAUAAAGGCCGCCGAGGUG	9463	1.05086
SI00296695	UAAAUAAAGAUGAUAUAGCAG	23294	1.2506
SI00346549	UAAAUAAAUUAAGUCAACCUG	9469	0.68766
SI00739214	UAAAUAAAUAAUCAAACAGAG	29114	1.3991
SI00429401	UAAAUAAAGACCACAAAUGUU	51280	1.326
SI00496720	UAAAUAAAUACAUUAACUGGG	286135	1.0781
SI00731283	UAAAUAAAGAAACAACUGCUU	60559	1.7648
SI00674562	UAAAUAAAUAACAAUGUCCCA	390157	1.4494
SI00645568	UAAAUAAAGCUAAACAUUGUU	9645	1.3829
SI00773535	UAAAUAAAUAAAUUCACGGCG	85446	0.72934
SI00380646	UAAAUAAACAUCAUCAUCUAU	22905	1.1754
SI00363657	UAAAUAAACAUUUGCACUCUG	22907	0.19789
SI00555513	UAAAUAAACCAACUCCUUCAA	645090	1.1019
SI00292964	UAAAUAAACGAGUAAAUGGUA	10962	1.2193
SI00767319	UAAAUAAAUUUAUAUUCCCUG	643836	1.2379
SI00394128	UAAAUAAAGCACAAUAUUCAU	79875	-0.14931
SI00379764	UAAAUAAAUACACUAAAGCCU	2026	0.62785
SI00395017	UAAAUAAAUACACAGUCCGGU	80139	0.95267
SI00069461	UAAAUAAAUACACAGUUCCAU	9518	-0.13283
SI00710241	UAAAUAAACAGACUCCCUGGG	140700	1.2958
SI00702590	UUUCCAUAGACUUCAAGGCUG	51458	1.4948
SI00416535	UUUCCAUAUGUUAUGAUGGGU	389762	2.1849
SI00292957	UUUCCAUAAUAUUUCCUCCUG	10962	1.0908
SI02757853	UUUCCAUAAUAUGUAGAGGUG	91039	1.0214
SI02778356	UUUCCAUAUACACACGCCCGG	56956	0.17585
SI00355334	UUUCCAUAUAAACUCAUUCAA	1447	1.5015
SI03054562	UUUCCAUAUACCAACGCCUUG	3073	1.5381
SI00740355	UUUCCAUACAGUCUGACCGUG	6903	0.86336
SI00316092	UUUCCAUACAGGGCAAACCGG	219654	-1.2238
SI03086097	UUUCCAUAGGAGACGAUGCCG	1511	0.94553
SI00310338	UAAAUAACUUCAUAUACACUU	56751	0.52215
SI00440979	UAAAUAACCUGCAUUCACCGA	3237	0.53848
SI00718102	UAAAUAACAAUGUUCAAGGUU	57619	1.3198
SI00074473	UAAAUAACUAGACAAGGUCUG	2268	0.9101
SI00448952	UAAAUAACAAUAACUUACGUU	64843	1.6607
SI00748300	UAAAUAACUAAGAGUUGGCUG	29766	1.0863
SI00640892	UAAAUAACAAACCACUGCCAG	169166	1.756
SI00712782	UAAAUAACUGGAAGGACCCAG	85508	1.5968
SI00359667	UAAAUAACUUGAAUUCAUCUG	339479	1.7391
SI02655751	UAAAUAACACUGGCAGGUGGG	1397	1.0443
SI00756217	UAAAUAACCGUCUUUAUUUAG	54346	1.8111
SI00678398	UAAAUAACAAACUAAAUUGAG	59351	2.3694
SI00455294	UAAAUAACUUUCUUAACCCUG	23376	1.7605
SI00637231	UAAAUAACUAAUAUUAAGCUU	202052	1.1491
SI00779093	UAAAUAACUCAGUAUGCUGGG	64375	1.4743
SI00432390	UAAAUAACAGAACUACAGCAG	29105	1.3782
SI00655837	UAAAUAACCAUGUCCACGCCA	56926	0.67855
SI00701365	UAAAUAACUUAUAACUGCUUG	473	1.1463
SI00491631	UAAAUAACAAAGUGACACCUU	284018	1.2916
SI03084543	UAAAUAACAGAGUUGGCGGCG	415116	0.70453
SI00404579	UACCAUUUCAAUACACUUCUA	132320	0.67279
SI03099754	UACCAUUUCAUCACUCACCAG	204	0.45519
SI00720167	UACCAUUUCUUUGUUAUUCUG	6565	0.53706
SI02646945	UACCAUUUCAGACUUAGCCUA	83700	0.64614
SI00453404	UACCAUUUCAUUAAUGUCCAG	23384	0.47109
SI00304759	UACCAUUUAAUCACGUAGCUA	116969	0.57253
SI00070462	UGGCAUAUUCUAACACUCCGG	2475	-0.55843
SI03019247	UGGCAUAUAAAUUAGACUCUG	10272	0.26749
SI03061282	UGGCAUAUUGACCGCACCGUG	55114	-0.17901
SI00289387	UCCGACUGAAUCUUCAAGCGG	21	0.23183
SI00637637	UCAUGGUAUCAUCUGGUCCUG	66000	0.14713
SI00403515	UCUAGAUAUAGAAUUAUCCAG	219287	0.37952
SI00337617	UUUCCAUCCGUGUCAACCGCG	51806	0.27273
[truncated: 67,065 more rows]
