# Supplementary material for: Growth-restricting effects of siRNA transfections: a largely deterministic combination of off-target binding and hybridization-independent competition
Source: Nucleic Acids Res. 2018 Sep 12;46(18):9309–20. doi: 10.1093/nar/gky798 (PMC6182159; doi:10.1093/nar/gky798)
Supplement: Supplementary Data [file gky798_supplemental_files.zip › qiagen_genome_wide_data_salmonella.xlsx]

## Sheet: HeLa_Salmonella_gw_QU
Catalog_id	siRNASequence	Gene_id	cc_zscore
SI00678461	UUGGUUUAAGAUGAGCUGCGU	5089	1.14616
SI00100401	AUGGUUUACAAUCUCGCUCGG	6777	0.722584
SI00759542	UUGGUUUAGAAACUGCUUGUG	7415	-0.908838
SI00756140	UUGGUUUAGAGACAUAUGCCU	222643	0.467777
SI00424676	UUGGUUUAGUAGAUCCUUCUG	168391	-0.721318
SI00389438	UUGGUUUAUUUCAAGUUUGUA	55177	0.295701
SI00121275	UUGGUUUAAAUCAAUCCCUUG	55277	-0.266859
SI00117201	UUGGUUUAUUGGCUCAUCCAG	51308	1.03806
SI00408359	UUGGUUUAUAACCUCAUUCGU	283450	-0.16979
SI00649796	UUGGUUUAUCAUCUAUCUGGU	10884	-0.151038
SI00326284	UUGGUUUAUCACUUCUCUCUG	92667	-0.20619
SI00302120	UUGGUUUACAAUAAACUUGGG	93663	0.16554
SI00317653	UUGGUUUAACUUCUCUUCCUU	57103	-0.369443
SI00467950	UUGGUUUAUAAUUUGAAGGCU	27074	2.23487
SI00434084	UUGGUUUAAGAUAAGCAGGGU	3045	-0.273477
SI00377272	UUGGUUUAUUUCUUAAAGCUG	83939	0.328792
SI03103835	UUGGUUUCCAUGAGGCGCCUC	56675	0.0309669
SI00320922	UUGGUUUCUCAACUCUAUGUG	161502	-1.09525
SI00087325	UUGGUUUCCAGCAAUCUCGUU	9612	2.10251
SI00424396	UUGGUUUCUAGCAAUCACCUG	2591	-0.438935
SI00325269	UUGGUUUCGAGUAUGAGCCUU	55857	-0.697051
SI00458248	UUGGUUUCUAUUACAUUUCUG	57545	-0.917662
SI00372344	UUGGUUUCCAUACCAUGCCGG	116092	1.57194
SI00474789	AUGGUUUCCAUGUACUUCCGG	129285	-0.0407318
SI00739942	UUGGUUUCCAAGAUUUCUGUG	54662	-0.273477
SI00455525	UUGGUUUCCCAUUUCUUCCAG	285527	-1.34344
SI00408793	UUGGUUUCCACGACUGCCGAG	257240	-0.95296
SI00670439	UUGGUUUCAUCAGCGGAGGUA	401667	-0.570199
SI00431697	UUGGUUUCUCUCAAGGACAUC	2946	-0.165377
SI00637399	UUGGUUUCUUGGAAGAACGUG	283991	-1.35558
SI00719551	UUGGUUUCCAUAAUCUUCCUU	23086	-0.145522
SI00737835	UUGGUUUCUGCUCCAAUCCUG	83851	-0.63528
SI00467859	UUGGUUUCUUAUAUUUCCCAG	22798	0.27033
SI00328223	UUGGUUUCCAAACAGAAGGGA	51301	0.268124
SI00321062	UUGGUUUCUAGGCUGUUCCAC	79652	-0.712494
SI00084357	UUGGUUUCCUUGAAGCGCCUG	3550	-1.58722
SI00740467	UUGGUUUCAAAGCACACUGGU	26608	-0.140007
SI00427987	UUGGUUUCACCUCUGAUCGGA	11010	0.00780266
SI00297199	UUGGUUUCAUACCGCAUCGAU	221656	-0.804047
SI00756399	UUGGUUUCGGAGCCUGUGCCG	123904	0.0210393
SI00689381	UUGGUUUCAAAUUGCCUCCUU	10623	0.307834
SI00362061	UUGGUUUCUAUCUAGGAAGCU	1670	-0.0274952
SI00695226	UUGGUUUCUGAGUUCUUCCAA	55269	-0.475336
SI00341348	UUGGUUUCCAUCUAUUGCGCA	83461	0.144582
SI00318220	UUGGUUUCUCAUGCCACCCAG	55102	-0.499604
SI00344106	UUGGUUUCAAAUUCUUACCCU	90634	-0.43342
SI00712019	UUGGUUUCUCACCAUACCCUG	4250	-0.628661
SI00127407	UUGGUUUCUACAAAGCGGUUG	57410	0.639854
SI00394660	UUGGUUUCAAUUAUCCACCAU	4883	-0.110224
SI00748202	UUGGUUUCUAAGAAGCUCUGG	55217	0.0795014
SI00054096	UUGGUUUCUAUAAUAUCCAGU	8518	0.265918
SI00335300	UUGGUUUCUAACACUGUUCUA	158314	-1.12173
SI00311969	UUGGUUUCUAAGUUUAAAGGG	8553	-0.356206
SI00450884	UUGGUUUCGCUGAUGUCCUUG	23416	-0.802944
SI00131523	UUGGUUUCUACUCCAGAGCGA	60675	-0.307672
SI02653868	AUGGUUUCCAUGCACACUGUG	10682	0.168849
SI00657888	AUGGUUUCCAGCUUCCUCUUG	4778	-1.44161
SI00736064	UUGGUUUCAGGCUUGACACUG	10209	-0.549241
SI00685244	UUGGUUUCUAUAUGAAUGGAG	26207	-0.519459
SI00610218	UUGGUUUCUCUCAAGGAUGCC	442245	-0.507325
SI00347865	UUGGUUUCCGUCACUUUCCCU	149461	0.396079
SI00158697	AUGGUUUCGGUAAUGUUCCAG	285237	0.273639
SI00711459	UUGGUUUCCACACAGAAGCUG	10067	0.143479
SI00076888	UUGGUUUCGGAACACCCGGUG	7032	-1.03569
SI00357875	UUGGUUUCAAAUUAAUUAGGG	158801	0.689492
SI00638876	UUGGUUUCUUGACUCCUCUGG	220382	-0.29995
SI00413819	UUGGUUUCAGAUUUCUGUGUG	146212	0.935474
SI00318829	UUGGUUUCAAUUAUCUUCCGA	63894	-0.703669
SI00499506	UUGGUUUCUGAUGUUCUGGAG	339568	-0.896704
SI03048626	UUGGUUUCCCAAGCCGACGAU	8832	-1.20004
SI00681303	UUGCGUAAGAUGUCAUUCCAU	79031	-0.371649
SI00038066	UUGCGUAACAAAUUCCAGCCU	4507	1.35464
SI00342104	UUGCGUAACGAUUUGAUUCAG	344387	1.10093
SI00706419	UUGCGUAAGAAUAUCACUGUA	6166	0.0905319
SI00493024	UAUGUCUUCUUCAUUCUCCAG	284661	-1.11842
SI00404313	UAUGUCUUGAUACAGAUGCUG	122060	-0.602188
SI00448427	AAUGUCUUCCAUUCAAUGCUU	389123	-0.998185
SI00431690	AAUGUCUUCGCGAAUCUGCUC	2946	-0.861406
SI02656045	UAUGUCUUCACUCUUCAGGGU	3297	-0.647413
SI00346640	UAUGUCUUUAUAGCUACUCUU	4166	0.621102
SI00509397	UAUGUCUUCAUGCACAUUCAU	387856	1.45501
SI00080556	AAUGUCUUCGACAAACUUGGG	10085	-0.932002
SI00414183	UAUGUCUUUGAAUUAAGUGUG	129852	-0.802944
SI00342202	UAUGUCUUCCUGAAGAUCCAC	1038	-0.949651
SI00712810	UAUGUCUUCAAUGAGUUCCUG	57758	-0.425699
SI03043376	UAUGUCUUCCAGUUGGCGGCU	200081	-0.137801
SI00724682	UAUGUCUUUAAUAACAUCUUU	64116	0.0861197
SI00613410	UAUGUCUUCAUCCUCAUAUAU	442454	-1.6512
SI00357406	UAUGUCUUUGAAAGUAAGUUG	8269	-0.404741
SI00409227	UAUGUCUUUAUAUUAAACCUC	400359	0.669637
SI03096156	UAUGUCUUCACAGGUAAGCAG	122011	-0.905529
SI00716919	UAUGUCUUCAAGACUAUCUUG	151648	0.304525
SI02627044	UAUGUCUUGCAAAUAUUCCUC	969	-1.10298
SI00458878	UAUGUCUUCACAGAAACCCUG	57608	-0.861406
SI00767165	UAUGUCUUUACCUCUAGUCUU	92822	-0.882364
SI00074172	AAUGUCUUUAUUAUUGGCCUU	2063	-0.651825
SI00494543	UAUGUCUUCUUCAUACUGUUU	285331	0.318865
SI03033716	UUGGUUUGCUGAUACACGCUU	23460	-0.179717
SI00697074	UUGGUUUGGAAUGUGUCCGUG	23518	-0.26024
SI00120540	AUGGUUUGGAAAUCCAAUCUG	54475	1.69658
SI02658922	UUGGUUUGCUUGCUAUCCGGG	9107	-0.668371
SI00352989	UUGGUUUGUGACACAAUCUGG	9362	0.0607494
SI00451927	UUGGUUUGUGAAUAUAUUCUU	23517	-0.612115
SI00094997	UUGGUUUGAGAAGUCCACCUA	8301	0.109284
SI00734258	UUGGUUUGGGAAAUAAUGCUU	6769	0.104872
SI00002646	UUGGUUUGAGAAAUUAUCCAA	2153	2.15435
SI02649395	AUGGUUUGCUACUAGAGGCGU	57144	-1.15151
SI00693826	UUGGUUUGCCCAUCACUGCGU	260429	-0.0330104
SI00292649	UUGGUUUGGAAGUAGGACCAG	141	-0.756616
SI00701729	UUGGUUUGUAUCAUUCUCUGU	5991	0.280258
SI00775110	UUGGUUUGUAUAUUACUUGUU	91392	-0.0528655
SI00404628	UUGGUUUGUGAAAUAAACUUU	157753	-0.413565
SI00401114	UUGGUUUGUAACAAGAACCAC	79843	0.558228
SI00373863	UUGGUUUGGAAGACAGUCCGG	1823	-1.75268
SI00410683	UUGGUUUGAAAUUAACACCUU	164045	-0.0506594
SI00727531	UUGGUUUGCAUCAUGGUGCUG	6525	-0.355103
SI00089103	UUGGUUUGUCCACAGGACGGA	5817	-0.841551
SI00007952	UUCAAACGUCUCAAACACCUU	7054	-0.267962
SI03039876	UCAGAAGCUGAACUACUCGGU	5024	0.0629555
SI00480214	UAUGUCUACAGAGUUCAUCGU	149281	1.7396
SI00746130	UAUGUCUAGAAGAUAUCUGUG	7103	-0.387092
SI03088799	UAUGUCUAUACCAUACCUGAG	1021	-0.133389
SI00123683	UAUGUCUAUGACGUGGUCCAG	54461	0.201941
SI02223333	UAUGUCUCUGAACUAGAGGAG	8517	-0.8592
SI00336945	UAUGUCUCGGUGUCCCACCUG	9478	-0.693742
SI00449218	UAUGUCUCCGAUAAAUGCGUU	3697	0.126933
SI02641415	UAUGUCUCUCUGAAGCUCCUG	23345	-0.378267
SI00135268	UAUGUCUCCAUAAAGAUCUUA	50836	0.362987
SI00484463	UAUGUCUCCUUCACCUUUCUG	167127	-1.16144
SI00323190	UAUGUCUCUUAAAUAUUCCUU	80267	-0.890086
SI00348194	UUAUCAUUUCAUGAUAGGGUU	93978	1.78262
SI00634592	UUAUCAUUCCAAGUUCCUCAG	219902	-0.316496
SI00049707	UUAUCAUUCGACACUCUCUUG	7058	0.461159
SI00360451	UUAUCAUUUAAGUUUCAUCUG	51164	1.8488
SI00439348	UUAUCAUUUCAUUUCUUUCUA	389643	0.688389
SI00164514	UUAUCAUUCCGUACAAACGCA	28227	2.07162
SI02707285	UUAUCAUUGCUGGUUCAGCUG	2922	-1.13276
SI02779959	UUAUCAUUUGCUCUAUAGCUA	51	0.715965
SI00738556	UUAUCAUUUACUUACUACUUU	6872	0.94871
SI00759738	UUAUCAUUGAAAUAAAUCGAA	8615	1.84108
SI00313355	UUAUCAUUGAAUAUCCAGGAG	65980	0.0221424
SI00736351	UUAUCAUUCAUAAACCUCCGG	25830	-1.12062
SI02662681	UUAUCAUUCACAACCGUCGUC	5336	0.212971
SI00112679	UUAUCAUUCGAUACCCUCGGG	51067	0.0938411
SI00097895	UUAUCAUUCGUUAACAGCUGU	26269	2.14442
SI00650475	UUAUCAUUCACAUAUUUCAUU	4489	1.13954
SI00314349	UAAGACUGGGAACUAAUCCUG	79908	1.57525
SI03086468	UAAGACUGCGGACUCCCGCCG	7291	0.0232455
SI00127897	UAUGUCUGGAACUCUAUGGCG	29993	0.0397913
SI00110607	UAUGUCUGCAUAACAUUGGGA	23484	-1.25961
SI00534709	AAUGUCUGCCAGGAGGAGGUG	100287898	-1.59053
SI00479157	UAUGUCUGCGUAUGGACCAGG	644694	-0.340763
SI00379211	UAUGUCUGCGAGCAAAUUCUG	146956	-0.0738236
SI03040121	UGCGUUGAUGACAUCAGCGGU	26227	0.236135
SI03065496	UAUAGACCACGGCAGGUGCUG	27429	0.0188332
SI00346738	UUAGACAAUAAAUUUCAGGAU	83539	1.02482
SI02778524	UUAGACAAGAACUAGCCUCAU	57761	0.557125
SI03062402	UUAGACAAUGCCGUGCCAGUG	10133	0.960844
SI00164773	UUAGACAACCAAGCUAAGGUU	341116	0.281361
SI00062321	UUAGACAAGGUUGAAUUCCCU	9630	0.755675
SI00619745	UUAGACAACACAAUCUCCGAA	55565	2.22826
SI00058422	UUAGACAAAUUUCCGCGCCUU	9034	1.10314
SI00704102	UUAGACAACUUUAUCCAAGUG	122665	1.87528
SI00019250	UUAGACAAUGAGAUGGAUGGG	5739	2.34187
SI00015869	UUAGACACCAGAAUAAAUCAG	1816	-0.127873
SI00352100	UUAGACACAAUAAACAUGGUU	1353	0.703832
SI03290763	UUAGACACCGUGGAGAACGGC	728294	0.959741
SI00395647	UUAGACACGUGUAUGGUCCAU	84931	2.07934
SI03035235	UUAGACACCAGGAGGUGCCUU	55450	1.00607
SI00086660	UUAGACACUGAUCCAAAGGUU	5783	0.101563
SI00006825	UUAGACACUCUAAUGUGGGUU	5538	1.52009
SI03095617	AUAGACACGAUCCAGACGCAG	680	-0.240385
SI00005425	UUAGACACGGUGGUGAUGCCU	4353	0.348647
SI00464975	AUAGACAGAGAGAAGUGAGGG	286887	1.26639
SI03056256	UUAGACAGGUCCACGCCUGUG	2319	-0.905529
SI00004760	UUAGACAGGAUCAUCCUGGGC	3753	-0.308775
SI00513534	UUAGACAGCAUCCUGGGCCUG	388327	-1.03679
SI00440706	UUAGACAGCACGGCCUCCCUG	3219	1.9547
SI03090794	UUAGACAGAUAUCCACAGGAG	122769	-0.868025
SI00157955	UCGAGGAUAAAUUUCAACGGG	286827	0.646473
SI00085988	UUGCAAGCCACAAAGUCCCGG	5407	0.0850167
SI00332766	UUGCAAGCAAUCUUGUUGCUU	113402	0.959741
SI03026751	UUGCAAGCCAAUACAAGCUUU	116225	0.267021
SI00746179	UUGCAAGCUGAGAUGGUUGGU	9032	0.236135
SI02629116	UUGCAAGCAGCCUUCAGGCGG	5214	1.09542
SI00124607	UUGCAAGCUUUGACAAGUCUU	56603	0.462262
SI03027815	UUGCAAGCAGAACUGACUGUU	51561	2.03743
SI00691782	UUGCAAGCAAGCAUCGGCCUA	84366	0.43248
SI03110163	UUGCAAGCUAAAGAUAUAGUA	2252	-0.421286
SI00463890	UUAGACAUUCAAUAAGCCCAU	51088	-0.240385
SI02777383	UUAGACAUGCCUGAUUUCUUG	5297	1.4131
SI00690151	UUAGACAUUCUUAUUUCUGGA	5452	-0.403638
SI00693553	UUAGACAUGUUCUUGAUGGUC	201161	-0.0142585
SI00487452	UUAGACAUAGACUUCCGCGGU	221955	0.680667
SI03077753	AUAGACAUACUUGCCAUCGGG	5444	-0.476439
SI00362831	UUAGACAUGAACAGGUUUCAU	91319	0.648679
SI02777845	UUAGACAUUAUGCCUGAUGAG	54407	-0.829418
SI00009842	UUAGACAUCAAGCUAACCUAU	5896	0.413728
SI00305970	AUAGACAUUGACUAAGGCCAA	22809	0.0684708
SI00723401	UUAGACAUUGUCCCAAACCUU	10559	1.95139
SI00644259	UUAGACAUUCUUUCAAUGCAG	152100	-1.11621
SI03063137	UGGGCCGCAAGGUUCCUUCUG	6343	-0.457687
SI00636034	UGGGCCGCCAGCACGAUCCUG	65990	-1.16033
SI02631895	UGUCGGUGGUGGAAGCUCCGG	8698	-0.533798
SI03082611	UCGAGGAGCUCAACCGCCCGG	64130	-0.564684
SI03096457	UCGAGGAGGAAGCUCUUCCAG	1734	0.354163
SI03118129	UUCACGUCAAUAUUAGUGGCA	11095	0.44351
SI03067687	UUCACGUCCUGGCAGACGCUG	129804	0.494251
SI00582981	AUCACGUCGUAGUAGCCGCGG	440829	-0.847066
SI00128632	UUCACGUCUUUGGCGGCGCUG	2775	-0.229355
SI00568848	UUCACGUCGCGCAUCAGGCCG	317762	-0.721318
SI00568862	UUCACGUCCUUGAGGCCGCGG	317762	0.580289
SI00720895	UUCACGUCUUCGCUCUCCGUA	6572	-0.36834
SI00443289	UUCACGUCUAGCAGCACCGAA	126393	-0.174202
SI00040852	UUCACGUCCGCCUUGAUUGAG	5271	-0.0131554
SI00149688	UUCACGUCUCACUACUACCUU	126014	0.960844
SI03096681	AUCACGUCGAAGGCGGUCCAG	3362	-0.914353
SI00721665	UUCACGUCGUUCUGCAUCCUG	1468	-0.593363
SI00112560	UUCACGUCAACAAUUGCCGCA	51061	-0.349588
SI00319564	UUCACGUCCACAGAGACGUUG	122618	0.650885
SI00692139	UUCACGUCUUAUUUCAUUCUU	63976	0.797591
SI00008253	UUCACGUCAAAUCCAUUCUGG	7454	0.481014
SI00013510	UUCACGUCAAAUUUAUGACAG	729230	0.31004
SI03085173	UUCACGUCUCCGUUGGCCGCG	6881	-0.345176
SI00321398	UUCACGUCGGUGUCGUACCAG	283987	0.0651616
SI00085736	UUCACGUCAAUGUAGUGGCAA	5264	-0.112431
SI00287392	UUCACGUCCAGAGCCAUCCGG	1022	-0.649619
SI03096009	UUCACGUCUGCUCCGCAGCAG	7186	0.635442
SI00692678	UUCACGUCUACUCCUUUGUUG	145270	1.63481
SI00116004	UGUAGGAGUAGGCAUAACCUU	51512	-0.911044
SI00451276	UUCACGUAUUUGCUGUUCGGG	253980	0.186498
SI00656096	UUCACGUAGGUCCAUACCCUU	57447	0.37843
SI00760508	UUCACGUAGAGGACCUCCGUG	57617	-0.470924
SI03066917	UUCACGUAGCGCACCUCGCUG	147746	0.347544
SI03038763	UUCACGUACAUUAUGGAUGGU	3682	-0.276786
SI03050446	UUCACGUACUAGCCGUUCCAU	5311	-0.177511
SI03067316	UUCACGUAACUUCUGCCGCUG	58508	-0.201778
SI00336931	UUCACGUAUUCUAUCACUGUG	81928	0.959741
SI02779462	UUCACGUAGACGAUGACGGUG	219699	0.139066
SI00136367	UUCACGUAGGAGAACACGCCA	79581	0.178776
SI00306362	UUCACGUAGUCCUUCUCCCAU	479	-0.506222
SI03062479	UUCACGUAGACCACAACAGUG	137970	-0.309878
SI02624454	UUCACGUGCACAGAGAGGCGG	2911	-0.27458
SI00386848	UUCACGUGUGAGUUUCUUCGA	8823	0.627721
SI00499107	UUCACGUGUACCAUGUUCCCG	339453	-0.167583
SI00013783	UACGUCUUAGGUAACACGCAG	128	-0.301053
SI00021819	UACGUCUUUCACGCAACCCUU	32	-0.0914725
SI00342188	UACGUCUUCCAACAAAUCCAU	1038	0.770015
SI00342181	UACGUCUUCCACCAAAUCCAG	1038	-0.0727205
SI00130564	UACGUCUUAUACUCGAUGCUG	58985	1.33699
SI00433517	UACGUCUUGCAGCACAUCCCA	57817	0.33872
SI00684957	UACUAUGUUAAGACAGUGGAG	5303	1.79806
SI00463918	UACUAUGUUGUUAUCAUUGUU	89857	1.80909
SI00091238	UACUAUGUCCUUGUGACUGUA	10922	0.215177
SI00340753	UACUAUGUCUUCAAGAUCCUU	83692	1.25315
SI00313033	UACUAUGUCCAGCUCAGCCAG	128859	-1.75599
SI00738703	UACUAUGUCAUCAGAAACCAG	9013	0.872599
SI03109393	UUCCCAUACCCUAUGGUCGUA	54207	-0.372752
SI03051741	UUCCCAUAGGACUAAUCCCAU	92	0.118108
SI00103845	UUCCCAUAUUCAGCAUUCCUG	7923	-0.117946
SI00019152	UUCCCAUAUAAGAUGAGUCAA	5732	1.34912
SI00404803	UACGUCUCCAUCGCUCUCCUG	254122	0.524033
SI03030377	UACGUCUCCACCUUGUUAGUU	5744	-0.284507
SI03113810	UACGUCUAGAAGGCGACUGGA	5796	-0.36834
SI00301462	UACGUCUGUCGUGUAGAGGUU	5702	-1.60818
SI03060379	UUCACGUUGCGGAUGAGCGUG	23203	0.169952
SI00382970	UUCACGUUACCAUUCACCCUA	10144	0.31004
SI00649194	UUCACGUUCACAGAACAGCUA	122704	2.01206
SI00139489	UUCACGUUCAGAGUAACGCCG	81545	1.41641
SI00754467	UUCACGUUGAUCUCCAUCGGA	7325	-0.759925
SI00632625	UUCACGUUGGUCAGGCCCUGG	84326	1.31934
SI00677922	UUCACGUUCACGUUUAUUCAA	84875	1.84439
SI00338744	UUCACGUUGAGCCUCUUUGUG	57513	0.307834
SI00301994	UUCACGUUCACACACUUUGUG	55843	0.533961
SI00644301	UUCACGUUGAACUCGCAGUUG	441478	0.559331
SI03246866	UUCACGUUUGGAUAGCUUCUG	54069	1.18146
SI02638433	UUCACGUUCAUCCUCGUCCUU	11124	-0.28561
SI00471786	UUCACGUUCUCCUCCAGCGGC	115098	0.250475
SI00117964	UUCACGUUGUGCGACAGGCGG	3229	-0.198469
SI03109043	UUCACGUUGUCUCUUACGGUA	55904	0.36409
SI03100573	UUCACGUUACUUAUGGCACAG	10840	0.118108
SI03058608	UUCACGUUGAUCUGUACGGUG	27253	0.334308
SI00729652	UUCACGUUUGCAACUGUCCUA	6657	0.0894289
SI03119214	UUCACGUUGAACAACGAAGCA	9572	1.36015
SI00770007	UUCACGUUUAUUAAUACUCUU	7760	0.776633
SI02627289	UUCACGUUUCGAUUCCGUCUG	1511	-0.216118
SI00743848	UUCACGUUUGGAUUUACUCUG	63892	0.980699
SI00363524	UACUCAGUUGUAUUAACGCGG	207063	-0.0308043
SI03084494	UACUCAGUCAUCCACAGGGCG	596	-0.401431
SI00395451	UGUUACUGCAAGAUUGUCCUG	84908	-0.87354
SI00437521	UGUUACUGCAGCGAGAGGCUC	8342	-1.0743
SI03072580	UGUAGGAACUCCUCAAACCUG	4967	0.0298638
SI03052091	UGUAGGAACACUCAUCACCAU	3739	-0.828315
SI03027360	UGCGAUAUAUUUAAGAUUGUU	7096	2.63859
SI00467152	UAACAUUUCCGGCAGCUGCUG	3887	0.679564
SI00322259	AAACAUUUCAUCUCUUCCCAG	56005	2.12788
SI00012117	UAACAUUUCGUGCUUUGCCUU	3552	0.510797
SI00395724	UAACAUUUCAAAUAUAAGUGG	84935	1.29948
SI00724304	UAACAUUUAAAUAUAGAUGUU	55089	2.11244
SI00084896	UAACAUUUCAUAGAGGACAUG	2842	1.00276
SI00687169	UAACAUUUCGAAGACUAGGGU	5346	0.734717
SI00420091	UAACAUUUCAGACUUCCUCUU	158521	0.802004
SI00755083	UAACAUUUAAAUAAAUCCCUG	165324	1.17263
SI00325227	UAACAUUUCAGAAGACACUGA	140836	1.4142
SI02651117	UAACAUUUAAAGACAAACCUG	6427	0.509694
SI00408520	AAACAUUUCAAAUAUAAUCUU	285464	1.33809
SI00124859	UAACAUUUGGGCCCUGCGCUU	56832	0.227311
SI00372855	AAACAUUUCAGUAUAUUCCUU	29980	-0.666165
SI00341327	UAACAUUUCGAUACAGUGCAG	157313	1.6293
SI00370426	UAACAUUUCCAUAAGACGCUG	1657	0.117005
SI00728903	UAACAUUUGUAUUUCAAUCGG	83891	1.1958
SI00463974	UAACAUUUAAAUAAGACUCUA	57563	2.0639
SI03091130	UGCGAUAAGAAGUCACUCGAG	132724	-0.0694113
SI00674464	AGCGAUAAUGAAUAUCAGCAU	390152	1.95139
SI03039799	UGCGAUAGUCACUAUCUCGGU	10497	1.57414
SI00066696	UGUUACUCUUAUCAGCUGCUG	8314	0.122521
SI00139167	UGUUACUCCACCUUAGGUCUG	54361	-1.34124
SI00747950	UAACAUUGUCAGCCUCUCGGG	10330	1.04357
SI03066679	UAACAUUGAGCCUCUUCGCUG	38	0.516312
SI03092586	UAACAUUGGCCAAUGACAGAG	140	0.649782
SI00115899	AAACAUUGUCAUCUCAACCUU	50852	0.13686
SI00774536	UAACAUUGCAAAUAGGCGGAG	84627	1.17263
SI02648282	UAACAUUGUAAUACCAUAGUU	123606	1.02923
SI03074750	UAACAUUGGAGAUCCGAGUGG	8840	0.543888
SI00414239	AAACAUUGUGCAACCAUCCUG	283982	1.04247
SI00468748	UCAAGCACGAAGUUCUUCCAG	353140	-0.655135
SI00461895	UAACAUUCACAUUCAAGCCUA	123720	2.29113
SI00672511	AAACAUUCUGUGGUUACGCCA	403274	1.75504
SI00716513	UAACAUUCUAAGGUCUACCAG	6432	1.95029
SI00080969	UAACAUUCCUUCUUACGGGCU	10146	0.7645
SI00418068	UAACAUUCUCAGUUCUUCCAU	388512	0.0695739
SI00675409	UAACAUUCAAUAGAUAUCCAA	9885	1.89844
SI00049413	UAACAUUCACUCCUAAACGCU	7038	0.731408
SI00106323	UAACAUUCCUAGAACGAGUGG	27286	0.746851
SI00025417	UAACAUUCCUUAGGCACCCGG	1501	-0.0131554
SI00017143	UAACAUUCUCACAACAAGCUC	3156	1.79034
SI00628047	UAACAUUCCACCAUGGUCGUG	83742	0.702729
SI00343126	UAACAUUCACUGUAUAGUGGG	1952	0.421449
SI00369026	UAACAUUCGAUACCUACCCUU	160335	1.51017
SI00650041	UAACAUUCCAUAUACAUCAUG	64965	1.80358
SI02638062	UAACAUUACUUGGAUUACCAG	10892	0.246063
SI00404334	AAACAUUACAGUUUCAUCCUU	122060	2.50402
SI02223774	UAACAUUAACAUUACAUGCUU	1612	1.4848
SI00344414	UAACAUUAUAACAUCUUACAG	51015	1.05129
SI00719173	UAACAUUAAAGUAUAUGUCUG	57568	2.06059
SI00450765	UAACAUUAAAUUACCUUCGUA	89890	0.81855
SI02661554	UAACAUUAGGUCAGGGAUCAG	7940	2.44997
SI00463610	UAACAUUAGUCCAAUGUCCUG	59349	1.93153
SI00771925	UAACAUUAUAACAUUUACUGG	55900	1.86976
SI00678979	UAACAUUAUAACAUUGUUCUU	56138	1.86645
SI00670782	UAACAUUACCCAUAAAUGCUA	119682	0.865981
SI00094752	UAGAGGGUUAUAUACAAACCA	7200	-0.680505
SI00446649	AAGAGGGUAUUUAUUUAGGGU	3543	-1.04451
SI00647493	UAGAGGGUCAGCAGCUGUCGG	64598	-1.08422
SI02758315	UAGAGGGUCAGGUAAACCCAG	285237	-0.179717
SI00750862	UAGAGGGUCAAAUUCCUGCUG	22954	0.0938411
SI00041566	UAGAGGGUUGAAACCAGGCUU	5473	-0.534901
SI00693665	UAGAGGGUGCUCUCUAGCCGG	79057	-0.266859
SI00075117	UAGAGGGUGAAAGGCAUCCAG	2835	-1.34234
SI02652216	UAGAGGGUGCUGUCUCACCUG	83464	-1.17578
SI00677208	UGGAGCAGCAUUUACAACGGU	5064	-1.67215
SI00080276	UGGAGCAAGAAUUAGCCCGUU	9293	-0.67499
SI03067848	UGGAGCACCUGAUAAACGCUG	655	-1.56295
SI00628810	UGGAGCACGGACAUGCUUCCG	147407	1.07887
SI00110313	UAGAGGGAACCAAUCAUCCAG	23344	-1.10518
SI00676578	UAGAGGGAAGCAGGCGCCCAG	347148	2.47975
SI02649717	UAGAGGGAUGAAAUCCUCCUG	5523	1.23109
SI00150857	UAGAGGGCAAUAAUCCACUUG	115817	-1.12393
SI03027451	UAGAGGGCUAGGUCGGGUGUU	3769	-1.22872
SI00645246	UAGAGGGCUAAAUGUUUCCUG	113235	-0.354
SI00315161	UAGAGGGCCGUCUCCCUGCAG	282969	-0.430111
SI00058226	UAGAGGGCGGGCACCAGCCUG	9002	-1.54089
SI00690557	UAGAGGGCAAACACCACGGUG	81544	-1.07099
SI00353584	UAGAGGGCUCUUCUCAUCCAG	90993	-1.51111
SI00351099	UCACACAUGAAGUACAUGGUG	78989	0.44351
SI02778685	UAUAGUACAAACAUUUCCCUA	64854	0.380636
SI00456204	UAUAGUACAAUUUCCAGUGUG	22981	0.612278
SI00289555	UAUAGUACGUAUAUUCUCCAA	340273	-0.117946
SI00062244	AAUAGUACCCUAAAUAUCCCG	9604	1.24764
SI00349951	UAUAGUACACAACACUGUCUG	85445	0.0111118
SI00684593	UAUAGUACUAGAUUGACAGCA	5281	0.592423
SI00055139	AAUAGUACUGACAUAGCUCGG	8626	0.34975
SI00047159	UAUAGUACUGAUGGUCAGGUG	6464	-0.43342
SI02665684	UAUAGUACGACCACGUGCUGU	23371	-0.413565
SI00686693	UUUACCAUAUGCGUUAUUCAG	51054	0.394976
SI00628103	UUUACCAUUAGAAUAAACCUA	58478	-0.362824
SI00777987	UUUACCAUGAUUGGAUUCGGU	90589	-0.441142
SI00394688	UUUACCAUCAGUUUCACCUUG	79954	-0.919868
SI00726838	UUUACCAUCAGCACCAUUCUU	6599	-0.264652
SI00710430	UUUACCAUUCAUGUACUGGUA	142891	-0.491882
SI03042214	UUUACCAUGAACGUGAAGUCU	5096	-0.211706
SI02661274	UUUACCAUUAAAUUAUCAGUU	5316	0.0673677
SI03648904	UUUACCAUCAUAAUCUGCAGU	9187	0.628824
SI00047306	UUUACCAUAGUUAUUAAGGAU	6529	0.932164
SI00716800	UUUACCAUAAGCUUCUACGGC	6444	-0.117946
SI00130130	UUUACCAUUGGGAUCUUCCUG	57863	-0.655135
SI00055685	UUUACCAUGAUCGAACUUCAA	8698	-0.313187
SI00694519	UUUACCAUCAACUAUAUACGA	5678	0.180983
SI00485849	UUUACCAUGGUAAGUGAGGUG	100130452	0.0783983
SI00332500	UUUACCAUCAUUCAAGUGUUU	55780	1.27522
SI00750596	UUUACCAUGAGAAACAGUCUU	10345	-0.361721
SI03120740	UGUAGGAUCCACAUAUUCCCA	905	-1.39639
SI00423969	UUGUCUCGAAAUCCGCACGGG	89792	-1.66443
SI03068457	UUGUCUCGGAUUUCCCAGCUG	5077	-1.38315
SI00009464	UUGUCUCGGUUAAUGCUUCUG	4688	-1.6523
SI00697382	UUUACCAACAAAGCCUGCCUU	5866	0.703832
SI00728630	UUUACCAAUAAUGUCUGCCUG	29887	-0.795223
SI03077536	UUUACCAAGCAGAGUCUCGGG	9537	-0.842654
SI03040107	UUUACCAAGAGCAAGAGCGGU	10166	0.109284
SI02633176	UUUACCAAGGCAAUCUUCUUG	1605	1.10204
SI00639128	UUUACCAACAAACACAUGAGU	148014	0.442407
SI00444157	UUUACCAAUUUGACCUUUCUG	55556	0.312246
SI00505092	UUUACCAACUCUCAGCAGCUU	345079	-0.292229
SI00343917	UUUACCAACAAUUUACUUGAA	10428	-0.136698
SI00091966	UUUACCAAAGACAUUGGGCAU	10938	0.348647
SI02646630	UUUACCAAACUCAGGCUUCGG	84106	0.583598
SI00083447	AUUACCAACGCUACUACCCAG	6718	0.790973
SI02636095	UUUACCAACAAGUAGCAUCUU	10242	0.16554
SI00390019	UUUACCAACCAGAAGUUUCUU	55239	1.15829
SI00301567	UUUACCAACACCUGUGUCGCC	5862	-0.359515
SI00326578	UUUACCAAUUCACACCUCCAU	118421	0.33872
SI00466676	AAUAGUAGUAGCCAGAGCCGC	337967	-0.58123
SI00081193	UAUAGUAGUAUUGCGAGUUGG	10181	0.304525
SI03046106	UAUAGUAGAGUUUCAGACCCU	257218	0.795385
SI02777964	UAUAGUAGUAAUAUCUGCUGG	55117	0.793179
SI03076738	UAUAGUAGUGGAGCCGCUGGG	23	-0.856994
SI00395794	UAUAGUAGUGACAUUUGUCAU	84944	0.849435
SI02663780	UAUAGUAGCGAUGAGAAGCUU	8930	1.24323
SI02656423	UAUAGUAGCGGUAUGCAGCAG	6016	0.465571
SI00466704	AAUAGUAGUAGCCAAAGCUGG	337968	0.0761922
SI00521731	UAUAGUAGCAUGAUUUGGGAU	389177	2.36945
SI03093160	UAUAGUAGAGUGAGUCGUCAG	726	0.976287
SI02622004	UAUAGUAGUCACUCGGUCCAG	8814	-0.365031
SI00039186	UAUAGUAGGAUAGUGUCCCAG	4978	1.62047
SI00465675	AAUAGUAGAAGCCUGAUCCAC	140258	1.37118
SI00147826	UAUAGUAGCGUAUCGUAGGAG	595	1.51789
SI00727923	UAUAGUAGACAAUUCUGCGGU	6621	-0.505119
SI00654360	UAUAGUAGGGACACAUUCCCU	27099	0.732511
SI02757524	UAUAGUAGGGCAGUCUUCCUU	4683	-0.133389
SI00478471	UUUACCACUGCCACCAUCUUG	145837	0.64206
SI00468090	UUUACCACCAAACACAAACUG	55353	1.49914
SI00656376	UUUACCACUUAGAACGUUCUC	4695	0.0133179
SI03089079	UUUACCACCAUGGGUGAUGAG	10658	-0.327527
SI00004739	UUUACCACCACAGACUUCUUG	3784	0.00669961
SI03107720	UUUACCACCAAUCGGAACUUA	1133	0.173261
SI00331583	UUUACCACUAGAAAGCAGCUC	51250	0.269227
SI00625975	UUUACCACGAAGUUCAGGCAG	8216	-0.403638
SI00455756	UUUACCACUAAUAUAAAUGGG	26049	0.718171
SI00450905	UUUACCACCUGCUCCCGCCGG	23416	0.108181
SI00436583	UUUACCACAGGUUUCUUCCUA	8479	0.536167
SI00294336	UUUACCACGGCCAGUGUGGUG	55586	0.929958
SI00688149	UUUACCACCACUUCCCAGGAG	114824	-0.729039
SI00459326	UUUACCACCAAAUUGAGCUCG	57661	0.147891
SI00492905	UUUACCACCAACCUGACCUUU	284551	-0.0374227
SI00399434	UUUACCAGCAAAUCCUUCCUC	79794	-0.749997
SI00712586	UUUACCAGUCAUUAAAGCCAG	6342	-1.30594
SI00677047	AUUACCAGGAAGACCACUCUG	90737	0.014421
SI00662725	UUUACCAGUAGGAUCCAUGUA	11164	0.57698
SI00669676	AUUACCAGCAAGACAAAGGAG	390649	0.536167
SI00149058	UUUACCAGGAGUUCCAUUGAG	27199	2.09368
SI00775236	UUUACCAGGAUCCAAACUCAG	166793	-0.304362
SI03120271	UUUACCAGUGGAUCCUCGCCA	2792	-0.119049
SI00756931	UUUACCAGCCACAGCCAGCUG	388611	-1.4736
SI00360941	AUUACCAGUAUCAUUAUCCUG	1662	-0.603291
SI00463407	UUUACCAGUAGUUAUAGGCUG	23588	-0.451069
SI03067470	UCGCCUGUCAAACUCCCGCUG	6746	-0.661753
SI00667912	UACAUCCCUGUUUCUCAGCGU	341152	-1.47471
SI00336252	UACAUCCCAGACUUCAACCUU	55684	-1.6159
SI02664536	UACAUCCCAAUUAUAAACCCU	7411	-0.962887
SI00736393	UAUAUCUAGAAUUAAACAGGU	285362	0.877012
SI00735014	UAUAUCUAUAUUAUUAACUGU	261729	0.47219
SI03056242	AAUAUCUAGAAAGUGCCUGUG	64806	0.809725
SI00308469	UAUAUCUAAAUUAAGUAGCUG	10677	-0.00874319
SI00626969	UAUAUCUAUAGCUAUAUGCUA	57692	0.912309
SI02665362	AAUAUCUAGCAUACAGACGGG	5165	1.49803
SI00330939	UAUAUCUAGAAAUGAAACGGG	57150	0.714862
SI00061432	UACAUCCAUUAAAUAGUCUUG	9319	-1.38646
SI03056984	UGCGUGAAGAAUAACUUGGUG	4133	-0.185232
SI00534695	UGCGUGACGCUGCUCCUCCAG	100287898	-0.0649991
SI00319620	UACUUCCUUCAUUAUAUUGUG	161424	-0.619837
SI00673540	UACUUCCUUAUUACGAAGCGU	343169	-0.358412
SI00716576	AAGUGGAGCCUCAGGAUGGAG	653509	-0.930899
SI00296646	UAGUGGAGUAUACCCAUCCUU	56311	0.0761922
SI00763455	UACAUCCUUAAAUAGAAGCGG	7482	-0.907735
SI03048528	UACAUCCUUGACAAAGCCGAU	1512	-0.0319074
SI03059147	UCGCCUGCAAAGUUGCAGGUG	474	0.953122
SI02657235	UCUCUUAUAAACAACAACUUG	10949	0.474396
SI03033548	UCUCUUAUUGAGCAUCCGCUU	11060	0.860466
SI00442547	UCUCUUAUCAAGAACAUCUUA	283303	1.73409
SI00289926	UCUCUUAUUCAAACAAACCUA	11057	0.89466
SI03063942	UACUUCCGGAUGUUUGCUCUG	1119	-0.55255
SI02663794	UCACGUUUCACCAAGAUGCGG	9775	-1.71186
SI00471807	UCACGUUCCCACGGCCACCUU	115110	1.65246
SI00456680	UAGUUUGGCAACAGUGACCGG	22980	-1.44823
SI03116974	UAGUUUGGAACCUGCAGCCGA	3084	-0.758822
SI02652811	UAGUUUGGCAAUAAAUACGUU	677	-0.27458
SI00647857	UAGUUUGGCCCAGUUGUCCUG	4358	-0.367237
SI00087871	UAGUUUGGUUAGAAGAACCAU	10487	-0.0672052
SI00324156	UUAUCGGGCAGACAGACCGGG	51279	0.0993564
SI00471520	UUGUAUUUCAAUUACAACCUU	113251	2.05066
SI00348537	UUGUAUUUGUUGAUCAUCCGG	1209	-0.731246
SI00310142	UUGUAUUUGGUAUAUCCCGAA	577	-1.23755
SI00313264	UUGUAUUUGUAGCAAUUCGAG	8019	-0.731246
SI00461839	UUGUAUUUAGUUGUUAAGUGG	57805	0.978493
SI00685958	UUGUAUUUAACCCAAAUGGUG	191585	-0.310981
SI00467467	UUGUAUUUCAGGAUGUAGGAG	339855	-0.891189
SI00394240	UUGUAUUUGCACUUGCCUGGG	79802	-1.37653
SI00115654	UUGUAUUUCAAGUUUGGCCUC	51205	-0.233767
SI00023646	UUGUAUUUGAACUCUCAGUUG	817	0.668534
SI00654682	UUGUAUUUCCAAGUAUCUCAG	126205	-0.490779
SI00457996	UUGUAUUUGUUGAAUAUCCAG	55841	-0.912147
SI00453089	UUGUAUUUGAAACUAUUUGGU	23504	-0.264652
SI00305788	UUGUAUUUAAAUUCAUUUGUU	463	0.091635
SI00100345	UUGUAUUUGGCGACCACCCGA	9869	0.0431005
SI00304269	UUGUAUUUCAAGUUUAAACAU	57180	-0.80515
SI02623502	UUGUAUUUAGACCACAGUCUG	7337	-0.63528
SI00445690	UUGUAUUUCAUAAUAAGUGAA	3428	0.33872
SI00353836	UUGUAUUUGGACAAAUUCUCU	78987	0.376224
SI00125440	UUGUAUUUAACAGCAGGCGUG	6051	-0.184129
SI00310982	AUGUAUUUCAUGAAAUUCCAG	54828	-0.943032
SI00457072	UUGUAUUUGGUCAUGGUGCUA	54629	-0.252519
SI00767620	UUGUAUUUCCACAACAAUCUG	7544	-1.20666
SI03038917	AAGGUUAAUAGUUACAAUGGU	6091	0.625515
SI00632583	UAGGUUAACAUCAACCACCGC	84283	0.974081
SI00356902	UAGGUUAACACUAUGGAGCAA	79004	0.580289
SI00134673	UAGGUUAAUUAAGCUCAUCUU	64816	0.0309669
SI00156765	UUUCGGACGUUUGCCAACCGA	868	-0.287817
SI00009695	UUUCGGACCGUAGACAGUCGG	5244	0.758984
SI00147098	UUUCGGACGACAGUCUGGCAG	114771	-0.81949
SI00081137	UUUCGGACUUUGAGGACGCAG	10161	1.6304
SI00694330	UUUCGGACAGCUGAAACCUAU	5670	2.32753
SI03115770	UUUCGGACCACAACCAUAGGA	8826	0.535064
SI03062850	UAAGCCGAUUCUCUCGUUCUG	57509	1.22889
SI03064782	UAAGCCGACUACCUUCAUCUG	81831	-0.0120524
SI00419307	UUAACUAUGUUCAGAAGGCUG	164284	0.966359
SI00724136	UUAACUAUGCUGAUAGGCUUU	54020	1.38331
SI00666379	UUAACUAUGAAGCCAUAGGAU	128360	-0.504016
SI00413049	UUAACUAUAGACACUGUGCUG	400360	1.17373
SI00631547	AUAACUAUAACUUUAUCUGUG	80763	2.15104
SI00421904	UUAACUAUUAUUAACAAAGUA	161835	1.50355
SI00533092	UUAACUAUCAUUUCUCACCUU	390916	0.485426
SI00369670	UUAACUAUACACUCUAAGGUC	22839	0.650885
SI00626535	UUAACUAUUGUUUAAUUUCUU	4107	1.43736
SI00752066	UUAACUAUUAUAGUCUCCUUU	10100	1.69107
SI00474138	UUAACUAUGAAUACAAUACAA	127262	1.80909
SI00476812	UUAACUAUUAUAUCACAUCUG	138046	-1.32028
SI00294875	AUAACUAUGAUUUCAUACCAU	130026	0.810828
SI00033768	UUAACUAUAGUGGUUAGGUCU	3575	0.619999
SI00765926	UUAACUAUCAAUACACAGCCU	23174	2.30988
SI00771120	UUAACUAUUAUAAAUUAAGAG	9422	0.803107
SI00308000	UUAACUAUUCACUCAAUACAU	10079	0.699419
SI00672595	UUAACUAUUCCACCUAUCCAU	282775	0.450129
SI02656927	UUAACUAUCACUGUAAAGCUG	10019	0.939886
SI00746123	UUAACUAUUCGUUACAGGCUU	7103	0.383945
SI00094206	UUAACUAUGACAAGAGGUCAU	11126	0.857157
SI00431200	UUAACUAUAAAUACUACGGUG	145258	0.322174
SI00697893	UUAACUAUAAUUAAACAACUU	26064	2.35952
SI00378385	UUAACUAUAGCUAAAGUCGGG	1995	1.22227
SI00462021	UUAACUAUAAAUUUCAAGUAG	170960	1.71975
SI00440909	UUAACUAUACAUUCAGUGCAA	3224	0.501972
SI00305844	UUAACUAUGAGAUUCUCACAG	11101	0.718171
SI00773262	UUAACUAUCACUUUCCUACUU	128209	0.80421
SI00661731	UUAACUAUGAUUCUAUUCCAA	157638	1.20683
SI00673813	AUAACUAUGAUGAUGGUGUUU	346517	1.62819
SI00097391	UUUCGGAGUACGCUUGGCCCG	1133	-1.31587
SI00632002	UUUCGGAGCACCCACAUCCUG	79364	0.0651616
SI03044132	UUUCGGAGAAGUCUGGACGCU	2329	-1.23314
SI03036488	UUUCGGAGGUUGCAGCACCUU	118881	-1.00591
SI00132132	UUUCGGAGCUAUGUUAUGGUG	8139	0.845023
SI00760571	UUGUAUUGGACCAGGAGCCGG	51160	-1.31697
SI00431354	UUGUAUUGUACCACCUCCUGG	83445	-0.816181
SI00388738	UUGUAUUGUAGCACAUUUCAU	54707	-0.435626
SI00131628	UUGUAUUGGAUGUCGGACCAU	1996	-0.969506
SI03052749	UUGUAUUGCUAUCUUCAUUUG	220429	-0.644104
SI00355600	UUGUAUUGUCUCUACAUCGUU	337876	-0.758822
SI00761530	UUGUAUUGAAGGUUGGACGAG	155368	-1.0412
SI03023636	UUGUAUUGUCAGCCGGCUCAA	4762	-0.663959
SI00153419	UUGUAUUGGAAAGUCUCAGGU	203427	-0.0109493
SI00704207	AUGUAUUGUCCAGUAAUCCGG	8635	-0.930899
SI00627263	UUGUAUUGUAAUGUCAUCCAG	256691	-0.984949
SI00713888	UUGUAUUCUACCUCCUUGCAG	11196	-1.46809
SI00477547	UUGUAUUCUCUGCCUCUCCUU	143241	-1.41073
SI00374836	UUGUAUUCCACAAAUGGCCGG	80824	-1.31587
SI00411656	UUGUAUUCUGCUAAUACCGUU	255919	0.478808
SI00370083	UUGUAUUCAUCUUUCACCCUU	23336	-1.39529
SI00482272	UUGUAUUCCAGUUUAAUCCAG	152831	0.956432
SI00639933	UUGUAUUCCACUUCUCAGGGU	148581	-1.66774
SI00762405	UUGUAUUCUUGCAACACUGUG	50717	-1.5089
SI00091028	UUGUAUUCCAUAGCAUUGCUC	10874	-0.4985
SI00659330	UUGUAUUCAAUUGACAUCUUG	55922	-1.43941
SI00705341	AUGUAUUCUGUGUCUCACGGG	157869	-1.53868
SI03080959	UUGUAUUCAGGUGAGAGGCGG	2705	-1.10739
SI00391111	UUGUAUUCAAUAAGAAUGGGA	55337	-0.521665
SI00454251	UUGUAUUCCGUCUCUCCCGAG	23218	-1.39198
SI00290136	UUGUAUUCAGAGUAGCACUGA	79852	-1.14158
SI03042585	UUGUAUUCCAUAUACGGUGCU	9647	-1.23203
SI00373205	UUGUAUUCAAACAGGUUGCUG	151871	0.413728
SI00725620	UUGUAUUCAAUUAAAUACUGU	6547	-0.0793388
SI00686994	UUGUAUUCUUAUUUGUUUCUG	130271	-1.22542
SI00329364	UUGUAUUCUUGUAUACUCCUU	84103	0.198632
SI00401247	UUGUAUUCAAAUGCUAUGGAG	64859	-1.30704
SI00303555	UUGUAUUCUGACUUAAUGGAA	26225	-1.44161
SI00641375	UAAGCCGCGAUACUUCCGCGA	80776	-0.149934
SI03571190	UUGUAUUAGAUGCUGGGUGGU	4888	-0.837139
SI00770413	UUGUAUUAUUAUUGAAGCCUU	7571	-0.0649991
SI00292530	UUGUAUUAUAAUACUUACUUG	165679	0.203044
SI00642719	UUGUAUUAAGGUAAGUGUGGG	84752	-0.110224
SI00735994	UUGUAUUAACUUUACUUGCAG	55609	-0.188541
SI00041279	UUGUAUUAACCCAUCAUCCAG	5341	-0.469821
SI00411593	UUGUAUUAACAAAUUAUCCAU	129450	-0.699257
SI00367087	UUGUAUUAUAAAUAUUACUUG	83591	0.779943
SI00405006	UUGUAUUAUCCUUUGAUUCUU	123811	0.257094
SI00303926	UUGUAUUAUAAUCAGAGCCCA	55130	-0.0903694
SI00351687	AUGUAUUAGAAUCAGAACCUG	64708	0.072883
SI00478128	UUGUAUUAGUAUUCAAACCAU	144776	-0.847066
SI00629909	UUGUAUUAGAUUCCUCUUCUU	80306	0.535064
SI00126245	UUGUAUUAGGCCUCAGUGGUG	57121	-0.616528
SI00692979	UUGUAUUAUAUACAACAUGGA	55471	1.80248
SI00765492	UUAACUAGUGCAAAUUAGGGA	57659	-0.156553
SI00419342	UUAACUAGAUAAAUCAGUCAU	112937	0.920031
SI03051944	AUAACUAGCCAGAUAACCCAU	80195	-0.596673
SI00433769	AUAACUAGUGACAUGGAUCUU	404037	0.351956
SI00313201	UUAACUAGCCAGUUUAUCCUU	414899	-0.29995
SI00135226	UUAACUAGUACAAUGAAUCCA	50835	1.43516
SI00369040	UUAACUAGUAAGGAAACGGGA	169200	-0.151038
SI00660618	AUAACUAGGUAUGAGAACCUU	4857	2.0264
SI03028893	AUAACUAGGAGAUUCACGGUU	6938	-0.177511
SI00139048	UUAACUAGGAUUUAUCUGUGG	81542	-0.530489
SI00379477	UUAACUAGAAUAAACAUAGAG	2012	0.881424
SI00077532	UUAUCGGCUAGAACAGGCGUG	9568	-0.590054
SI03103114	UUAUCGGCCACGAUGCCGCUC	9423	-1.12393
SI00036358	UUAUCGGCAGCACUGAAGCUU	4050	0.928855
SI02811585	AAGAGUAGCAGGAACUCGCUG	55561	-0.229355
SI00053956	UAGAGUAGCAUGUAACGUGUG	8506	0.583598
SI00380016	UAGAGUAGGAUGUUCGUUCUA	956	0.75016
SI00099232	UAGAGUAGUAGUCUGGACCUG	24137	-0.586745
SI03029698	UAGAGUAGGAAACCAGGCGUU	23098	0.0166271
SI00726908	UAGAGUAGCAAUCUCCUGUUG	6602	0.613381
SI03049123	UAGAGUAGAGAAUUCAUUCAU	2065	0.296804
SI00152495	UUAACUACCUAGCUAGACGGU	147015	-0.951857
SI00626458	UUAACUACGAUUCAUAAACUU	4103	2.01647
SI00664139	UUAACUACUUAGCCAAUGGAA	60506	-0.785295
SI00287805	UUAACUACCUGGCCAAACGUG	10114	-0.184129
SI00663761	UUAACUACUAGACCAAUCUUG	55916	0.524033
SI00742175	UUAACUACUUAUAUUUACCUU	122402	1.70651
SI00471989	UUAACUACUACAGACUUCCAC	116123	0.285773
SI02645146	UUAACUACCCGGGCAUCCGAU	7073	-0.619837
SI00662046	UUAACUACAAAUUUCUUCCCA	221294	1.28625
SI00648354	UUAACUACAAAUAAUAUUCCA	29074	0.722584
SI00108591	UUAACUACUAACAAGCUACAU	9937	1.27522
SI00108598	UUAACUACUACUGAAUCCUCG	9937	0.582495
SI00317793	UUAACUACUGACAGUAUCCAG	80183	0.868187
SI00096145	AUAACUACUGGCACCAGCCUU	11334	-0.0341135
SI00698124	UUAACUACUAUACUAUUACAG	399694	1.43295
SI00366142	UUAACUACAGAGGAAUGCCAG	91298	0.409315
SI00295995	UUAACUACUAAAGGUAUCCAA	88455	1.19028
SI00734139	UUAACUACUUUACAAUCCCUG	9705	0.134654
SI00335468	UUAACUACCCAACAAAUCCAA	158219	0.0706769
SI00137655	UUAACUACCUCAAGAAUCCAG	79979	-0.0925755
SI00160650	UUAACUACUGAAGAGUCCGUA	253935	-0.896704
SI00121331	UUAACUACAGAAUUCAGCGCU	55773	0.837302
SI00744569	UUAACUACUGAUCACGGCUAA	79178	1.12741
SI00334404	UUAACUACCAAUUCAGGUCUG	286205	0.0684708
SI00718823	UCUAGGGCUAUGCCGUUCCUG	8778	-1.51331
SI03078775	UCUAGGGCCGUAAGCACCGGG	7222	-0.92759
SI03104759	UUUCGGAUCAUUCCGAAGGGC	607	1.1616
SI00289737	UUUCGGAUCAUGCCAUCUGUG	10061	0.510797
SI03102134	UUUCGGAUGAAGAUGGCCGUC	57337	-1.5806
SI00137592	UUUCGGAUACCCACUUUCGAG	79934	0.337617
SI03120299	UUUCGGAUGGUAUAGGCGCCA	7412	1.305
SI00689647	UUUCGGAUCAAGAUGUCCCAG	10585	0.521827
SI00005817	UUUCGGAUUUCAUUCCACGGG	4771	-0.177511
SI00704473	UUUCGGAUAUUGACCAGGCUU	114804	1.04799
SI00451143	UUCGUCUGUCUGCUCCUCGUA	169522	-1.62141
SI00513562	UUCGUCUGACCAUUCGCUCUU	388333	-1.74495
SI00720314	UAGAGAUGCAGCAGAUCGCUG	162515	0.0353791
SI02653700	UAGAGAUGGUUUAUCAAGGGU	51433	-0.183026
SI00530971	AAGAGAUGGAAGUAGACGCUG	100128927	1.56863
SI00519225	UAGAGAUGGGCUGCAUUCGGG	388931	0.822962
SI00667485	AAGAGAUGGAUUGACUCUUGG	219959	0.32438
SI00733831	UUCGUCUCCGCCUCAGUCGGG	10534	-1.02686
SI00678496	UUCGUCUCUCAGAACAAUCUG	5090	-0.510634
SI00333459	UUCGUCUCCCUUUAGAACCUG	202865	-0.617631
SI00685188	UUCGUCUCUUCUUCCAUCCUU	5306	-1.37322
SI00730499	AUCGUCUCAUUCACCUCGUUG	64663	-0.637486
SI00021392	UUCGUCUCGGUUCUUAUUGGG	6916	-0.838242
SI03118416	UUCGUCUCGGAAUUUGCGGCA	1956	0.233929
SI00027839	UAGAGAUCCAACUACACUCCU	894	1.40758
SI00707266	AAGAGAUCGCUUUGGUCCGCG	6209	1.43075
SI00725438	UAGAGAUCUAUAUAUACUCUC	6535	1.86204
SI00364336	UAGAGAUCUGGAUUGCUGCGG	54432	0.401594
SI00320005	UAGAGAUCCUUCUAAACCCUG	145483	-1.49346
SI00152082	UAGAGAUCCUCGUUGCGCCGG	196883	-0.0186707
SI00007644	UAGAGAUCGGUGAUGCGGCAG	6710	0.687286
SI00400512	UAAGAUGUCAUCCUGAAGCUU	79961	1.02482
SI00710115	UAAGAUGUAGAACCUAGACUG	286749	0.697213
SI00013265	AAAGAUGUGACGUUCAACGGG	3577	-0.322011
SI00685489	UAAGAUGUCAUUCUCGGCCGG	5316	0.265918
SI00732634	UAAGAUGUUACUACUAGUCUU	81848	1.8102
SI00664482	AAAGAUGUAGUGGUCCCUCCU	29989	2.05066
SI00317527	UAAGAUGUUGAUAUAGUUCAG	55726	1.20903
SI00055706	UAAGAUGUUAACAGCCACCUG	8701	-0.23487
SI00683242	UAAGAUGUCCACUUUCAGCCG	25776	-0.365031
SI00737387	UAAGAUGUUGAUGAAAGGCUU	9144	0.208559
SI00451003	UAAGAUGUAGAUAAGAUGGUU	338567	0.390563
SI00486178	UAAGAUGUCCUCGGCAUCGUG	201243	1.46935
SI03019828	UAAGAUGUCAUCACAAGUGGU	10112	-0.387092
SI00441931	UAAGAUGUUACAUCAAUUGUA	10247	-0.0936786
SI03019058	UAAGAUGUUAUCUCCCUCUUU	57099	-0.256931
SI00029869	UAAGGCUCUGGCAACACUGUG	1511	-0.463203
SI00097608	UAAGGCUAUAACACGUGCUGU	25827	-1.01363
SI03041283	UAAGGCUAGUACAUGUAGCGU	84961	-0.849273
SI00317590	UAAGGCUAUGACAACCUCCUG	11228	-1.23534
SI00106393	UAGAGAUUCGAAUUGGGCCUU	27299	1.64915
SI00310163	UAGAGAUUUCAGAACAAGCGA	9223	0.482117
SI00431802	UAGAGAUUCAAGAAGCCCUGG	119391	0.982905
SI00044863	UAGAGAUUUAGAAAGGACCAA	5869	1.00607
SI00088284	UAGAGAUUUACAUUCUUUCUG	10566	0.335411
SI00289352	UAGAGAUUUAAUGAAAUCUUG	154664	1.79145
SI00704557	UAGAGAUUUGGCUCCACCCUU	10193	0.124727
SI00723485	UUCGUCUUCUACACGCCGCUG	113829	-1.62582
SI00128646	UUCGUCUUCGUGGAGCACCUG	2775	-1.11401
SI00399826	UUCGUCUUGCCAUUUGAGCUG	64772	-1.27505
SI00678524	UUCGUCUUGAAUGCCACGGAU	80714	-1.57177
SI00654535	UUCGUCUUCAAUAUAUACCUG	55655	-1.24968
SI00714805	AUCGGCGUUGACAUCUUCCUG	283989	0.557125
SI00659526	UUCGGCGUGAGCACUUUGGCG	388125	-1.15813
SI03077585	AAAGAUGGUGAUACGCUCGGG	57555	0.225105
SI03038168	UAAGAUGGCUACCUCGUUGGU	1262	-0.0837511
SI00405874	UAAGAUGGUUUAAUAAUUGUU	148930	1.90396
SI00452333	UAAGAUGGCAUUUCCCUGCUG	9761	0.276949
SI00324947	UAAGAUGGUCUCAUCCUCGGG	11083	1.67893
SI00106211	UAAGAUGAUUACCACAGCCCU	27246	1.24654
SI00640689	UAAGAUGAAUUGUUCCACGGG	148789	0.86929
SI00673862	UAAGAUGAUAAGAAGAUUCUC	391112	1.61827
SI00658189	UAAGAUGAGUUCAUUCUGCUG	4798	2.26245
SI00771379	UAAGAUGAUACACAUCACGGA	23598	0.34975
SI03056480	UAAGAUGACUACAAUUAUGUG	219429	1.39986
SI00471121	UAAGAUGAUACACAUUGCCUU	8543	0.701625
SI00083657	UAAGAUGCCAAACUCCUGGGC	8192	0.446819
SI00332654	UAAGAUGCAAAUUUCCAUGUG	221301	0.117005
SI00114751	UAAGAUGCUAUCAAGGAACUA	51706	-0.191851
SI00135121	UAAGAUGCAGGUCUAACGCAG	64718	-0.745585
SI02777572	UAAGAUGCUAUCUCAAUAGAG	51182	0.550507
SI03100874	UAAGAUGCGAACAUUCUCAAG	26263	-0.223839
SI00627872	UAAGAUGCCGCCACUUGGGUG	28956	-0.644104
SI00414722	AUUUCUUCAAUAUCUAUCCUG	285962	-0.154347
SI00487627	AUUUCUUCUAAAUACUCCCGG	223075	-0.831624
SI00671685	AUUUCUUCCACAAUAACGGAG	390083	-0.453275
SI00445550	UUAUGUCAGACAUAGCUGCUG	91734	-1.22211
SI00061383	UUAUGUCAAUUCACGAUUCUA	9306	-0.939723
SI00157542	UUAUGUCAUAUCCCGCUCCUU	166785	-1.18901
SI00383327	UUAUGUCACAACAGCAAGGUG	118670	-1.16033
SI03097206	AUUUCUUACUCAGUCCUCCAG	926	0.925546
SI00095634	UUAUGUCCCAUGGCGAGGCUG	11245	-1.55302
SI02777390	UUAUGUCCAGGUUGCUCCGGG	5297	0.126933
SI02638279	UUAUGUCCAGUUGUCGUCCUU	1939	-0.935311
SI00396123	AUUUCUUUGAUGGUACACCAG	162962	1.13733
SI00447937	AUUUCUUUCACCAAGUACCUG	11172	-0.0749266
SI00751492	AUUUCUUUCAGAUUGACUCGA	7216	1.11858
SI00671580	AUUUCUUUGAGACUGAACCAG	390075	0.148994
SI00759570	UCUCACUUCCUUCUCCCAGUG	26609	1.4153
SI03036726	UCUCACUUGAACAUCGUACUU	3568	0.467777
SI03036754	UCUCACUUGAAAUACGUACUU	149233	0.946504
SI00774956	UGGCUCAUUCUCCUCUCCCUG	84838	-1.45485
SI00625219	UAGACAUUCAUACAUAUCCGG	4060	0.928855
SI03083115	UAGACAUUGAGGAAGCCACGG	64600	0.543888
SI00671447	UAGACAUUAUUGACCCUGCUG	119772	0.574774
SI00453222	UAGACAUUCAAAGUUAUGGUU	23274	1.65687
SI00402962	UAGACAUUUCCUUCAAGCGUU	148231	2.10582
SI00629398	UAGACAUUCAUAUAAAUUCUU	130752	1.92271
SI00370524	UAGACAUUUAAAUAUUUGCAG	55567	2.58344
SI00311556	UAGACAUUCAUUAAGAACCUU	55814	-0.747791
SI00145481	UAGACAUUCACGUGAAUCCAU	89869	2.17531
SI00297304	UAGACAUUCCACCACAGUGGG	8906	1.54657
SI03065531	UUAUGUCGGGAACACGUGCUG	5879	-1.07319
SI03105340	UUAUCGGUGCACACGCUCCGC	576	0.314452
SI00075509	UUAUCGGUGAAGUUCUCGUAG	2867	0.967462
SI00667282	UAGACAUAGAUGACACUCCCA	254973	1.88631
SI00721441	UAGACAUAGCCAAUCAAGGUG	9356	0.0221424
SI00660184	UAGACAUAGGGCAAAUUUCGG	55651	0.845023
SI03098060	UAGACAUAUCAUCUAGGCCAG	8556	0.94871
SI00363027	UAGACAUAGAAUUAGUAUGUU	1687	1.10093
SI00731878	UAGACAUACAUUGAACUCCUC	404203	1.46825
SI00559566	UAGACAUCCACUAAUAAGGUU	340273	1.0535
SI00312417	UAGACAUCAGGCUUGUAGGUG	83638	-0.20619
SI00406945	UUGGUGGUAGAGUCUCCGCUG	127731	-1.57067
SI00328447	UUGGUGGUCAUUAAGGUUGUG	130814	-1.04893
SI00347781	UUGGUGGUGAUGACGUUCCCG	24146	-0.586745
SI00500703	UUGGUGGUGACUGUAUGCCGG	340074	-1.26623
SI00003129	UUGGUGGUGAUUGCUCUGCUA	2538	-1.39529
SI00364644	UUGGUGGUUAUCUAAUUUCUG	285343	-1.48905
SI00046662	UUGGUGGUGAAGAUCACUCCU	6369	-0.886777
SI02626995	AUGGUGGUCAGACUCUCCGGG	930	-1.29932
SI00760998	UUGGUGGUGAAGGAUCUCCGG	51322	-0.0716174
SI00349818	UUGGUGGUUACAUUAACUGUG	5067	-1.28829
SI02225258	UUGGUGGUGGAUGUACGCCAG	65061	-1.06768
SI02637425	UUGGUGGUCAGGUUAACUCUG	10562	-1.46368
SI00154931	UUGGUGGUGAUGAAACGCCUU	158038	-1.3997
SI00073997	UUGGUGGUCAGAUUCAGUGAG	1869	-1.37874
SI00565306	UUGGUGGUAACUGCGACUCAG	7003	-1.70304
SI00077378	UUGGUGGUGGAUACCACGGUA	9214	-1.1835
SI00144690	UUGGUGGUGAACCUCAUGCCG	84929	-1.25851
SI00749756	UUGGUGGUUAAACCUGAGUUG	11257	-1.2905
SI00624897	UUGGUGGUCAUAUUUAUUGGA	27258	-0.999288
SI00126574	UUGGUGGUCUGUUUCUUCCAG	57172	-1.46037
SI00720790	UUGGUGGUGGACAUGAUGCGG	57030	-1.33131
SI00326494	UUGGUGGUAAAUAUCUCCUUU	51098	-1.16364
SI03098676	UUGGUGGUUCUCUCCUCCCAG	51741	-0.529386
SI00737261	UUGCUGAUGACUAGUUCGGUG	6854	-1.16144
SI00301637	UUGCUGAUAAAUUCAAAUGUU	79658	0.0199363
SI03102043	UUGCUGAUGUAGUUCCGCGUC	9369	-0.486367
SI00708155	UUGCUGAUCUUCUCAAACCGG	10670	-1.34896
SI00714217	UUGCUGAUGGAGGCCCACCGG	23480	-0.340763
SI00448161	UUGCUGAUGCUGAUCCGUGGG	9670	-1.05003
SI00450212	UUGCUGAUAAUGAAGGAGGUG	121391	-1.29822
SI00429261	UUGCUGAUCAAGCUCUUCCUU	2803	-1.15372
SI00141351	UUGCUGAUGACGAAGGCCGUG	59284	-1.18681
SI00732753	UUGCUGAUGAGGCCCACGGUG	57731	-0.74007
SI03047821	UUGCUGAUAGUGUAUCAGGAU	29979	1.91058
SI00408548	UUGCUGAUGAAAUAUAGUCUG	285759	-1.07761
SI00029057	UUGCUGAUGAGAAGGACGCGG	1236	0.510797
SI00709135	UUGCUGAUGGUGGAGUCUCGG	9905	-1.03679
SI00461321	UUGCUGAUCAAACUCACUGCU	114795	-0.634176
SI03106404	UUGCUGAUCGCCAUUUCCGAC	1848	-0.831624
SI00680470	UUGCUGAUGCAGGUAGCGCAG	79016	-1.22211
SI00314685	UUGCUGAUCAUGUUUCACCUG	119504	-1.09084
SI00316631	UUGCUGAUCAUAAACGACGUG	80217	-0.813975
SI00574707	UUGCUGAUUUCCUUUACGGUC	284233	0.621102
SI00354256	UUGCUGAUCUUCUCCUGGCUG	9696	0.404903
SI00343700	UUGCUGAUUAUAUUUGCUGGG	80321	-0.637486
SI00017934	UGUCAUUGAUUGAACUUGCUG	3818	-0.733452
SI00042959	UGUCAUUGUAAAUACCACCAG	5119	0.830683
SI00032620	UUGCUGAGGCGCAUCUCGCGG	2901	-1.05775
SI00698537	UUGCUGAGUCGGGUGUCCCUG	10411	-0.580127
SI00552797	UUGCUGAGGACCUUAAACAGU	729852	-1.21769
SI03114699	UUGCUGAGCGUGACUCAGGGA	1201	2.57131
SI00326522	UUGCUGAGGAAGUUCUCACGG	140680	-1.42286
SI02651180	UUGCUGAGGAUGUAAACCUGG	7284	0.0673677
SI02757223	UUGCUGAGAAUCAUAAUGGUC	87	-1.40521
SI00630000	UUGCUGAGUACACAAGUCCUU	4205	-1.48463
SI00345079	UUGCUGAGUGAGCUCUUGCUG	84952	-0.185232
SI00762713	UUGCUGAGGAGGGCCAUCGAG	49856	-1.6898
SI00708701	UUGCUGAGGAAUUCAAACCAG	79745	-1.36661
SI03053869	UUGCUGAGGAAACGUAUCUUG	3575	-0.79412
SI00378861	UUGCUGAGAAGAAAGACCCAG	83401	-1.44823
SI00016730	UUGCUGAGCAUGUACCCGCCG	2904	-1.45816
SI00334635	UUGCUGAGUCAUCUGAUUGGU	401546	-0.91325
SI02651831	UUGCUGAGUAAUCUGUGCCAG	3185	-0.818387
SI02820125	UUGCUGAGUCGGAUAGCCGAG	140711	-1.32359
SI00700581	UUGCUGAGGUACUAUCACCUG	23644	-1.33903
SI00112651	UUGCUGAGGAAGAUCAGUCGA	51603	-1.30484
SI02654022	UUGCUGAGACAAGAAAGCCUA	4637	-1.08864
SI00498610	UUGCUGAGUGAAUCCUCCCAG	339210	-1.08864
SI00432495	UUGCUGAGAAACACCUUGCAG	26164	-1.30704
SI00635124	UUGCUGAGGACGUGAGUGCGG	201255	-1.37874
SI00444430	UUGCUGACCUCGUAGACCCUU	57408	-0.316496
SI00383726	AUGCUGACCACGAUCCAUGUG	60343	-1.28719
SI00658210	UUGCUGACGAGCACGUUCCAU	9054	-1.28608
SI00366275	UUGCUGACCUAUUCCAGGCUG	84074	-1.02025
SI00591150	UUGCUGACAAAGUCCGAUCCU	645700	-0.401431
SI00329000	UUGCUGACAAAUCCAACCCGA	51244	-0.616528
SI00753879	UUGCUGACUGUCAUGAUUCGG	7305	-1.20666
SI03042186	UUGCUGACAAACACCACGUCU	3795	-0.33966
SI00752521	UUGCUGACGGAAAUGAAGGCG	51112	-0.759925
SI00419272	UUGCUGACCCUGAUGCUGGUG	124975	-1.14269
SI00773388	UUGCUGACGAAACAAUUCUUG	84307	-1.42176
SI00715141	UUGCUGACAAGCUCGCUGGUG	23157	-1.21769
SI03022530	UUGCUGACAGAUUCGAAGGAA	57558	-0.706978
SI00767781	UUGCUGACCUUUAACCUCGGG	23503	-0.946342
SI00457359	UUGCUGACCACAAUGGGCCUG	57473	-1.10959
SI00740929	UUGCUGACAGGCACCACAGGG	8557	-1.53979
SI00331989	UUGCUGACUAAUUAGAGCCUA	729515	-1.24748
SI00001820	UUGCUGACCAACCUCACCCGG	1286	-1.31256
SI02659314	UUGCUGACCAGCUUCGAGUUG	84687	-0.627558
SI02223788	UUGCUGACGGAGGUAGUUGGU	4833	-0.79412
SI03074449	UUGCUGACCGGGUUCAUGUGG	5081	-1.01363
SI03104087	UUGCUGACGAUGAGGACCCUC	4034	-1.09967
SI00687988	UUGCUGAACACUCUGACGGGU	154197	-1.35337
SI00001008	UUGCUGAACACGACAUUUGUG	686	-1.44382
SI00727076	UUGCUGAAGAUUUAAUAUCUG	79677	-1.29711
SI00430703	UUGCUGAAUAAUCAAUCGCUG	2888	-1.00039
SI00049021	AUGCUGAAUAUAUAAUUCCUU	7019	-0.872437
SI00021105	UUGCUGAAGUAGACAAUCCUG	6558	-1.33241
SI00061040	UUGCUGAAUAUUGUCCACCAG	9158	-0.981639
SI00676039	UUGCUGAAUUCGGUCCUGCUG	55611	-1.12724
SI03093167	UUGCUGAAGAGCUCUCGUCAG	286826	-1.35778
SI00761600	UUGCUGAAGUUCUGGUACCUG	7462	-1.37874
SI00061929	UUGCUGAACUGCAUGUACCUG	9440	-1.35006
SI00766087	UUGCUGAAGCUCAAUUCCCUG	84186	-1.50559
SI00326186	UUGCUGAAGUAGUUGCGGCUG	63935	-1.58501
SI03079573	UUGCUGAACAGGGAGCCAGGG	10871	-1.02135
SI00662137	UUGCUGAAUACACAGAAGGUC	56953	0.84392
SI00461727	UUGCUGAAGGUGAAGCUCCAG	155185	-1.32138
SI00454587	UUGCUGAAGAAAGUCAACCUG	9662	-1.1482
SI00311122	UCGCUUUCUAAGUAGAUUCUU	53335	1.32596
SI00062272	UCGCUUUCGAAUGUCCUGGUG	9618	-0.400328
SI03047688	UCGCUUUCUGAUACAACGGAU	8749	0.623308
SI00136178	UCGCUUUCAAUGAUAGCCGGA	79187	0.98842
SI00678678	UCGCUUUACAGUCUCGCCCUU	57060	0.814137
SI00465955	UGCGGUAUCCAUAGCCUCCGA	337972	1.3061
SI00369208	UUUGUGAUUAAGCAAUUUCUU	55529	1.20241
SI00459004	UUUGUGAUUAAUCUGUUCCCA	57614	-0.362824
SI00623357	UUUGUGAUUAGAAAGGCGGAG	57497	0.220693
SI00686308	UUUGUGAUGGGUCUCAUCCAU	257068	0.0596463
SI00036288	UUUGUGAUGCAGGAACUCCCG	4043	-0.575714
SI00590660	UUUGUGAUUCAGAAGACGUUG	441172	-0.562478
SI00656145	UUUGUGAUUAUUGAUUUAGGG	65009	1.19028
SI02654491	UUUGUGAUGACAGCUUGGCGG	509	-0.526077
SI00721112	UUUGUGAUAACAGCCACCGAG	6580	0.308937
SI02662415	UUUGUGAUGCACUCAUCCCUG	637	-0.902219
SI00406672	UUUGUGAUGAAUAACUUGCCU	220081	-0.222736
SI00427595	UUUGUGAUCAAGUCCUGUUUA	2701	-0.553653
SI00148358	UUUGUGAUAGCGACCCUCCAG	118429	-0.427905
SI00372883	UUUGUGAUUAAGUUUCUACUG	340120	0.156715
SI00322777	UUUGUGAUGGAUUUGAUGCAG	255193	0.268124
SI00378294	UUUGUGAUUUGCAUAGUUGUC	51032	-0.199572
SI00677341	UUUGUGAUGUAAACUUGCCUU	255967	0.420346
SI00393876	UUUGUGAUCAUUCCUCCUCUG	84141	-0.0903694
SI02758644	UUUGUGAUUAACACAUUUCAU	5599	0.186498
SI00351981	UUUGUGAUGAACCUAACUCCU	84940	-0.0142585
SI00307048	UUUGUGAUAAUCUAAACUUAG	518	0.358575
SI00411775	UUUGUGAUCUUCAAUGUUCUU	163051	0.658606
SI00701351	UCGACUGUAAUAAUCUUCCUG	473	0.942092
SI03080756	UCGACUGUGAGCUCAAUGCGG	3908	0.657503
SI03094469	UCAGAGCCCAGUUUGAUGCAG	5919	-0.951857
SI03058601	UAUGACCAAAGGCUUACGGUG	3329	-1.25299
SI00669543	UAUGACCACAAUAAGAAGGUU	219875	-1.18019
SI03246796	UAGGUUAGGAAUGACAGGGAG	83442	0.301216
SI02662919	UAGGUUAGUAAUCAUUCUGGA	7068	-0.0473502
SI00555331	UAGGUUAGGGUGGUCCAGCUG	401565	-0.430111
SI00032081	UAGGUUAGAUUUCUGCUGCGU	2689	0.126933
SI00380198	UAGGUUAGAAACUUUAACCUU	57634	1.61827
SI00377048	UUGUAUCAGCUUCUAACCCUG	254102	-1.29822
SI03109505	UAUGACCUUUAUACUCUCGUA	54904	-0.877952
SI00066577	UAUGACCUUGCGUUCAAUGGG	8237	0.185395
SI00365470	UAUAGGAUCUUUAUCUCAGUU	196968	1.36677
SI00464485	AAUAGGAUUGGCCAGAUGCUU	3868	0.431377
SI00344659	UAUAGGAUUGUUUCCAACUCA	51027	1.18146
SI00050029	UAUAGGAUAAGUCUAAAUGUU	7097	0.884733
SI03052868	UAUAGGAUGACCAUGAUGUUG	286827	1.8841
SI00735966	UAUAGGAUGAAGAAGUUCCAG	10910	0.690595
SI00703598	UAUAGGAUUAUUUACAAUGUU	22902	2.8945
SI00105133	AAUAGGAUUGAGAUAAUCCUG	26278	0.862672
SI03109841	AUGUAUCCCAUAAUGCCCGUA	10196	1.03475
SI02758336	UUGUAUCCUAAAUUGAUGCGU	285313	-1.59935
SI03092313	UUGUAUCCUGGGAACUUAGAG	7923	-1.62803
SI00046207	UUGUAUCCGAGUCAUCUUCGG	6294	1.33809
SI03246740	UUGUAUCCUUAACAUGUCCUG	94104	-1.76481
SI00415905	UUGUAUCCUAUAGAACUCGUU	400823	-1.75488
SI03074883	UUGUAUCCUGACUCCGUCUGG	84126	-1.68539
SI03079965	UUGUAUCCUCGAGUCUGUCGG	30835	-1.75599
SI00682213	UAUAGGAGAGCCACUAUGUAG	10400	1.4484
SI00018018	UAUAGGAGACCUUCCUCCGAG	4051	0.807519
SI00109256	UAUAGGAGCAUGUUCUUUGGA	23077	0.751263
SI00130144	AAUAGGAGAUUUAUCCUCGUG	58158	0.286876
SI02637229	UAUAGGAGCCCGAAUAGCGUG	10432	-0.799635
SI00667828	UAUAGGAGGCCAGUAUAGCAG	144125	-0.231561
SI00448672	UAUAGGAACGUGCAGCUCGGG	3665	0.563743
SI02662506	UAUAGGAAGAGAUGACUCCCU	2002	0.206353
SI03093811	UAUAGGAAACUUCUGGAUCAG	5708	-1.55302
SI00694869	UAUAGGAACAUUCUCAAACCG	5719	0.220693
SI03054583	UAUAGGAACUUUAGAGCCUUG	222487	2.64411
SI00160566	UAUAGGAAUGAUCACAUCUAU	260293	0.833992
SI00649775	UAUAGGAACAGAAUAAUCCAA	10884	0.314452
SI00401457	UAUAGGAAGAUAUAAAUUCUG	79819	1.97124
SI00102095	UAUAGGAAUAAUCUCAGUGAA	10787	-0.0594838
SI00111111	UAUAGGAAUACUCAUUCUCGA	25903	-0.0274952
SI00419475	UAUAGGAAGUCUUCCAUCCUG	135932	0.932164
SI00337575	AAUAGGAACAGGUUACAGCUG	810	1.31713
SI00351764	UAUAGGAAGAGGUCAAUGCUG	51226	-0.716906
SI00344029	AAUAGGAAUAAGAUUGUCCUG	10877	0.875908
SI03046246	UAUAGGACCAGAUUCGUACCU	84818	0.982905
SI00656565	UAUAGGACCAAACCGAUGCAU	4704	0.722584
SI00655228	UAUAGGACAAGAACCAUCCUA	4678	0.690595
SI00290605	UAUAGGACAUGACAAUACCUG	33	1.2333
SI00667856	AAUAGGACUAGUGUGUAGGAG	338755	0.638751
SI00347459	UAUAGGACAGCCAUAUGCUUG	112616	1.87969
SI00077679	UUCUGCAGUGUUGAUAUGCGU	10004	-1.15261
SI00431641	UUCUGCAGACAUACCAGCCUU	373156	-1.42617
SI00378546	UUCUGCAGGGAAUUAAUGGUG	2004	-0.712494
SI03092264	UUCUGCAGGAUGGCCAACGAG	56659	-1.41293
SI00304003	UUCUGCAGUAAUUUGCAGCUG	79637	1.65798
SI03082632	UUCUGCAGUGCGGCUACCCGG	10215	-1.19453
SI00755006	UUCUGCAGCUUGAUCUUCCGG	80700	-0.909941
SI02638706	UUCUGCAGUUGUCUUCUUCAG	181	-1.44934
SI00705292	UUCUGCAGCAUACUCCUGCGG	26015	-1.64568
SI00382823	UUCUGCAGUAACUUAUCCCAG	23017	-1.50669
SI02225629	UUCUGCAGCGCGAUCAUCGGA	7187	-0.820593
SI00291172	UUCUGCAGACAUCUCAUGCGG	84519	-1.64568
SI00041335	UUCUGCAGUGUCUUCCUUCUG	5367	-0.799635
SI03025666	UAUCCCGGUAAGGAGAACCAA	2897	0.903485
SI00365477	UAUCCCGUCCUCUUCCUGCGG	54754	-1.2574
SI03064467	UGUUACGCCGAUCAAACUCUG	5972	-0.132286
SI02781191	UAAUCAGUCACCUUUAACCAG	23265	0.623308
SI00070756	UAAUCAGACUUACUAAUGGUA	3737	1.64143
SI00401016	UAAUCAGAGUAACUCGGCCUG	80199	-0.22053
SI00638750	UAAUCAGAAAUUAUACUUCUU	161829	0.928855
SI00667604	AAAUCAGACACUCUACGUGAG	135941	0.350853
SI03071327	AAAUCAGAAAGCAUGGCCCUG	2175	-0.258034
SI00453180	UCCAGCUUUCAUAAUACGCUG	9739	-0.355103
SI02640477	UCCAGCUUAUAUCAUUCCCUG	27036	-0.604394
SI03074855	UCCAGCUUGAAGUACUUCUGG	23509	0.593526
SI00374822	UAAUCAGCAAACAUACAACUG	1843	0.6564
SI00325850	UAAUCAGCAAAUUCCUGCCUG	55245	8.12656e-05
SI03114972	UAAUCAGCCGAACUACUCGGA	259232	0.340926
SI03113691	UAAUCAGCUGAUAUCGCUGGA	4308	-0.320908
SI00363489	UAAUCAGCACGAUUUCGCCGG	51170	-0.81949
SI03038056	UUGAUAAGUCGAUACCACUGU	54455	-0.831624
SI03023727	UUGAUAAGAUAAGAACCUCAA	8036	-0.958475
SI00023695	UUGAUAAGUGCGUUCACCUUA	835	-0.87354
SI00643321	UUGAUAAGUACAGCAAACUUG	255762	-0.524974
SI00437465	UUGAUAAGAAGCUUUCUUGGU	85236	-0.960681
SI03081176	UUGAUAAGGGCGAUGACGCGG	333	-0.208397
SI00083307	UUGAUAAGCCUGGCUAACCCG	5753	-0.918765
SI00377195	UUGAUAAGUGAAUAUAAGCAG	1962	0.296804
SI00015302	UUGAUAAGGCGGAUAAUGGUG	1572	-0.919868
SI00666841	AUGAUAAGCACAUUGAUGGUG	286365	-0.804047
SI00337708	UUGAUAAGGACUGAAACCCUG	813	-1.27064
SI03089310	UAUUGAGAGAAAGAGUUGGAG	56	0.409315
SI02781415	UUGAUAACAGGCUACUUGGUU	2308	-0.770956
SI03050698	AUGAUAACCAUUGUAGUCCAU	1770	1.80358
SI00729897	UUGAUAACUAGCAUCUUGGAG	60313	0.506384
SI00001666	UUGAUAACCAGAGUCCACUUA	1184	-0.636383
SI00766822	UUGAUAACCGAACAGAACGUA	64429	-0.0274952
SI00644014	UUGAUAACCUAGAACCACGUU	79022	0.0607494
SI03109946	UUGAUAACUUCCAGAUACGUA	8560	-0.598879
SI03028473	UUGAUAACUUCGGGCAUGGUU	119548	-0.853685
SI00392322	UUGAUAACCGCAAUGGCUGUG	79869	-0.932002
SI00068789	UUGCAGCCGACGACCUGCCGG	9421	-0.114637
SI02812068	UAGUGGUUGACCACUCUUGUG	54986	1.15829
SI03074407	UAGUGGUUUCAUCUUCUGUGG	285834	-0.903322
SI03046071	UAGUGGUUGAGAGAGGACCCU	57124	0.0706769
SI00728819	UAGUGGUUUAUUUAGAUGGUU	6643	-0.806253
SI00736827	UAGUGGUUUCAAGUAGUCCAU	203328	-0.485264
SI00145460	UAGUGGUUUCUGCGCUCCGUG	85409	-1.01583
SI00125594	UAGUGGUUCAGGUAGUCCCUG	10501	-1.22321
SI00620172	UAGUGGUUGAGUUUCUUGGAG	57228	-1.21769
SI00520982	UAGUGGUUCACCAUCAGGGCA	389118	-1.2574
SI00435939	UAGUGGUUUCAAAUCAUUCUA	84529	0.00890572
SI02659972	UAGUGGUUGACGAACUCGGUG	94	-0.611012
SI00656873	UGUGUGGCCACCAUCUCGCGC	4713	-0.47313
SI00154147	UAGUGGUCUAAAUCCUAGUUG	91694	-0.944135
SI03078138	UAGUGGUCAGUCUGCAGCGGG	84727	-0.210603
SI00317506	UAGUGGUCAGUGCAUAUCGAG	60314	-0.919868
SI00723058	UAGUGGUCCACAAAGAGUGAG	64924	-0.347382
SI00058772	UAGUGGUCUUAUAUAAACCAG	9180	-1.34785
SI00046340	UAGUGGUCGGUAACGACCGGA	6305	1.00055
SI03105473	UAGUGGUCCACGAAGUCCCGC	53947	-0.876849
SI00710234	UAGUGGUCAGAGUACAGCCGG	140700	-0.680505
SI00353941	UUGAUAAUUGAUUUCAACGGU	23741	0.691698
SI00655277	UUGAUAAUUAGUGAGUUGGGU	10	1.20793
SI00312977	UUGAUAAUCAUUUAGUACUUG	60467	0.408212
SI00353990	UUGAUAAUUUCUUUCAUCCUC	163126	2.10692
SI00688324	UUGAUAAUCUCCUAAACUGGG	8228	0.0497188
SI00287364	UUGAUAAUUCACAUUUGCGGU	1608	0.612278
SI00011298	UUGAUAAUUGGGAUGGAUGCU	5009	0.17657
SI00735693	UUGAUAAUCGGAGUCCACCGU	6812	1.70761
SI00772247	UUGAUAAUGAUAAUAAACAAG	7580	0.793179
SI00305312	UUGAUAAUAUACAAACAGCAA	55723	-0.431214
SI00723709	UUGAUAAUCCACUUAUGUGGU	11046	1.02923
SI00306264	UUGAUAAUUUAUUAACCUGUG	23250	0.86929
SI02652006	UUGAUAAUCACUGUCUUCUGG	9656	1.04026
SI00630679	UUGAUAAUCAUAGUAGUCUGG	4237	1.69658
SI00154238	UUGAUAAUUGUCCAGAACCAG	478	1.30059
SI00754859	UUGAUAAUAAAGCUCCAGGUU	59286	-1.6887
SI00703927	UUGAUAAUUGUUAAUGACCUG	6036	0.73582
SI02659377	UUGAUAAUCCGAGUCUCUGGG	132160	0.877012
SI00366772	UAGUGGUGCAAAUGACUCGGG	374655	-1.19453
SI00027951	UGAUACCUUGUAGAUAUCCUG	914	1.36787
SI03071306	UAUAGACUUGCAGUGGCCCUG	5191	0.48322
SI03036705	UAUAACAAGAUACCUUUACUU	150000	0.817446
SI02779161	UAUAACAACAUCUCUUACUAU	84727	1.3072
SI00640703	UAUAACAACAAUUAUCACCAG	257062	1.6657
SI00130074	UAUAACAACAGCCUAGCCCUU	57829	1.49252
SI00671713	UAUAACAAAGACCACGGCCCU	120793	2.00103
SI00290633	UAUAACAAGAAUGAAAUCCAA	36	1.35794
SI00126147	UAUAACAAGGACAUUCACUGG	57115	1.24323
SI03036824	UAUAACAACGUUUCUUGACUU	51776	2.71801
SI00658539	UAUAACAAUAGAGAGUAGCUG	4809	-1.67105
SI00403886	UAUAACAAUGUUAAAUGUCUU	221264	1.57966
SI00529200	UAUAACAAACUGGUAGCUCUG	390084	0.861569
SI03029159	UUCGGCGGUGUCAAACAGGUU	9196	-0.266859
SI00335825	UUCAUGAUCAUCCACACGCCG	11094	-1.51993
SI02777789	UUCAUGAUGAAAUACAGCUCG	53373	0.261506
SI02634674	AUCAUGAUGGAUCACUUUCUU	1326	-0.110224
SI00292047	UUCAUGAUGAAGCUCUCGCCA	11093	0.771118
SI00663012	UUCAUGAUUAGGGCACAGGUU	23511	-0.639692
SI00052836	UUCAUGAUUUGUUCUUUCGAG	8382	0.442407
SI00326018	UUCAUGAUUCAAUUACUCAGG	113278	0.485426
SI00767837	UUCAUGAUGAUGGAGCCGGCG	57732	-0.538211
SI00448154	UUCAUGAUCAUCCUCAUGAUG	9670	1.72857
SI00743491	UUCAUGAUUGCUUUACAUGGG	7035	-0.294435
SI00699405	UUCAUGAUAAUUAUCUUUCCU	54033	0.543888
SI00743050	UUCAUGAUGGCUUCCUCCCGG	60685	-1.41293
SI00690543	UUCAUGAUGCUGACGUCCCGG	81544	-0.841551
SI00461055	UUCAUGAUGGACAACCUCCUA	84530	0.302319
SI00471268	UUCAUGAUUCCUUCCAUCCCA	4009	-0.222736
SI02223396	UUCAUGAUAUAACUGCCGCAU	8780	-0.248107
SI00388150	UUCAUGAUCCAUCAGAUCCCA	55076	-0.367237
SI02660742	UUCAUGAUAAACUUCUUUGUU	5352	-0.567993
SI00080542	UUCAUGAUCCCGUCUCCCGGA	10085	-1.02025
SI00732347	UUCAUGAUUAAACCUUUCCUG	161742	0.144582
SI00290864	UUCAUGAUUCUAUAAUUGGUA	29974	-0.893395
SI00057484	UUCAUGAUCUGUUUAAACCAG	8858	2.27679
SI00331079	UUCAUGAUUAUAUUCAAUCCA	84553	-0.329733
SI00381353	UUCAUGAUUAGUACCACUCAG	2110	-0.391504
SI00707560	UUCAUGAUGGCGAUCUAUCUU	6229	-1.61369
SI00411810	UUCAUGAUGUCUUUCUCCCGU	284309	-0.176408
SI02657767	UUCAUGAUCAUAAUCAUCUGG	57556	1.10204
SI02661897	UUCAUGAUCUGCUCAGAGCUG	581	-1.06988
SI00710682	AUCAUGAUCACGGACAUUGGG	1757	0.342029
SI03035123	UUCAUGAUAUGAACCAUCCUU	5893	0.175467
SI00674044	UUCAUGAUGACUGUGUAUCUA	390882	-1.05224
SI00311339	UUCAUGAUGUUGAUCAGGCAG	53630	-1.03679
SI02651880	UUCAUGAUAGGCAUCUUCCAU	6421	-0.284507
SI00456190	UUCAUGAUUAAGGUUUACUUU	22868	-0.59226
SI00335818	UUCAUGAUUCUCCUUAAGCUU	55064	-0.264652
SI03075653	UUCAUGAUUCUUGGCGACUGG	3397	-0.630867
SI00636356	UUCAUGAUGAAUUGGGUGGUG	196477	-0.980536
SI00367990	UUCAUGAUCAUAGAACUUGUA	26005	-0.755513
SI00714770	UUCAUGAUGAAGGCCACGCUG	80746	-0.650722
SI00030926	UUCAUGAUGUUGGGCAGCGUG	2109	-0.710287
SI00156058	UUCAUGAUGCAGUCGAUUCCG	167359	-0.283404
SI03085138	UUCAUGAUGGCGGCGUCCGCG	26047	-1.35447
SI00733698	UUCAUGAUAGUGUACAUGUUU	170463	0.778839
SI00319508	UUCAUGAUGAUGGCAGGCGUG	57156	0.131345
SI00467418	UUCAUGAUGAUGGAAGCUCUG	91419	-1.12173
SI00737345	UUCAUGAUUAUUAUACAGUUU	10492	0.884733
SI03058727	UUCAUGAUGUCCCGCACGGUG	290	-1.4725
SI02639749	UUCAUGAUAGUAAUCAGUGUU	29106	-0.00543402
SI00014742	UUCAUGAAUGUGGAUUUCCUG	1140	1.68886
SI00109809	UUCAUGAAUCAUCUCGGUGAG	23203	-0.41908
SI03050159	UUCAUGAAGAUAUGGCCGCAU	134510	0.00339044
SI00117635	UUCAUGAAAGAUAGCAGGCUG	53405	-0.144419
SI03047051	UUCAUGAAGUAUGAAGCUGAU	7032	-0.174202
SI00707077	UUCAUGAAGAGGUAAAUUCUU	10799	1.35243
SI03085292	UUCAUGAAGGUCUCUACCGCG	26512	-0.569096
SI00728007	UUCAUGAACACGUCCAUCCUG	6620	-0.117946
SI00388612	UUCAUGAAUUGAAUGAAUGGU	55113	0.569259
SI00326795	UUCAUGAAUUAACUCCUUGUU	150135	1.20683
SI00159754	UUCAUGAAUAGCACAGUUGUG	5726	0.194219
SI00023030	UUCAUGAAACUGAACCAUCGA	406	0.895764
SI00304955	UUCAUGAAGUCACACAUGCCG	27163	1.69658
SI00415814	UUCAUGAAGACCCUCCACCUU	388115	1.28073
SI00648753	UUCAUGAAGAUCGAUGAUGGG	51253	1.15939
SI00739963	UUCAUGAACACAGUCCUGCUG	57533	-0.575714
SI00457331	UUCAUGAAUAAGUUGCCUCUG	57472	0.360781
SI00309008	UUCAUGAACACCGACAUUCUG	10317	0.97739
SI00433608	UUCAUGAACACAGAGGGUGGG	9001	-0.00874319
SI00313418	UUCAUGAACUCAUCAAUGGUC	2972	0.169952
SI00037744	UUCAUGAACAUGCCUCGGUUG	4350	-0.210603
SI00751618	UUCAUGAACCAACUUCCGCAG	26995	-0.00874319
SI00671286	GUCAUGAAUGUGACAGCUCUG	390037	2.33525
SI00558355	UUCAUGAAUAUGAAGAGCCAU	402117	2.02419
SI00329371	UUCAUGAAAGAAUUCACCCAG	84103	1.27852
SI02223627	UUCAUGAAUUCCACCAAUGGA	7046	-0.612115
SI00397950	UUCAUGAACAACGAAGUCGGA	54517	0.615587
SI00393918	UUCAUGAAGCAUUAACUCCCG	80219	-0.95296
SI00623931	UUCAUGAAUAAUUUAGACCUU	64922	-0.344073
SI03115427	UUCAUGACUGCCAGGCCCGGA	56852	-0.0407318
SI00352415	UUCAUGACAUCGUAGUUUCUG	1345	-1.38426
SI00446712	UUCAUGACUGAGCCGCUCCUG	3321	-1.16475
SI03106684	UUCAUGACUGAAUAUCCGCAC	11342	-0.886777
SI00060844	UUCAUGACCUGAGAAUCCCGA	8784	-1.39529
SI00498267	UUCAUGACUCUAAACAUUGUU	338949	-0.733452
SI00712096	UUCAUGACAGUUAUCUGGGAU	117156	-1.36661
SI00320159	UUCAUGACCAAGUCCAGUGUA	145376	-1.75929
SI03120138	UUCAUGACCACCGCAGGGCCA	362	-1.22652
SI00750463	UUCAUGACAACUUUGAUCCCA	58485	-1.42838
SI00402248	UUCAUGACUUAAUUGUUUCUG	79640	-0.351794
SI00401646	UUCAUGACUCUGGAAUUCGUU	79782	-1.60045
SI00319165	UUCAUGACAAUGCUGAAGCGG	64423	-0.486367
SI00448329	UUCAUGACUAGGCUCAUUGGA	55721	-1.18791
SI03536638	UUCAUGACAGAAUGAGAUGUG	728294	-0.954063
SI00716779	UUCAUGACUUUGAGAAUCCAG	6444	-0.812872
SI00741461	UUCAUGACGAUAUUUAAUGUG	6935	-0.694845
SI00621110	UUCAUGACCAUGUCCACGCAG	90379	-0.915456
SI00297234	UUCAUGACCGAGCCCACCGUG	162	-1.37653
SI00469959	UUCAUGACCACAUGAUUGCCA	29124	-1.07981
SI00009443	UUCAUGACUACCGUGUACUUG	4688	-1.52986
SI00759850	UUCAUGACCAAGAGGCUGCCG	7425	-0.741173
SI00057176	UUCAUGACUUUAUUACGGCAU	8836	-0.677196
SI00133063	UUCAUGACCGAGGAAGAUGGG	64129	-1.36219
SI00646478	UUCAUGAGCUUUGUCAUCCUG	55711	-0.442245
SI00461734	UUCAUGAGCUAGACUGUGGUG	155185	-1.06657
SI00303625	UUCAUGAGCAAGAACAAUCUG	64225	-0.626455
SI02645832	UUCAUGAGGAGGGCAGGGCAG	79930	-1.41073
SI03033030	UUCAUGAGUCCUUUCAUGCUU	10252	0.773324
SI00751786	UUCAUGAGGAGCUCCUUGCUG	10102	0.0397913
SI00674016	UUCAUGAGGACUGUGUACCUC	125962	0.034276
SI03028921	UUCAUGAGUAACUUAACGGUU	9829	-0.415771
SI00059689	UUCAUGAGCCUAAUUAGUGCG	2018	-0.302156
SI00142450	UUCAUGAGCACUUCCACCCGG	84171	-1.61038
SI00450947	AUCAUGAGCAUGUAGCGCCAG	3761	-1.04451
SI00633360	UUCAUGAGUCUGAACUUAGUG	84791	-0.673887
SI00106778	UUCAUGAGCAGCACAUUGGUG	29850	-1.15703
SI00671132	UUCAUGAGUAGGAAGACGGAA	119678	-0.41908
SI00635432	AUCAUGAGCUGAGAGCGCUGG	192286	0.27033
SI00373366	UUCAUGAGGAAGUCGGGUGUU	1807	-1.49787
SI00400197	UUCAUGAGCGUUCUGCUCCUA	80233	-0.571302
SI03067036	UUCAUGAGUUCUGUGGCGCUG	826	-1.67657
SI00633983	UUCAUGAGCAACUUCAUGCUG	84332	1.10534
SI00347389	UUCAUGAGAAGCCACAUCCUG	116173	-1.39198
SI00478660	UUCAUGAGGAUGAAGACAGCG	146167	-0.743379
SI03118185	UUCAUGAGUUCGUUGAUGGCA	5713	-1.76702
SI03045343	UUCAUGAGGAAGUCGGAGCCU	2029	-1.10077
SI00392406	UUCAUGAGCAAAGCCACCGAG	80210	-1.30153
SI02225601	AUCAUGAGGAUCUGCAUCCGG	7423	-1.7604
SI03055934	UUCAUGAGUCGGCUUUCUGUG	2676	-0.44776
SI00762916	UUCAUGAGCAUUAGGGAGGAG	128488	0.0221424
SI00714987	UUCAUGAGAAAUGUUAUCCUU	55752	-0.320908
SI00715897	UUCAUGAGUGAGAUGUCGCUG	10946	-1.69311
SI03053568	UUGUGCGGCGAUUCUGUCUUG	56852	-1.44492
SI00423906	AAACACAACAUCAAAUUCCUU	9514	1.27852
SI02778314	UAACACAACUCUAUCACCCUU	56916	0.291288
SI00634417	UAACACAACCAUGAUAGCCAU	128218	1.24212
SI00433811	UAACACACUGAAUUCUGCCUC	92675	0.424758
SI00319494	UAACACACAGUGGAAAGCGUG	83544	0.0199363
SI02758840	AAACACACCUUUCCCAUCCUU	8877	-0.367237
SI00299383	UAACACACUGGACAUCCAGUU	580	0.979596
SI00624022	UAACACACUGCUCCUUCCGGG	26103	-1.05665
SI00682563	UCCAGCUCCAUUAACAUCCUG	55670	-1.28167
SI00676571	UCCAGCUCCGAGGCCACCCAU	347148	-1.31697
SI00322903	UCCAGCUCAAACUUGAUGGAG	91304	-1.6545
SI00441189	UCCAGCUCUGAGAACUCUGUG	3208	-1.2563
SI00327530	UAACACAGUUCCUUAUUGGUG	84536	-0.588951
SI00639324	UAACACAGCACAAACCAGGUG	199870	0.397182
SI02654764	AAACACAGCAGGUUUGCACUU	2908	0.914515
SI00289891	UAACACAGUCUUGAUAUCCAA	84696	0.105975
SI00469399	UAACACAGUAAACACAUUCUU	160287	-0.159862
SI00389179	AAACACAGCGCGUCUUUCCGG	55150	0.862672
SI00289569	UAUCUUUGUUGGCAAAUCCAG	340273	-0.697051
SI00377622	UAUCUUUGGAAACAAUACCAG	1968	-0.961784
SI00629671	UAUCUUUGAGAAUUUGUUCUG	4199	0.014421
SI02663717	UAUCUUUGAUCUCUUGGCGAU	6155	-1.30704
SI00675773	UAUCUUUGAAAUCUAUUGCUG	28962	1.33919
SI00345198	UAUCUUUGCAAUCCAUGGCUG	10036	-0.877952
SI00368459	UAUCUUUGCACCCUCCUCCAU	55593	-0.153244
SI00673407	UAUCUUUCUAAAUACAGCUUU	390327	-0.163171
SI00673505	AAUCUUUCUCAGAACAUCCUU	390326	-0.100297
SI03108245	UAUCUUUCUCCUAUGACUGUA	10738	-0.871334
SI00620606	UAUCUUUCCAAGUUCAGGCUU	85865	0.48322
SI00686483	UAUCUUUCUGAUCAUUGGCUU	59339	-0.0308043
SI00533428	AAUCUUUCGGAAGUUGCCGGG	390992	-0.665062
SI00422702	UAUCUUUCUUAUUCACUCCAU	10690	0.356369
SI00303317	UAUCUUUCUUACACCUCCCUU	115761	0.210765
SI00501165	UAUCUUUCCAGGUGUGUCCUG	100130988	-0.962887
SI00459879	AAUCUUUCUAUUUCUUCCGGU	57718	1.45943
SI00368550	UAUCUUUCUGUCUUCCUUCUG	84248	-1.27726
SI00714161	UAUCUUUCGGUGUAUCUCCAA	55176	0.414831
SI00434826	UAUCUUUCGUUCAUAAAGCUU	29115	-0.539314
SI00710423	UAUCUUUCCAGUACACUGCAG	142891	1.64033
SI00754607	UAUCUUUCAAAUUAAAUGCUA	118424	0.248269
SI00371098	UAUCUUUCAGUUCUUCUCGUG	23317	-0.421286
SI02653133	UAUCUUUCAACGUCUGUCCUC	53827	-0.282301
SI00337694	UAUCUUUCUCUUUAUGACCAU	125972	-0.278992
SI02645335	UAUCUUUCGAUUCAUCUGUGG	7145	0.60566
SI00484743	UAUCUUUCUGUUAUUGCUGUG	196415	0.763397
SI00699384	UAUCUUUCAGAAAUUUAGCUG	51277	0.88363
SI00358547	UAUCUUUCUCUGUACCUCCUU	1539	-0.737864
SI00327334	AAUCUUUAUUUCAUCAGGCUG	54058	-0.290023
SI00731360	UAUCUUUACAAAUAGGACGCU	245711	0.679564
SI00624463	UAUCUUUAUAUAAUAAUCCAU	84125	0.290185
SI00645519	UAUCUUUAGAAGAUGAGGGUU	117153	0.757881
SI00477652	UAUCUUUAUGAGGGCCUUGGG	143678	-0.385989
SI00307363	AAUCUUUACAAAGAGGCUGGG	533	-0.622043
SI00054544	UAUCUUUAGAGGGUAACUCUG	8564	-1.00039
SI00403599	UAUCUUUAUGAGUUGCUGCCA	283416	1.09542
SI00712824	UAUCUUUACAUGUCUUCCCAU	57758	-0.767646
SI00733355	UAUCUUUAUAUCUAGGGUGUG	8406	-0.796326
SI00012383	UAUCUUUAGGUCCUCGAGCGU	929	-0.294435
SI00299341	AAUCUUUAUCACAUCCAGCUG	282679	-0.752204
SI02662051	UAUCUUUAUUAAAUUCUCCUU	3845	-0.853685
SI00381297	UAUCUUUACAUAUACAGCCUU	23197	-0.406947
SI00629832	UAUCUUUAGCAUUAACUUGUG	116931	0.464468
SI00464751	AAUCUUUAGAUGAAUUCCCAG	162605	-0.292229
SI02650998	UAUCUUUAAACUGACCAUCUG	5052	-0.349588
SI00587181	UUCUUACACACAUUCUUUGUU	22902	-0.738967
SI00035952	UUCUUACAGACCUUUACCCAG	3976	0.21959
SI03066504	UUCUUACCCUUGAUGAGGCUG	11331	-1.14158
SI00117929	UUCUUACCUAUUGUAAACCUG	50940	-0.0605869
SI00035644	AAACACAUUAUAACUAUCUUU	3904	0.819653
SI02758462	UAACACAUGGCCGUUCACCGU	2872	0.0739861
SI00756616	UAACACAUUAUUUCAGUCGCU	399967	-0.508428
SI00689577	UAACACAUAUACCAGCUCCUU	5442	1.62599
SI00694645	UAACACAUAGAGGUCAAUGUG	5693	-1.14489
SI00413980	UAACACAUGAUAGACAUUGGG	283165	0.717068
SI02658467	UGUAGAUGGAAGAACUGUCGG	259287	-0.0583808
SI02625161	AAAGUGUAGAUGAUGAACCCU	6752	0.134654
SI00763000	UAAGUGUAACUGUCCUGGGCG	140686	0.436892
SI00388514	UAAGUGUAGAAUUCAAGCCUU	54482	-0.0782358
SI02642066	UAAGUGUAGGAACAGGGCGAG	51704	-0.263549
SI03046582	UAAGUGUACAGCGUGAUCUAU	23173	0.639854
SI00397026	UUAUUAACAAGCAUGAUUUGU	54863	1.00386
SI00326039	UUAUUAACCAAGGAGAGGGAA	83541	-1.41183
SI00412608	UUAUUAACUAGGAAUUGCCAG	285521	-1.06988
SI00692503	UUAUUAACCAACAUUGUCCUU	54886	-0.0484532
SI00051240	UUAUUAACAAACCUCGCGUAG	7374	-0.221633
SI00307433	UUAUUAACAAAUUUAACACUG	245972	0.281361
SI00289282	UUAUUAACGAUUAACAGGCUG	10349	-1.07981
SI00364196	UUAUUAACAAACUUUCACCAG	84976	-0.556963
SI00377020	UUAUUAACUAACAUAAACCAU	23301	0.282464
SI00126637	AUAUUAACGACAUAAACCGUG	57211	-0.367237
SI00044737	UUAUUAACCGAGAUACUGGUA	5858	-0.860303
SI00401576	UUAUUAAGAAGCAUCUUGCUU	80149	0.152303
SI00427700	UUAUUAAGUUCUGACAGUGGG	2709	-1.36109
SI00419230	UUAUUAAGUACAAACUCUCUG	255403	-0.64631
SI00663187	UUAUUAAGGAAAUAAAGUGUG	348995	-0.564684
SI00747698	UUAUUAAGUGAGUCGUUCCGU	93380	0.231723
SI00671993	UUAUUAAGAGUAUAUUUCCGA	219447	-0.436729
SI00300699	UUAUUAAGCAUUUAUUCACAA	5604	-0.369443
SI00341299	UUAUUAAGUAGCCACAAUCUA	128869	0.227311
SI00723646	UUAUUAAGGAACACCAUGGAG	55343	-0.777574
SI00101458	UUAUUAAGCUUGUCCAUUCUG	29760	-0.0848541
SI00298242	UUAUUAAGGGUUAUCAAGCUG	79065	-0.912147
SI03068989	UCCGUCUGCACCUCCUUCCUG	3265	-0.970609
SI00458339	UAAGUGUUAAAUAUAUUUCUU	57562	0.93768
SI00748832	UAAGUGUUCUACAACAUCCUU	8658	0.283567
SI00650538	AAAGUGUUUAAUUAUCACUCA	4494	2.15325
SI00424060	AAAGUGUUCAAAUUCAGCCUG	124872	0.0497188
SI00347858	UAAGUGUUUAUUACUAGCCAA	51208	0.175467
SI03053862	UAAGUGUUGGUCCCACUCUUG	137902	0.354163
SI00481026	UAAGUGUUCUUCUAUCUGCAG	150568	1.00607
SI00355404	UAAGUGUUUCUAGACCACCAG	1463	0.793179
SI00524895	UAAGUGUUUAACAAGUACUUG	100130967	0.279155
SI03068338	UAAGUGUUGGAGCGGCAGCUG	1271	0.242754
SI03099614	AAAGUGUUUAGCUAGGACCAG	164153	-0.222736
SI00131747	UAAGUGUUCGCUACUCAUGUU	6992	1.16932
SI03046638	UAAGUGUUGAAUCAAACCUAU	3621	0.158921
SI00341152	UAAGUGUUCCAAAUAUUGCGU	23580	1.09762
SI00672112	AAAGUGUUCAACUACAUUGGA	390191	0.797591
SI00068663	UAAGUGUUGAUUAAUUCUCGA	9397	0.340926
SI00290549	UAAGUGUUUAAUCAAAUACAA	27034	2.16538
SI00738906	UAAGUGUUCCUGAUGUCCCAG	27097	-0.233767
SI00060333	UAAGUGUUCCCACUACCCGUG	5696	0.825168
SI00669074	UAAGUGUUCUAUGAAGAGCUG	81327	0.430273
SI00629377	UUACUCUUCUUGCUGCCCUGG	4188	-0.866922
SI00718186	UUACUCUUCACAAUCAUGGUU	10402	-1.28608
SI00732578	UUACUCUUGGAGGCUUGCUGG	163778	-1.02466
SI00049672	AUACUCUUCUCUCUCAGCGUG	7053	-0.968403
SI00370076	UUACUCUUAAAUAUAUUACUU	23336	-0.850376
SI00505540	UUACUCUUUAGUAUGAAGGUG	346157	-1.32028
SI00031563	AUACUCUUGUGACCCAUCGUG	2329	-1.04562
SI02758294	UUACUCUUCAGCCAUCUGGUA	283377	-1.72289
SI00625072	UUACUCUUCUCUAUGGAGCGG	4046	-1.68098
SI00353122	UUACUCUUGAACACAGUGGUU	53981	-1.27836
SI00074067	UUACUCUUGGGAGUAAUUCUU	2002	1.0888
SI00416101	AUACUCUUCAAGAAUUUCCUG	196385	-1.25299
SI00375319	UUACUCUUCAAAGCUUUCCUU	22873	-1.32579
SI00090377	AUACUCUUUAUUGCCAACGGU	10769	-1.19122
SI03114559	UUACUCUUUAUGGUGUAGGGA	1300	0.647576
SI00660989	UUACUCUUUCAUACUCUUGUA	7827	-0.130079
SI03246565	UUACUCUUGAAAUACUGUUUG	10247	-0.587848
SI03031686	UUACUCUGUGCCAAGUCUCUU	221188	-0.0649991
SI00007196	UUACUCUGUAUUUACUCACUG	6005	-1.35558
SI00101829	UUACUCUGCAUAUAGACUCUC	29882	-1.46257
SI00082516	UUACUCUGGAUUUCACCUCAG	4090	-1.05665
SI00372407	UUACUCUGUAACGUCUCCCUU	11259	-0.316496
SI03043054	UUACUCUGGAUGUAGCUGGCU	2771	-1.38315
SI00667863	UUACUCUGUGAGAGGAAGCUG	391191	-1.45044
SI03246992	UUACUCUGAGGAUCAAUGCGG	10076	-1.43389
SI03023251	UUACUCUGAAGCACCCACGAA	51550	-0.915456
SI00161126	UUACUCUGGGAAAGUUACCUU	128646	1.50355
SI00693784	UUACUCUGGCAGCCAUAGGUG	644168	-1.08312
SI00544180	UUACUCUGAAUUCUUUCCCUU	400456	-0.866922
SI00361564	UUACUCUGCAGUAAACUCCAA	51202	-0.24921
SI00411761	UUACUCUAUAGAUCACGUCUG	220388	-1.04451
SI00291690	AUACUCUAUAAAUUAAUGCUG	93973	-0.0539685
SI00778841	UUACUCUACCAUAAAUUACUU	7554	-0.479749
SI00677551	UUACUCUAAUUAUUCUACCUA	64282	-0.986052
SI00444703	UUACUCUCCAGCACCAGCCUG	30850	-1.36881
SI00009870	UUACUCUCCAAUUCUACCAUG	6401	-0.528283
SI02638944	UUACUCUCUGCACUUCUCCUU	23552	-1.49456
SI00037317	AUACUCUCUCAAACUCUGGUG	4258	-1.48794
SI00700322	UUACUCUCCAUCUCCCAGGUU	5948	-1.12062
SI03043642	UUACUCUCUCUCUUAUUCGCU	2892	-1.04231
SI00470932	UUACUCUCUAGACACAUGCUG	9665	1.701
SI00386169	UUACUCUCUGCAAACUUCCUG	23149	-1.51111
SI00056070	UUACUCUCCACUUCCUUCUCG	8739	-1.22652
SI00769979	UUACUCUCCAUCACGUUUCUG	7988	-0.979433
SI00618982	UUACUCUCCAUCUAACUUCAG	493861	-1.32028
SI00024528	UAAACCGCCUAAUUUCUGCAU	1105	0.533961
SI00706776	UAAACCGAUACGGAUCCCGGA	6132	-1.35447
SI03062710	UAAACCGACAUUGACUUUCUG	488	0.996142
SI00013531	UAAACCGAGAACGAGAUGUGG	729230	1.10976
SI00152026	UAAACCGACUUAACAUUGCAG	132612	0.658606
SI00027937	UAAACCGGGAGGUAAAGCCCA	912	-0.00102179
SI03084942	UACGAGGGCACGAUGAUCGCG	5784	-1.43169
SI00652323	UUGGAUAUCCAUCUUGUUCUU	343263	-0.2459
SI00395528	UUGGAUAUAAACUUCACUCGU	84641	0.185395
SI00159873	UUGGAUAUGUCUUUAUCUGUG	259286	0.276949
SI00620984	UUGGAUAUCUCUAGCUUCCAG	90288	0.720377
SI00665315	UUGGAUAUGACCAUCAGCGCU	10215	0.287979
SI00333487	UUGGAUAUUUGGGAAUGUCCG	135927	0.456747
SI00036974	UUGGAUAUUGGAGCAGUCCUG	4163	-1.18681
SI00131138	UUGGAUAUCAUCGGCACUGAG	56547	-0.587848
SI00149604	UUGGAUAUUAGAUCCAUGCCG	54878	0.725893
SI00296380	UUGGAUAUUAAUCACUGUCUU	22852	-0.357309
SI03057782	AUGGAUAUUCAACUGUGGGUG	2155	-0.911044
SI00766031	UUGGAUAUCCAGUAAGAGCUG	203430	-0.400328
SI00044849	AUGGAUAUCAAAUUGAGUGUG	5869	0.806416
SI00768810	UUGGAUAUGUAUUCUUUCCUG	7699	-0.0506594
SI00703682	UUGGAUAUCAUUCUUGCGCGG	51320	-0.449966
SI00620207	UUGGAUAUAAAUUUGACCCUG	58486	-0.287817
SI00401996	UUGGAUAUUGGAUAUAUCCAU	79891	1.53333
SI00289541	UUGGAUAUGAACACCUUCCUG	10350	-0.200675
SI00449519	UUGGAUAUUAAUCCCAUGGUG	10625	-0.979433
SI00691516	UUGGAUAUAGCGGACAUCCCU	333926	0.708244
SI00422415	UUGGAUAUUAUGUAAUUACUG	65991	1.15388
SI00103880	UUGGAUAUCAGAAACAGCCUA	8266	0.0861197
SI00635257	UUGGAUAUUGAUUAAAUACUG	93594	1.34912
SI02664284	UUGGAUAUGUUGCUGGUGCGG	9902	-0.593363
SI00292159	UUGGAUAUGAUAUAAGACGUU	80070	0.350853
SI03121580	UUGGAUAUAGGGAAAUAGUUU	55127	-0.233767
SI00319347	UUGGAUAUUGCAUUCCAUCUA	79944	1.38773
SI02624006	UUGGAUAUCAAAUUGCCGCUG	4842	-0.427905
SI00728959	UUGGAUAUUAAUUACGUGGUU	81609	0.63103
SI00023240	UUUGGCGCCAAUGCUGUCGUU	610	0.145685
SI02223718	UAAACCGUUAUACAGUUUGUG	9451	1.29507
SI00425957	UAAACCGUCCAACUGCAGCAA	64395	-0.869128
SI00696150	UUGUGCGCAAAGGCAAACGUG	80324	-0.691535
SI00058646	UUGUGCGCCGUACAACAGCUU	9053	-0.904425
SI03046757	UUGUGCGCCCUGUACCUUGAU	9173	-0.45879
SI00660541	UGACUCGGCAUCAUCACUCUG	344022	-0.743379
SI03077466	UGACUCGAGCAGAUCGUCGGG	11143	-0.239282
SI00085960	UUGGAAUAGAUUCGGAACCUG	5360	0.175467
SI00760809	UUGGAAUAAAUUCUUAACCAG	9525	0.64537
SI03088960	UUGGAAUAAGUCAUAACUGAG	4291	0.850538
SI00159453	UUGGAAUAGAGGCUGAUGCGG	54498	-0.63528
SI00129101	UUGGAAUAUAUAUCUGUCCGG	653	-0.151038
SI00472066	UUGGAAUAUGAAAUAUUUGUA	116236	0.952019
SI00473011	AUGGAAUCUCUGCAGUGUCUU	123688	0.44351
SI00091329	UUGGAAUCCGCUUUCGACGGU	1730	0.0453066
SI00331436	UUGGAAUCUGAACUGCUGCUU	222698	0.265918
SI00072317	UUGGAAUCACCAAUGAAUCUU	9211	0.918928
SI00347627	UUGGAAUCCCAAGUUCACGUA	1178	-0.409153
SI00010101	AUGGAAUGAAAUGACACCCAG	7068	-0.325321
SI00340634	UUGGAAUGAAACCACAGUCUU	963	-0.596673
SI00305956	UUGGAAUGAAGGUAGAGGCAG	22809	0.0739861
SI00468566	UUGGAAUGCAUAUUUCUGGUU	353132	-0.0120524
SI00683284	UUGGAAUGCCUGUCUCAGCUU	25796	-1.19894
SI02636501	UUGGAAUGGUUAUUUGAGGUU	8843	-0.577921
SI00356615	UUGGAAUGCAGUUACACGCAG	57153	-0.0396288
SI00772583	UUGGAAUGGACCCUACUGCUG	58495	-1.38205
SI03046197	UGACUCGUGGAAUUCAACCCU	221191	0.0210393
SI03048710	UAGUGAUAUAAUGCCCACGAU	64854	0.21628
SI00688604	UAGUGAUAAAUAUUGGUUGUG	23126	-0.83383
SI00619892	UGAUUUAGUUUGAAUCACCUU	55974	1.75615
SI00461601	UAGUGAGCUGCUGCCAUCCAG	197335	-1.31697
SI03095351	UCUAUAGCCAUUGAAGCGCAG	2188	1.01048
SI00337862	UAGUGAGAUCAUGUCCACCGG	23125	-1.56185
SI02759358	UGGCGUUAGACUUACACCCGG	26469	0.321071
SI03053890	UCUAUGGAGAUCACUAUCUUG	4988	0.36409
SI02634135	UCUAUGGACAAUAAACUUCUG	2011	1.21013
SI00424599	UCUAUGGGUAUGUGGAUCCUU	57452	-0.177511
SI03070641	UGGCGUUGGAGUAAGCGCCUG	338	0.745748
SI03045973	UGGCGUUGCAGGUACCGCCCU	6755	1.69658
SI00016065	UGAAUUGUUAACCUCAUUGUA	2556	0.350853
SI00294427	UGAAUUGUCAUAAUUGUGCUG	79087	-0.174202
SI00672560	UGAAUUGUUCAUAAUCACUGG	79310	-0.401431
SI00769482	UGAAUUGUUAAUUUGAGGGUA	7738	0.878115
SI02664592	UGAAUUGUUAUCGGUAGUCUG	11319	0.592423
SI00667478	AGAAUUGUAUAAUUCAGAGGG	219959	1.883
SI00665826	AGAAUUGUUAUGAUAAUGCGG	121364	0.896867
SI03066882	UAUCUCGAGGCGUCCUCGCUG	2147	-0.506222
SI03114027	AAUACGAUUGUCAAAUUGGGA	7334	1.01269
SI00767025	UAUACGAUCAAGUUCUUGCUG	79776	2.00654
SI03107419	UAUACGAUAGGGUUCAUGUUA	3459	1.06784
SI00731857	UAUACGAUAAUGAAAUUCCCU	153218	2.43122
SI00041181	UAUACGAUCCUCACGAUUCCG	5335	0.699419
SI00102809	UAUACGAUGACAUAGGCACUG	28954	1.00607
SI00346451	UGGCGUUUGAUGAUCUUGGUG	50515	-0.0418349
SI00748363	UAGUGAUGGAACACCCACCAG	83862	-0.595569
SI02657333	UAGUGAUGAGACCUCUCCCUG	11314	-0.690432
SI00070798	UAGUGAUGUAAAGAAAGCGUG	3745	0.033173
SI00022316	UCUAUGGUAGUGCUCAGGGUG	165	-0.0208768
SI00347361	UCUAUGGUUUAAAGCAGCCAG	146223	-0.4621
SI00365883	UAUACGAAUAUUGUAAAUGGU	84216	2.3154
SI00118853	UAUACGAAGAUUUCACCCUUG	54764	0.601247
SI00350301	UAUACGAAUAAACAUAGGCAG	157680	1.44398
SI00326928	UAAAGCUCCAUUUCACUCCUC	25966	0.236135
SI02639294	UAAAGCUCGUUCACCACUGGA	23523	-0.74007
SI00525210	UAAAGCUCCUCCUCGUAGCUU	389493	0.857157
SI02647015	UAAAGCUCCUGAGAUCUUGGG	84957	-0.569096
SI00113974	UAAAGCUCUAGAAUGAUCCGG	8554	0.163334
SI00750876	UAAAGCUCUAAAUUUAGGUGG	22954	0.0618525
SI02649745	UAAAGCUCUAGAAGGGUCUUG	169611	1.03806
SI00682430	UAAAGCUCUGAAAUCAAAGUG	8799	0.88363
SI00379799	UAAAGCUCUUAUACAGCUCUC	2027	-0.0164646
SI00679434	UAAAGCUCUAUCUAGGACCAG	56122	-0.412462
SI00353276	UAAAGCUCAAGCCUGUAGCUG	1376	-0.665062
SI00462854	UAAAGCUCCUGCUAAAGUCAG	84063	0.243857
SI00714147	UAAAGCUCGGACUUUGUCCGU	55176	0.27033
SI00452599	UAAAGCUCCCUGAAGGACCUG	9711	1.19469
SI03062220	UAAAGCUCACACUUCCGAGUG	9570	0.273639
SI00777623	UGAAUUGCGAUUAAACACCUU	162963	0.286876
SI00345681	UGAAUUGCUAUAAUUACCCUG	80205	-0.391504
SI00643538	UGAAUUGCCUUCGUCUUCCGG	91582	-0.994876
SI00092897	UGAAUUGCUGUAAACAUGGAG	2766	-0.0506594
SI00410634	UGAAUUGCGGAGAACCACCAG	283571	-0.0263921
SI00297752	UGAAUUGCCAAGCUCUCUGUG	320	-1.00811
SI00128814	UGAAUUGCCAUAUACGGCCAG	7026	-0.334145
SI03093601	UGAAUUGCUCAUACUACUCAG	56832	-0.290023
SI00089922	UGAAUUGCCGAGGUUAGGCCG	10691	-0.790811
SI00105707	UGAAUUGCUGCGGUCCUGGUG	27076	-1.20004
SI00468930	UACGAGGUUGGGCACAAGCAC	353145	0.00890572
SI00374115	UUCAGCGGGAAGUUCUCCGUG	10311	-0.123461
SI00722281	UUCAGCGGACACUUCAGCCAG	11000	-0.294435
SI00712068	UUCAGCGGGUUGAGGGUGCCG	92304	-0.691535
SI00006391	UGGCCCUCCAUGAUCAUGCGU	5261	-0.825005
SI02622473	UUCGCUCCUUAUUAGGGCGUG	112464	0.441304
SI03057068	UUCACUCGAUUGUUGGUGGUG	6886	0.168849
SI00444206	UUCACUCGCUGCCUCUCCCGG	29903	-0.429008
SI00008295	UUCACUCGAACCACAAUCCGG	7498	-0.184129
SI00033880	UUCACUCCGGACUUAGCUGGG	3601	-0.168686
SI00703199	UUCACUCCCAUGAACUCCGUG	60626	-1.03569
SI03182193	UUCACUCCUAAUUUAUUUGGG	151056	1.67121
SI00349293	UUCACUCCCACGUUCACCUUG	1264	0.290185
SI02758084	UUCACUCCAAAGUUCACCGUU	130576	-0.91325
SI00316239	UUCACUCCCACUCUCAGUCUG	414157	-0.259137
SI00690445	UUCACUCCCGAUAAACUCGGU	11281	0.262609
SI00728371	UUCACUCCCGUUUCCUCCGCG	6633	-1.50339
SI00521010	UUCACUCCCUGUCUCAGGCAG	389119	0.161128
SI03111031	UUCACUCCACUUGACAUGCUA	3082	-0.399225
SI00491610	UUCAGCGCAGUGUCAUCGCCG	284013	1.22337
SI00142877	UUCAGCGCGAUGGAAGGCCAG	84342	-0.00212485
SI02777971	UUCAGCGCUGAGUUAACUGAU	55148	0.777736
SI03098879	UUCACUCAGUUUCAUGCCCAG	83593	-0.212809
SI00420350	UUCACUCAAACGUCGAUGGUG	64838	0.505281
SI00426636	UUCACUCAUGAUUGCCACCUG	79833	0.0475127
SI03040114	UUCACUCAUGGGCUCAGCGGU	546	-0.355103
SI00330484	UUGUGUUACCUGAUAAUCCUC	135398	-0.594466
SI00448609	UUGUGUUAUAUUGAUAUGGUU	55827	1.60172
SI00637833	UUGUGUUAGGGAAGUGUCCAG	79064	-0.71139
SI00369145	UUGUGUUCAAUGAUGAAGCAG	56977	-1.20887
SI00336469	UUGUGUUCCGUCUUUAUGCUG	54981	-0.941929
SI00694827	UUGUGUUCGAAUGUAAUCCUU	5718	-1.45485
SI00331023	UUGUGUUCAAUAUUUCUUCAU	55122	-0.0109493
SI00765646	UUGUGUUCGGUUGUCAAGCUG	64761	-1.32579
SI02225090	AUGUGUUCCAUGCAAAUGCUG	5605	-1.08202
SI00690396	UUGUGUUCCCAAUUCCUUCCU	5460	-1.22872
SI00418033	UUGUGUUCUGACUAAAGCCCU	389114	-0.486367
SI00642474	AUGUGUUCAAAGGACUUCCUG	115273	-1.01914
SI00326095	UUGUGUUCCUCUCUGCUCGUG	63910	-0.882364
SI00713902	UUGUGUUCUGAUAACCAGGUG	10802	-0.259137
SI00683046	UUGUGUUCUUAUGACAUUCAG	267004	0.952019
SI00765716	UUGUGUUGCACAAAGAGUGGG	85451	-0.774265
SI02655527	UUGUGUUGGUACAAUGCUCAG	27242	-1.28277
SI00663663	UUGUGUUGGAAGUGGACGCUG	11248	-1.45485
SI00307454	UUGUGUUGCUUUCUCAAGCUG	245972	-0.647413
SI00626017	UUGUGUUGGAUUCAUAGGCUG	4076	-0.744482
SI00678097	UUGUGUUGUGCUCACAUCGUG	79668	-0.441142
SI00353206	UUGUGUUGCAACAUUCACCAU	11051	-1.13276
SI00436772	UUGUGUUGGGCUUCUAAGCAG	3008	-0.827211
SI00442813	UUCACUCUUCGGAUCAUCCAU	139562	0.482117
SI00012810	UUCACUCUCUAUUUAACCGAG	966	0.361884
SI03036047	UUCACUCUCGUCUGAGCCCUU	7809	0.358575
SI03040282	UUCACUCUGCUGACUCCCGGU	1855	-0.663959
SI00420105	UUCACUCUCACUAAGAUCUUG	158521	0.722584
SI00758996	UUCACUCUCACUCAAGAGGUA	10813	-1.37653
SI00457807	UUCACUCUCAAUUAAUUCCUU	57501	1.73298
SI00778092	UUCACUCUCGGCACCUCUGUG	23361	-0.0947816
SI00468713	AUCACUCUGGGACAGGUCCUG	353139	0.0828105
SI00460775	UUCACUCUGAGGUUGAACCUG	84461	1.54105
SI00412888	UUCACUCUUAUAGUAAGCCAG	353116	0.665225
SI03049172	UUCACUCUGCACAUAAUUCAU	27180	0.771118
SI03078033	UCAUGGUGUAUACUCCGCGGG	6637	-1.57729
SI00061509	UGCACUUCCAAUUUCAGCCGU	9322	-0.915456
SI00646408	UUCCGUGUUUAUGUAAAUGAU	2862	0.489839
SI00433888	UUCCGUGUGGAUGAACUGGUA	3038	-0.278992
SI00725900	UUCCGUGUAGAUAUUCAGCAG	28231	0.183189
SI03102127	UUCCGUGUCACCCUGGCCGUC	5919	-0.186335
SI00441679	UUCCGUGUCUUCACUCCCGUG	3270	0.528446
SI00005943	UUCCGUGUGGUUCAUAUCCGA	4935	1.83005
SI00481782	UUGUGUUUGACUUAGAUGGUU	151963	-0.474233
SI00328930	UUGUGUUUGAACACAAUGGUC	389161	1.64364
SI00657930	UUGUGUUUAGUGAAAUGCCGG	4780	-0.772059
SI00625499	UUGUGUUUCUCUCAGGUCCUG	4063	-0.665062
SI00647430	UUGUGUUUACAUAUAUUCCUU	56180	-0.282301
SI00690235	UUGUGUUUGGAGUUAACCGUU	5454	-0.866922
SI00760193	UUGUGUUUCCUGGACAAGCAG	266675	-1.17467
SI00325500	UUGUGUUUCGAUGACUGUGGG	55317	0.88363
SI00677754	AUGUGUUUCAAAUUCCGUGUU	84612	0.424758
SI00763077	UUGUGUUUGAUCUUCUUGGUC	90199	-0.488573
SI00326032	UUGUGUUUAUUAACCAAGGAG	83541	0.0905319
SI00292033	UUGUGUUUGGGUACUGUCCUG	203102	-0.879055
SI00727391	UUGUGUUUGGAGUUUGGCCUU	55512	-0.966197
SI00310877	UUGUGUUUCAAAUUCUAGGAG	63827	-1.09525
SI00468265	UUGUGUUUCACUGUGAUGCAG	204219	-1.1118
SI00684278	UUGUGUUUAAAUUUAUUGGAG	84457	-0.801841
SI02651131	UUGUGUUUGAUAAACAAUCCU	6427	1.00276
SI00352765	UUGUGUUUAAUUGAUAUCCUA	22849	-1.10187
SI00308133	UUGUGUUUCAAGACCAUCCGU	6310	-0.651825
SI00773969	AUGUGUUUGAAGUGAACUGGG	163059	0.82958
SI00461412	UUGUGUUUAAAUAACAGGCUU	114801	-0.304362
SI00488439	UUGUGUUUGACGAAGCUGCUG	255167	-0.336351
SI00306985	UUGUGUUUAAUGGUAAAGCUU	516	-0.769852
SI02757314	UUGUGUUUGCUGAUGAUCCUA	823	-1.15372
SI00707630	UUGUGUUUCCUCUUCUCCUCU	6232	0.014421
SI00061803	UAUCCUCUUGACGAUCGGCGG	9392	-0.484161
SI03050243	UAUCCUCUUGACCUAUAGCAU	112401	0.134654
SI03022985	UAUCCUCUUAUAGAUGCCGAA	23028	-0.403638
SI00389018	UAUCCUCUGUAAAUGAUGCUG	55706	1.78814
SI03039379	UAUCCUCUUCAGCACACGGGU	26270	1.1241
SI00114653	UAGUGAUUAGAGUAUCUGCAG	51704	1.4142
SI00057652	UAGUGAUUCAAGAAGUUCUUU	8881	-0.0495563
SI00668045	UAGUGAUUGAUUAUAUUCUGU	120775	-0.0561746
SI00140630	UAGUGAUUGUUGUAGCUCCUG	83540	-1.72069
SI00673316	UAGUGAUUCAGAAUGUUGGAG	341418	-0.0418349
SI00352492	UUUGGCAUCAAUUAUGAGCUG	1349	0.586908
SI00352191	UUUGGCAUAACAGGUUUCCAG	1327	-1.00811
SI03023391	UUUGGCAUGCGUCUCGCAGAA	94235	-0.788604
SI00158452	UUUGGCAUCCCUCACAACGGA	283455	-0.668371
SI00597884	UUUGGCAUGACUGUUGUUCCU	441502	-0.556963
SI00448994	UUUGGCAUCAGAAAUGCUGUU	3671	0.163334
SI02740472	UUUGGCAUGGGCAACUGCCGU	29093	0.489839
SI00469539	UUUGGCAUUGAAAUAUGGCGG	84247	-0.201778
SI00114940	UUUGGCAUCAUUAUGUACCCG	51176	1.43406
SI00120183	UUUGGCAUCUUGGUUAAGGUA	55016	-0.6066
SI00628250	UUUGGCAUCAGGAUCCUGCUG	4144	-1.13386
SI00657041	UUUGGCAUCAUCAACCUUGAU	4720	0.646473
SI00370622	UUUGGCAUUGUUACGAUUCAU	64446	-0.562478
SI00349587	UUUGGCAUACAUAUUAUGCUU	4848	0.153406
SI00115640	UUUGGCAUUGUAUAAAGGCAC	51205	1.9558
SI03040422	UUUGGCAUCAGCGGCGACGGU	10743	-0.0164646
SI03105921	UUUGGCAUCGAUCUGACCGCC	287	0.488736
SI00750617	UUUGGCAUCUGAAAUCUUCUG	11181	0.0695739
SI00105819	UUUGGCAUACUCUUAAUCGAG	27121	0.0155241
SI00477386	UUUGGCAUGCUCCACCUGCUU	139886	-1.56185
SI00741006	UUUGGCAUCGGAAGCAUCCAG	6919	-0.148831
SI00706769	UUUGGCAUAAACACAAACUUU	6132	-1.43058
SI00366205	AUUGGCAUUAAGUACAGGCUG	255101	-0.791914
SI00310996	UUUGGCAUAGAUGCCACGCAU	55653	2.04184
SI02622704	UUUGGCAUCGUGUGCGCCGGG	7468	1.89955
SI00703045	UUUGGCAUUCAGUUUCUUCUC	171177	0.322174
SI00062069	UUUGGCAUAGUAUACAGUCUG	9512	-0.275683
SI00621663	UUUGGCAUUAUUGCACGUUUG	91461	-0.160965
SI00044387	UUUGGCAUCAUUCUGUCCGCU	5799	0.262609
SI03070270	UCUAAAUACCAUGUUGGCCUG	84134	0.859363
SI00695177	UAUCCUCCUGUGUCCUUCCUU	170679	0.595732
SI03051265	UAUCCUCCUGAUCAAAUCCAU	81611	-0.250313
SI00655564	UAUCCUCAGCAAACACAGCUG	10230	-0.734555
SI00329966	UAUCCUCGAAGCUAGAGCCUG	25844	-0.800738
SI03078229	UCAUUAUAGGUGUCGUCCGGG	6051	2.08155
SI00651980	UUUGGCACAACGUACUCCCAG	84939	0.210765
SI00421239	UUUGGCACAGUGAAGCAUCGG	94234	0.123624
SI03094854	UUUGGCACAAUGGUCCGGCAG	65268	-0.176408
SI00384041	UUUGGCACUAUUAACAUUUGG	55855	0.323277
SI03097752	UUUGGCACGGAAUGAAUCCAG	6574	-1.19343
SI00777798	UUUGGCACUGCCUAACUUCUU	114991	1.12851
SI00143899	AUUGGCACGAUAGAACUCCAG	84695	0.0397913
SI03104731	UUUGGCACCAGAACUCAGGGC	6439	-0.569096
SI03030146	UUUGGCACAGGCAUGGACGUU	732	-1.44823
SI03047352	UUUGGCACAACCUCAGUGGAU	54904	-0.403638
SI00164654	UUUGGCACUGGAAAGUGCGGG	81786	-0.939723
SI00665819	UUUGGCACCAUAACCAAGGUG	121364	0.243857
SI03041605	UUUGGCACCUUGCCGCGCCGU	6714	-0.50181
SI00095935	UUUGGCACUCUCUUCACUCUU	11314	-0.488573
SI00108157	UUUGGCACGGGUUCGAGCCUG	9828	-0.893395
SI00355355	UUUGGCACAUAAUACAUUGGG	1448	-0.721318
SI00654283	UUUGGCAAUUUCAAUACUCUU	55191	0.570362
SI00711942	UUUGGCAAGACUUAACUUGAA	10647	0.428067
SI02657823	UUUGGCAAUCUGAAGUUCCAG	57829	-1.43389
SI03114195	UUUGGCAAAGCAAUUAUGGGA	1839	-0.108018
SI00427294	UUUGGCAAAGUUGCAAAGGUG	170575	1.18918
SI03104269	UUUGGCAAACUCUACCACCUC	9572	0.0585433
SI00306145	UUUGGCAACGAAUUUCUGCAG	84913	0.380636
SI00088480	UUUGGCAACGCCGCAAACCGU	10587	-0.223839
SI03019317	UUUGGCAAUGUCUUGACCUGG	11230	0.880321
SI00659358	UUUGGCAACAAUCACCACCGA	4821	1.26418
SI00775425	UUUGGCAACAAGAAAGCCUAG	340385	0.264815
SI00526379	UUUGGCAACUUUGCAGUCCUG	100130301	1.16601
SI00720846	UUUGGCAGCAAGACAAUGCUG	6570	-0.159862
SI00051576	UUUGGCAGAAAGUUGACCCAA	7432	0.0497188
SI00315602	UUUGGCAGUAACGUCAUGCAA	119032	-0.667268
SI00296877	UUUGGCAGUAACAAAGCUCGU	311	-1.15372
SI00642936	UUUGGCAGCAAGGACAUGGUA	284716	-0.505119
SI00723422	UUUGGCAGAAAGGGCUCCGUG	7355	-1.42066
SI00652295	UUUGGCAGCAAUAUCUGCCUU	4608	0.301216
SI00014889	UUUGGCAGCAAAUCGGAGCUG	1384	-1.34565
SI00354606	UUUGGCAGGAAGAUUCAGGAA	1412	-0.650722
SI00104510	UUUGGCAGUUGGACCACCCUU	827	0.496457
SI00046074	UGAGGGUCGAUUUACUCCCUU	6119	-1.12504
SI00670152	UGAGGGUCUAGCCUGAUGGUG	441670	-1.31917
SI00618667	UGAGGGUCGAUCACACUCCUG	439915	-1.25189
SI00670180	UGAGGGUCUAGACUGAUGGUG	390538	-1.31256
SI00437514	UAAUGCGCCAGGCGUGACGCU	8342	0.28467
SI00305550	UUCCUGCUUCUGAAGAUGGGA	431705	-1.23314
SI03082744	UUCCUGCUUGAGCACACCCGG	79092	-1.37653
SI00741216	UUCCUGCUUAACUCUGUGCGG	56849	-1.21549
SI00320320	UUCCUGCUGCUUGUUCGCCGG	91828	-0.777574
SI00459340	UUCCUGCUCGGUCUUCUCCUG	57662	-1.42066
SI02660805	UAAUGCGAACAAAGUAGCCAA	6175	1.33919
SI03087980	UAAUGCGACUAUAAGUCCUAG	6476	0.80421
SI00681968	UAAUGCGGUCUCCUUCUCGGA	23024	0.139066
SI00112273	UCUAAUUGUAACCUCAGACUG	51352	1.51458
SI00016282	UCUAAUUGCAUUAUGAAUCUA	2566	1.3061
SI02778272	UCUAAUUCUAAGACAUAGGUA	56675	0.00559655
SI00724178	UCUAAUUCUAGUCUUCUGCUG	84255	2.63198
SI00762986	UCUAAUUCGGAAUCAGACCUC	140686	2.59227
SI00548646	UCUAAUUCAUAGAAUAUUCUU	8897	2.44004
SI00641928	UCUAAUUCAAUCACCAAGCGU	84319	1.15498
SI02638923	UCUAAUUCUGGUGUUCAGGUG	26228	1.1241
SI00449463	UCUAAUUCUAUGAUCUUUCGU	6453	2.21943
SI00583457	UCUAAUUCCAUGUAUAUCGUG	729475	2.54263
SI02644166	UCUAAUUCUAACACUCAUGUU	57213	2.39041
SI00044149	UGGCAUAAUAUUAACAAGGCG	5789	1.31162
SI03070165	UGGCAUAAUCUCUAUUGCCUG	3685	-0.730142
SI00623413	UGGCAUAACCGUAGCACCCGG	78999	0.817446
SI02659888	UCUAAUUAUAUAUUGAUCGUC	122481	2.36504
SI00360878	UCUAAUUAAACUUUCAUGCAG	8528	3.00481
SI00036085	UCUAAUUACCCGCUUGUCCGG	4004	0.476602
SI00692965	UAGUGUGUGCAGCAAGGCGGG	55374	-0.869128
SI00516271	UAGUGUGUGGAAGCCAUCUUG	58512	0.738026
SI00325878	UAGUGUGUUAUACUAUUUCUG	51012	-0.856994
SI00719411	UAGUGUGUCAGCUAUUUCGGG	10419	-0.66065
SI00458157	UAGUGUGUUAUCGAAUGCCUG	57536	-1.46368
SI00443590	UAGUGUGUCCACAAUACGGGU	29075	-0.716906
SI03072384	UCGGAAUUCUGAUAACACCUG	833	-0.629764
SI00049483	UGGCAUAGUAUUCCGACUCGG	7043	-1.12945
SI00627354	UCUAAUUUGAAUUACAAUGUG	4121	2.48196
SI00110663	UCUAAUUUGAAUUAGGUUGGU	23643	0.347544
SI03031896	UCGCUCAUCAAACAUCCUCUU	9569	0.612278
SI02779182	UAGACGAACGCCAAAGAUCUG	84812	1.091
SI03085481	UAGACGAAGGGAUUGAGAGCG	285601	2.16318
SI03061450	UAGACGAAAGCUCCGGACGUG	2296	0.248269
SI03073203	UAGACGAAGUAGAUGCCACUG	4049	0.0960472
SI03068184	UCUCCAAGUAAGUACGAGCUG	5682	-0.995979
SI00318514	UGGGACAUUUAAGUCACCCUG	55237	0.592423
SI00509782	UGGGACAUGAUCCUCAGCCUG	387885	-0.721318
SI00619997	UUGGGAGCCCAUGCUGCCCAG	4298	0.173261
SI00761460	UGCUUGCAAGCUGUUGGCCGG	83451	-1.13827
SI02649962	UUUCCAAGCAUUGUGAAGGAG	134391	-0.211706
SI00005663	UUUCCAAGAGGGUUUACGCUU	4668	0.182086
SI00763497	UUUCCAAGUCCCUACAUCCUG	81029	-1.45926
SI00632457	UUUCCAAGAAUAAAGUCGUUU	84304	0.578083
SI00081053	UUUCCAAAUAUGUACGACGUC	10154	-0.612115
SI00299026	UUUCCAAAGACCAAGACUCUU	339883	-0.839345
SI00389445	UUUCCAAAUACUGAACUCCUG	55181	-0.224942
SI00605472	UUUCCAAACGUGACCAGUGUU	2932	1.13513
SI00676858	UUUCCAAAUGAGUCAAGGCUG	11240	0.573671
SI00349090	UUUCCAAAUAUCCCAAAUGUG	55748	2.05508
SI00319501	UUUCCAAAUAAUGUCUUUGGG	57156	-0.316496
SI00105994	UUUCCAAAUGAAGCUCUGCAG	27156	-0.40805
SI00698313	UUUCCAACAAACACUUCCGCG	8498	-0.697051
SI00743106	UUUCCAACCUUUAUCAUGCUU	83741	0.301216
SI03033149	UUUCCAACAACUGUAUGGCUU	3423	-0.719112
SI00043596	UUUCCAACCUUGCCGAUUCGG	5713	-1.45485
SI00412475	UUUCCAACGAGGAUAACGGGU	161253	-1.01253
SI00718599	UUUCCAACCUUCUACAUUGUG	7903	-0.0727205
SI00774592	UUUCCAACUUUCAACAUCCGA	25888	-0.601085
SI00327124	UUUCCAACUAGCAUUUCUGUG	54067	-0.0694113
SI00061663	UUCAACUUGAUCAUCAGUGAU	9340	-1.30704
SI00338415	UUCAACUUGCUGAAAUCCCGG	58484	-1.33682
SI00476007	UUCAACUUCAUUAAUCUUCAG	133619	-0.29995
SI00640598	UUCAACUUUAAGGACUUUCUG	285172	-0.131183
SI00723660	UUCAACUUUCUGAUAUUACUU	55343	0.695007
SI00372862	UUCAACUUCAAGAAUCUUGAA	29980	-1.07761
SI00675381	UUCAACUUUGUGUAAUUCCUU	114876	1.02482
SI00459907	UUCAACUUCAUGACGUUGUUG	57719	0.619999
SI03104990	UUCAACUUGGUCCUUGCCGGC	10894	-1.16144
SI00454503	UUCAACUUGCUUAACAUCCUG	9786	-0.683814
SI00630154	UUCAACUUCUAAUAUAUCCUC	4211	0.129139
SI00001771	AUCAACUUCAUAGUCCUUGGG	1278	0.215177
SI02625882	UUCAACUUGUAGUCGAUCCAG	1230	-1.16585
SI00100422	UUCAACUUCUCCACUCCGCUG	23495	-1.30704
SI00433972	UUCAACUUCAACCAAUUCCGA	57824	-1.328
SI00289856	AUCAACUUGGGAAGACUCCUG	64137	-0.63197
SI03093552	UUCAACUUUGCACGCCCUCAG	9647	0.664122
SI00661514	UUCAACUUAAGUCCCAUCCUA	51299	-0.801841
SI00306313	UUCAACUUUCAUAUAAUUCUU	286410	0.0982533
SI00694848	UUCAACUUUAAUUUCUCUGUA	5718	-1.41404
SI00491330	UUCAACUUGUAAGAAAUCCAA	283914	-0.338557
SI00743869	UUCAACUUGCUGUUCUAGCUG	55145	-0.984949
SI00330015	UUCAACUUUGAAUAAAUUCAG	25957	0.262609
SI00435099	UUCAACUUUCUUCACAGUCUG	84064	-0.0980908
SI00758758	UCUCAUAUGAUCUUCUCCGGG	373509	1.39876
SI00115234	UCUCAUAUUAAGAACCUCGGA	51727	0.531755
SI00061621	UCUCAUAUUAGCUUGGAUCUG	9333	0.68508
SI00474838	UUGUAAGGCAUAAUGGACCAU	129530	-0.767646
SI03103569	UUGUAAGGCGAGUACCUCCUC	27304	-0.845963
SI03046043	UUGUAAGGCGUAUUGUACCCU	7189	-0.590054
SI00320866	UUGUAAGAGAUCAACGUCGGG	56851	-0.164274
SI00079968	UUGUAAGAGGUGUUACUGCUU	7158	-0.825005
SI00100562	UUGUAAGAUGGACUUAGUGUG	7224	-1.1129
SI00491386	UUGUAAGACACUGAUUCCCGG	283932	-0.871334
SI02661120	UUGUAAGACACCACAAUUCGG	5052	-0.708081
SI00515634	UUGUAAGAUUUCUCUAGAGUG	388558	-1.07871
SI03063879	UCAUGGUCUGGUACCUCUCUG	27434	-0.102503
SI00291809	UCAUGGUCCACGUAGCGGCGG	91703	-0.167583
SI03064432	UUGUAAGCCAGUAACACUCUG	10135	-0.991567
SI03057600	UUGUAAGCAAUCAAGAUGGUG	80195	-0.51284
SI00021812	UUGUAAGCUGGAUCGAUCCUU	32	-1.30925
SI00054432	UUGUAAGCCGACAUUAUUUGG	8555	-0.970609
SI00390222	UUGUAAGCCGCUCCGAUCCUG	55765	-0.716906
SI00137109	UUGUAAGCGGCGAUCAACCAG	79828	-0.423493
SI00446901	UAGGACGACAAGCCCAGGGCA	121457	0.456747
SI03098375	UAGGACGACACUGCCAGCCAG	8751	0.447922
SI03077879	UAGGACGAUAGCCCAUGCGGG	56171	-0.173099
SI00082026	UUUCCAAUCAAUCCACACCGA	10276	0.0806044
SI00496419	UUUCCAAUUAACAUCAUGUGG	285989	0.153406
SI00747523	UUUCCAAUCAUUUACAUGUUG	84866	0.787664
SI02636550	UUUCCAAUAAUAUUAGCUCUU	10314	0.314452
SI00032795	UUUCCAAUCGUUCUGAGCUGG	2995	1.94808
SI00657461	UUUCCAAUUGACUAAGUCUUG	4745	1.99331
SI00770462	UUUCCAAUUACCUCUUCCCAG	7775	-0.152141
SI00704767	UUUCCAAUUAUGUAAAUGCUU	10959	0.439098
SI02633778	UUUCCAAUGGAUCACCUCCUU	9169	0.957535
SI02641184	UUUCCAAUGAAGACCACCCUU	23082	1.04247
SI00345730	UAGUGUGCUAGAUAGUUUCAG	55349	-0.409153
SI00052283	UUGAAUCCCACGCAACUCCAU	7874	-0.508428
SI03036376	AUGAAUCCCAGUACAGACCUU	27039	-1.221
SI00117530	UUGAAUCCAAUUAUACACCUU	8863	-0.519459
SI00401590	UUGAAUCCUCCCUCUGUCCAG	80149	-1.12835
SI02777068	UUGAAUCCUGGGCUCUCCCGA	715	-1.08091
SI00376992	UUGAAUCCCAGGGUAGUGCCU	1961	0.131345
SI00626913	UUGAAUCCCAAAUACCUUCUC	10916	-1.11401
SI00748762	UUGAAUCCUACUUUGAGCCCG	79155	-0.928693
SI00317233	UUAUUCUUUACCUAGAUCCUC	56673	-1.20335
SI00477953	UUAUUCUUUAUCCAGUCUGUG	144448	-1.09525
SI00381885	UUAUUCUUCCAACUUUACCAG	23404	-1.02356
SI00684096	UUAUUCUUUCUUAUAAAGUUG	493911	0.720377
SI00027790	UUAUUCUUGACAUAGCUGUUG	866	-0.888983
SI02656997	UUAUUCUUCAGAAUAAAGCUU	10219	1.47487
SI00696038	UUAUUCUUGAGCCUGACGUGG	9543	-0.670577
SI00338569	UUAUUCUUUAAUAAGUUGCGU	8092	-0.8592
SI00743519	UUAUUCUUCAGAUACAACCAU	7980	-0.88788
SI00346346	UUAUUCUUUACCCUGACUCUA	91851	-1.01473
SI00442309	UUAUUCUUCAGUUGCCGCCUG	25770	-1.42066
SI00115745	UUAUUCUUACACUACUGACUG	51209	-1.25409
SI00057029	UUAUUCUUUCAGACCUCUCAG	8824	-0.36834
SI00411362	UUAUUCUUUCGUAAUAACCUU	285668	2.354
SI03093146	UUAUUCUUUACAGGAGGUCAG	51154	-1.55192
SI00744814	UUAUUCUUGCAGAUGCGCGAG	220359	0.529549
SI00373562	UUAUUCUUAAUAAUGCUGCAA	129831	-1.22321
SI00697585	UUAUUCUUUCUAAUUCAGCUU	9135	0.00559655
SI00469679	UUAUUCUUCAUAAACAAGGUG	23592	1.31493
SI00293762	AUAUUCUUCAAUUAAAUGCUG	9447	-0.643001
SI00766815	UUAUUCUUGAAACACCUUCUA	64429	-0.532695
SI00646800	UUAUUCUUUCCAUUAAACCAA	4330	-0.742276
SI00454321	UUAUUCUUAAUGCCAAAGCUG	23131	-1.28498
SI00693679	UUAUUCUUCCUUUAUUCCUUG	79056	-1.10077
SI02653728	UUAUUCUUCUCCCUCAUCCUC	7277	-0.920971
SI00778652	UUAUUCUUCUAGAUUCUGGGA	7621	-1.48905
SI00078344	UUAUUCUUGCUCUUCGUCUUU	3280	-0.153244
SI00456176	UUAUUCUUAAAGGACACCCAU	22868	-0.52718
SI00650048	UUAUUCUUCCACUUCCAUGUU	64965	-1.08753
SI00342496	UUAUUCUUGAAGCUGCAUCCA	1044	-0.895601
SI00653247	UUAUUCUUGUCAAUAAAGCUG	4640	-0.349588
SI00318073	UUAUUCUUUAAAUUGUACGUA	11161	-0.937517
SI00647745	UUAUUCUUGAUAUAAAUUGGA	10198	0.421449
SI00365596	UUAUUCUUGCUGUAGAGCGCG	25894	-0.526077
SI00390404	UUAUUCUUCCACAACAAUGUG	56204	-0.713597
SI00734587	UUAUUCUUCUCAAACUUCCAG	10948	-0.92428
SI00372932	AUAUUCUUCAGCCAUUUCCUU	25911	-0.958475
SI03622374	AUAUUCUUUAUAUUCCUGCUA	55999	-0.4985
SI03019695	UUAUUCUUCUGCUUCAACCUU	6687	-0.849273
SI00680169	UUAUUCUUAAUCAUACCUGUU	56100	-0.290023
SI00085764	UUGAAUCGCAGGAUGUGGCGA	5267	-0.963991
SI00132020	AUGAAUCGGAAUAUUCCGCUG	10133	-1.08202
SI00367136	AUGUAAGUGAAGUCCCUCCUG	25915	-1.28167
SI00005887	UUGUAAGUCAAGAACCUGGUG	4864	-1.14599
SI00412594	UUGUAAGUGCUGCACAGCCUG	127703	-0.76544
SI00765968	UUGUAAGUUAUUGAUACUGUG	54877	-0.945239
SI03073742	UUCAACUGUAAACUCUCGAUG	51304	-0.587848
SI00774193	UUCAACUGGCUGACCAGCCGU	79973	-0.572405
SI00654857	UUCAACUGCCAUCUCAUCCAU	54187	-1.52655
SI02651474	UUCAACUGUUCAAAUUUCCGU	8761	-1.12835
SI00486731	UUCAACUGAAGACUUUCCCAG	205251	-1.34565
SI00346962	UUCAACUGCAGACAAACCUUG	23152	-1.53537
SI00087101	UUCAACUGGUGGUAAAUCCGG	7407	-1.10518
SI00024010	UUCAACUAACCAGUCCACGAG	890	-1.48022
SI00305137	UUCAACUAAAUUUCUGUCCUG	10973	-1.04562
SI03031812	UUCAACUACAAGUUCGCUCUU	4162	0.240548
SI00633318	UUCAACUACAUUACAUUCUGG	89978	-0.338557
SI00303226	UUCAACUAUGAACAUAUUCUG	400	-1.02025
SI00470512	UUCAACUAAAGAUAAUUUCUU	9355	-0.0760297
SI03101707	UUCAACUAGAGAGACACGGUC	25818	-0.397019
SI02656640	AUCAACUACAACACUUUCUAG	7307	-1.10739
SI00385616	UUCAACUAUUUAGAGUUUCUU	55030	0.318865
SI00080612	UUCAACUAUACCAUGGCGGAU	10096	-1.31476
SI03086412	UUACUCACGUCAUUGCCGCCG	6575	-1.17578
SI00748104	UUCAACUCGAUCUUCUGGGAU	58986	-1.76371
SI00161980	UUCAACUCUCACUUCUCAGGA	1241	-1.22983
SI00142555	AUCAACUCAGACUAAACGCUA	5361	-0.371649
SI00390313	UUCAACUCAAUCACACACCUA	55267	-1.42617
SI00041300	UUCAACUCUUAGACCUAGGAU	5364	-1.42397
SI00749581	UUCAACUCUAUGAUAUAUGGU	27348	0.96305
SI00384699	UUCAACUCCAUCAUAAAGCUC	55120	-0.745585
SI00089635	UUCAACUCCAUGGUUCUCGAU	10654	-1.23755
SI00464408	UUCAACUCUGUCUCAUACUUG	3861	-1.3291
SI00342412	UUCAACUCUCUUAAUGAGCUG	28981	-0.230458
SI00476084	UUCAACUCCGAAGAAAUUGUG	133874	-1.00039
SI00701582	UUCAACUCUGUAAUAUUUCUG	5985	-0.269065
SI03117723	UUCAACUCGAAGGAUGUUGCA	10628	0.147891
SI00738528	UUCAACUCACUCAUGGCCCAG	10474	-1.51331
SI00738220	UUCAACUCUAUUUCCUUGGCG	94121	-1.37102
SI00015456	UUCAACUCUGAAGUUCUCCAG	1583	0.289082
SI00304745	UUCAACUCCCAGUACAAGGUG	116969	-1.56074
SI00390551	UUCAACUCCAAACAAACUGGU	55285	1.09542
SI00298760	UUCAACUCCUUCAUGGUCUCG	348	-1.61259
SI03105683	UUCAACUCCAAUACGGUGGCC	3291	0.0772953
SI00149457	UACAGGAGAUUAUUCAGCCUA	142684	-1.52324
SI00333452	UACAGGAGCAAUAAAUUCCAU	202865	-0.0616899
SI00098413	UACAGGAGAAGAAACGCGCUG	22933	-0.520562
SI00423164	UACAGGAGUAUUCUUAUCCAU	10480	-1.44492
SI00759521	UACAGGAGUAUAAUCAUCGGG	80124	0.920031
SI00457394	UACAGGAGUAAAGAUUUCCUU	57214	0.329895
SI03081232	UACAGGAGCAUAAGCACGCGG	53635	-1.40963
SI00117159	UGAAUGACCAUGCUGUUGCGG	51305	-1.35558
SI00373072	UGAAUGACUAAUGUGACUGAG	1802	-1.23975
SI00469063	UGAAUGACGGAGGUGCUGGAU	3933	0.328792
SI00030443	UGAAUGACUCUUUAGAUUGAU	1875	-0.271271
SI00449673	UGAAUGACGUAGGUCACGCGG	122953	-0.446657
SI00063266	UGAAUGACCACCUUCACGCUG	1293	-1.51773
SI00411782	UGAAUGACACAUAUAGUCCUU	163051	-1.24968
SI00052724	UGAAUGACAACCACCUCCCUG	8323	-0.19516
SI00466074	CACAGGACCAGUAUCUUCCAU	337976	-1.20666
SI02644411	UACAGGACUAUAAAUCAGGUU	57717	-0.617631
SI03118325	UACAGGACUAGCUUUAGGGCA	25960	-0.51284
SI00140399	UACAGGACGAAUAGCACGCUA	83439	-1.50339
SI00422870	UACAGGACUGUGCUGCUUCUG	53828	-1.70635
SI00096768	UACAGGACAGCAUAGUAGCGG	23432	-1.61038
SI00012740	UACAGGACAGCGAAACUCUGG	733	-1.61369
SI00061607	UACAGGACAAUCUCCCAUGUG	9332	-1.35558
SI03054464	UACAGGACCUGCAACUCCUUG	30819	-1.55854
SI00348684	UACAGGACAAAGUCUACCCUG	64084	-1.2188
SI00308518	UGAAUGAGGAAGAAUUGUGUU	253260	-0.174202
SI00011172	UGAAUGAGUUUGGUCUCGGUG	3949	-1.23534
SI03041402	UGAAUGAGCUGCAAUGUCCGU	7837	-0.995979
SI00470281	UGAAUGAGUGGGUUACUGCUG	84514	-1.55744
SI00642880	UGAAUGAGGUUGAAACACCAG	374928	-0.894498
SI00680330	UGAGGGUUUAGCAUCAAGCGG	84759	-0.451069
SI00140182	UGAGGGUUCCAGGCCCUCCUG	81858	0.589114
SI00411082	UGAGGGUUGCUCGUCCUCGGG	219293	-0.147728
SI00147875	UUCCUGCGGAAUUAGAUUCGG	54102	-1.27174
SI00695240	UCUGAUGUUUCUAUCAACCUG	55269	0.778839
SI00433762	UUAACGUGCAAACGGAGGGUG	404037	0.12583
SI00380093	UUAACGUGGGAGUUUCUCUGG	955	0.907897
SI00045535	UUAACGUGCAUCUCCACCCAC	5959	-1.33241
SI00060340	UUAACGUGGCUUAGGUCCCUG	5696	-0.123461
SI03090857	UUAACGUGGUGCAUCAAGGAG	2072	0.186498
SI00359296	UUAACGUGGAGUUUAAACUCA	168002	0.944298
SI00144781	UUAACGUAGGUCAACAUGCGA	84955	1.33368
SI00077392	UUAACGUAUAAUACUGACCUU	9241	1.15829
SI02641471	AUAACGUAUGCCAACCGUCUG	23484	-0.320908
SI00373947	UUAACGUAUCUGAAGUCCGGG	1826	-0.31429
SI00729239	UUAACGUAAUUGAAGAUUCUG	6651	-1.55082
SI00763595	UUAACGUAUUUCCUAGACCUU	7479	0.564846
SI03094973	UUAACGUACACCUGGAGGCAG	10242	0.150097
SI00762258	UUAACGUACAGAUACCAGGUG	22884	0.929958
SI00038941	UUAACGUCCACCAUCUGCUUG	4908	-1.05003
SI00076937	UUAACGUCACGUUCUCACUGG	7075	-1.10518
SI00017472	UUAACGUCCAUCAUCGCGCCG	3363	-0.570199
SI00665294	UUAACGUCUGUAACAAAUCGA	116448	0.978493
SI00482902	UUAACGUCUCUCAAGUUGGAU	154872	-0.154347
SI00030485	UUAACGUCCACCACCAGAGCG	1890	-0.893395
SI03246943	UUAUGCUUCGAGGCAAACCUG	121441	-1.73834
SI00326347	UUAUGCUUUAUAAACAUAGGU	58490	1.09542
SI00639758	UUAUGCUUCCAGUCCUGGGUG	121273	-0.76544
SI03073630	UUAUGCUUGCACAAUACUAUG	80195	-0.59226
SI00334257	UUAUGCUUCAUCUCAUGCGUG	64768	-1.37102
SI00483273	UUAUGCUUCCUAAUUCUUCUU	157697	-1.37764
SI00728546	UUAUGCUUAAUCCAAAUCCUC	54212	-1.00039
SI00391076	UUAUGCUUAGUCAUGGUGCUA	55793	-1.53317
SI00421302	UUAUGCUUUAUAUUCCACUGU	139628	0.228414
SI00385490	UUAUGCUUCAUAAUGAGCCCG	23014	-1.54971
SI00336455	UUAUGCUUGAAGGUGGAGGUG	92949	-1.60928
SI00349384	UUAUGCUUGGAAUUGCACCUG	26507	-1.12945
SI03037818	UUAUGCUUGCUCAUCCGCUGU	25930	-1.38867
SI03047044	UUAUGCUUCCCUUUAGCUGAU	144124	-1.28277
SI00376075	UUAUGCUUGGUGAGAACUCUU	1893	-1.41514
SI00368886	UAAAUAAAUAUCUUCUUCUUU	92293	2.2801
SI00071533	UAAAUAAAUAACGCGCACGCA	5293	2.06831
SI00740369	UAAAUAAAUAAAGCCCUGGCG	6903	0.197528
SI00728252	UAAAUAAAUAAGAUGAUGCCC	9751	1.03365
SI00116319	UAAAUAAACGUGUUCGACCCG	51533	1.90947
SI00698964	UAAAUAAACAGUAACAGGCUU	10125	0.738026
SI00461048	UAAAUAAAUAAUUCAAUACUG	84530	1.82895
SI00447930	UAAAUAAAUGUAUUAAGCUUU	11172	2.08376
SI00012145	UAAAUAAAUAGGGAAGCGGUU	3553	2.10251
SI00508487	UAAAUAAAUGCCUUCAGCCAU	387763	1.57194
SI02660350	UAAAUAAAGGCCGCCGAGGUG	9463	0.64206
SI00296695	UAAAUAAAGAUGAUAUAGCAG	23294	1.02151
SI00346549	UAAAUAAAUUAAGUCAACCUG	9469	0.771118
SI00739214	UAAAUAAAUAAUCAAACAGAG	29114	2.17421
SI00429401	UAAAUAAAGACCACAAAUGUU	51280	1.67232
SI00496720	UAAAUAAAUACAUUAACUGGG	286135	0.820756
SI00731283	UAAAUAAAGAAACAACUGCUU	60559	0.660812
SI00674562	UAAAUAAAUAACAAUGUCCCA	390157	2.22384
SI00645568	UAAAUAAAGCUAAACAUUGUU	9645	0.765603
SI00380646	UAAAUAAACAUCAUCAUCUAU	22905	1.18918
SI00363657	UAAAUAAACAUUUGCACUCUG	22907	1.41199
SI00555513	UAAAUAAACCAACUCCUUCAA	645090	1.7749
SI00292964	UAAAUAAACGAGUAAAUGGUA	10962	1.06784
SI00767319	UAAAUAAAUUUAUAUUCCCUG	643836	1.67342
SI00394128	UAAAUAAAGCACAAUAUUCAU	79875	1.64253
SI00379764	UAAAUAAAUACACUAAAGCCU	2026	2.41026
[truncated: 64,735 more rows]
