# Supplementary material for: Growth-restricting effects of siRNA transfections: a largely deterministic combination of off-target binding and hybridization-independent competition
Source: Nucleic Acids Res. 2018 Sep 12;46(18):9309–20. doi: 10.1093/nar/gky798 (PMC6182159; doi:10.1093/nar/gky798)
Supplement: Supplementary Data [file gky798_supplemental_files.zip › qiagen_genome_wide_data_salmonella_mouse.xlsx]

## Sheet: Mouse_Salmonella_gw_QU
Catalog_id	siRNASequence	GeneID	Mouse_cc_zscore
SI02673727	TAGAGCAGAAAGCTTCTCCTG	56310	-0.22629
SI00172312	TTGGAGTCCACATAGTTCGGT	14586	-1.4118
SI02678326	TTAAATACTTTGGAAAGCTTA	74246	-0.80583
SI02676415	TTATTTATGAAATAGAACCTT	170823	-0.22033
SI02670094	TTGAACACTGAATAGATTCTT	14397	-1.0109
SI01054403	TGAAGTACTTGTCAGGCCCTG	26384	-1.7326
SI01008371	TTATTTAGATAGATTAACCTG	14405	-0.91816
SI00171528	TTGGTGGAAGGCATCACCCTG	14381	-1.3122
SI00171794	TTCAGGTATAGGGTCATGGTG	14409	-0.88072
SI01054935	TTCTTAAATAACTTTAATCTA	14718	1.4502
SI02670136	TATAATGTAAACACCACGTTG	14609	0.37283
SI02677185	TTTGAGACTGATAATGTCCAG	14805	-0.16672
SI00191331	TAGTTGGCTGTTGTGGCGCTG	14459	-0.76328
SI00173075	TTGTATCGCACCATGTAGCTG	14814	-1.2203
SI01011059	TTGATGGTAGGGATCATGCTG	276919	-1.0875
SI01013187	TTGATGTTCAAGGCACAGCTG	266744	-1.0467
SI01037715	TAGACGTTCACTTTAACTCTG	217304	0.60771
SI01011339	TTGCATAGTACATTGATTGTG	14584	0.2205
SI00247142	TTAACTGCCTTGTTCACTCTG	209357	-0.69775
SI01057847	TTGTTTATTAGATTATTACTA	75512	-0.32075
SI00192542	TAACCTTGCCAGGTCATCCCG	14859	-0.72839
SI02673496	TTTACCTCCAGAGTCATGCAT	14456	-1.1156
SI01059513	TATGGTGGCATGCCTGCTGGG	14870	-1.7624
SI00172242	TTGGTTTATGGCAACGACCAG	14566	-1.3794
SI02670108	TTCATCTTCATCAAACTTGTG	14571	-1.2603
SI01011703	TTTATCTACCTTATCTCCCTT	14600	-0.84753
SI01010667	TTTAAGACAAGCATGCTGGAG	68133	-0.092677
SI01010695	TAAATTTCCAAGCACAACCAA	14544	0.4758
SI01060871	TTGAGAATTCATATCTCCCAG	232493	0.806
SI00192031	TATTACACCTAATTCCTTGTT	14699	0.52346
SI01055159	TTATCGTTGATTTCTTCCCTT	59290	-0.17523
SI00172557	TTTGTCTCCAGGAATGGCGGT	14678	-0.9454
SI02676247	TAATGCTAGAATTACAGGCTT	76238	-0.61435
SI01054039	TTAATGGGAATTGTGCTCTTG	14688	-0.73264
SI01011395	TTTGTGGCTCTGTTGATTCGT	106039	-1.8015
SI00234080	TTGCTTAGCAACTAGCCGCGT	105446	-0.92497
SI02667217	TTCTTTAGTAGGGTGTGGGTG	14824	-0.32415
SI01010051	TTGAGTTTCATAGCAGTTGTT	14469	-1.1735
SI00173313	TTTAATTTCAAATGTCTGCTT	14945	0.76855
SI02667308	TAATACAAAGGCGCAATCCAA	15205	0.56005
SI01060423	TTATAATTTAATTTAAATCTA	29870	0.15582
SI02670122	TTTATCTTCCATTCAAAGGGA	14587	-0.84668
SI02672250	TTCATGGCCATAGAAATCCTT	11605	-1.3947
SI02667070	TTTAATTCATATACAATCGTT	14526	0.3056
SI00244650	TTAGTCATTATTAAGGTTGTT	110886	-0.54201
SI01054431	TTGAGCATGACATAAATCGTG	67980	-1.3794
SI01008399	TTTGTTGTCATACCCTTCCAG	14406	0.67239
SI00217567	TTTCTGTTCAGACCCTTCCAT	57377	-0.81264
SI00215145	TTTGGAATCAACTTGTGGGTT	56486	-0.38032
SI01054963	TTGTAAAGCATAATTTCTGTA	14719	0.32943
SI01012151	TAGATGGCCAAGTCACCTGGT	14611	-0.4484
SI01058295	TTAAATGTAATTCTGCCTGTA	14806	-0.12502
SI01009715	TTATTTAACCAAATACCAGCG	14460	0.33794
SI01058379	TTATCCATGATGAAGGCGTTG	170483	-0.027999
SI01011087	TCTGTGAATAACTTCTCCCTT	216766	0.39751
SI01010443	TTAATGATTAGAATACAGTGG	14630	-0.22118
SI01058127	TTTCTATATGTCTTGCTCCTG	14794	-0.38628
SI01394239	TTCACTTGAAATACCTTCCTG	67369	-0.4501
SI01060059	TTTACTTCTAATAGTCACCTG	269252	-1.0484
SI01057875	TTTATTATCACAAATAATGCT	67305	0.67834
SI00192570	TAGAACTTCAGGACAATCCTG	14860	-1.6211
SI02677122	ATTATTTCCATACACATGCTT	14560	0.66473
SI01059527	TAGTTTCTGTAGATCATGGTG	14869	-0.58371
SI00191457	TTTAGGAACGTCTACAACCCT	14581	0.79153
SI01055215	TTCATCAGCAACATCATTCGG	14732	-1.8202
SI00191569	TTGCTTGTTCATGATGTCCTG	14601	-1.2892
SI00192171	TATTTCAGCATCTTGTCGCTG	14711	-1.4424
SI00222831	TAAATATGGGACATCCTCCTG	66066	1.1575
SI01060899	TTGAAGAACACACCCAGGGAG	14936	0.29539
SI02674525	TTATTTGGTCAATTTCACCTT	14710	-0.5335
SI01055551	TTTATTGACATCGTACAGGTG	217674	1.28
SI02670171	TTATTGAAATATTACTCCCGA	14679	0.44942
SI00209902	TTATGGAGAATACCCATCCTG	14733	1.88
SI01054095	TTAGTGGTGTAGCTGTCCCAA	14693	-0.064593
SI01011451	TTTATATCGAAGCCGCACCTT	260302	-0.90965
SI02674392	TTAAATTTGAATATTATTGCA	60596	0.75664
SI00192675	TTTCTTAACAGTCAATATCTG	14938	-0.091826
SI01010079	TTATATTCTTCAATCATTGGT	55932	-1.0305
SI00176589	TTTGTGGTTGTAGCCAGGGTG	16904	-1.5445
SI01064763	TAAAGCAGCTTCATCTGCGTG	15208	0.049443
SI01059163	TTTAATATTTGCTCCAGTCAG	14853	0.31071
SI01011367	TTCCTTGTAAAGAGCTTGCGG	14588	-1.2245
SI00187215	TTTAGGTTCAAACTTCCTCTG	12091	0.024764
SI00172088	TTACTGAAGGACATATCTGGG	14527	-0.80498
SI02667014	TTAAATGTGAATTTAGTGGGA	14399	0.63154
SI01054459	TTTATGGTAAGAAACACCCTT	54342	-0.31564
SI01008427	TTAGAATTTCGAAAGATGGTG	14407	1.2587
SI00241605	TTTAGCTCCAAACATGATCTT	230101	-0.25777
SI02673811	TTCACTTCCGTTCTCCACCTT	56316	-0.76583
SI02667175	TTAGGTAGTATTCTTTCTGGG	14799	-0.39053
SI00172396	TTCTTCTCTCCCACTTCCGGT	14616	-0.95901
SI02678060	TTTGCTGTTGAATTCAATGTG	110637	-0.51138
SI01009743	TTGATGTCCATGTCTGTCCAG	14461	-0.36926
SI01058407	TTTCTGATAAAGGCCTGGCGA	66168	-0.64584
SI01011115	TTTATTTCATTGTTATACCTA	67242	0.34134
SI02670143	TTGTATGAGAGGATCACCCTA	14629	-0.9505
SI02667238	TTAAATTATATCTCAGACCAT	14884	0.74302
SI02666804	TACTCTATTAGTATCTTCCTG	13809	0.2673
SI01307047	TTGACCACTCTTTATTATGTG	67184	-1.3292
SI01059191	TTGAAAGCCGTAATCCACGTG	14782	-0.098634
SI01059275	TGGAGTTGTGACTTTATACAG	14862	-0.9105
SI00203462	TTAAATAAATACACAATCCAT	23886	1.3668
SI01059555	TTATAGTTGAGGTCATGTGTG	14871	-0.30203
SI02670269	TTAACGATTAACTAGTTTCGA	14783	0.26305
SI01055467	TGTTAGTTTAATATCAAGCTG	14555	-1.3769
SI01057959	TTTCTCCAAAGTTAGAACCTT	56149	-1.4841
SI00217105	TTAAAGTTGGGCCTGATCCTG	14654	-0.70371
SI01054235	TTTCCTTATACAGTAACCCAA	14701	0.54559
SI01060703	TTATTTGTTATACACAGTGCT	27357	0.44602
SI01054263	TAGGATGGTGCACTTGGCCTT	64337	-1.1352
SI00949459	TTTCCTTTAGTTTACATTCTG	12640	1.4902
SI02670185	TTATTTACCAACTTGCACTGG	14681	0.046039
SI01055411	TTTATCCAGAACTTTACCCTT	14734	0.54473
SI00206353	TTGTAGATTGAACACATGTTG	14695	-1.313
SI01054683	TAGATGATTACAAACACTCGT	27277	-0.52244
SI01060535	TTAATGAACTTGCAGATGCTG	239134	0.15922
SI02672390	TATTATACTTCCTTCACAGTG	14939	1.4102
SI01010107	TTGTTTAAAGAAATAAAGCAA	229898	1.0766
SI01061067	TTTATTCACAGGAATAATCTG	245839	0.86897
SI01064847	TTGTTTGCAAATATAATGCTT	15213	-0.40074
SI01059135	TACATTTACATGTTCCTTCTT	14852	-0.69349
SI00191695	TTAATTTGACTGAACTCCGAG	14632	0.35666
SI02667042	ATAGTTTCAATGATGATGGTG	14420	0.63835
SI02674140	TAGTTCATATTGGAGTTCCTA	14652	0.44942
SI00171661	TAACTTTCAATCTCCAGGGTG	14400	-1.3956
SI01010583	TTAGTGTTCTAAGTTCTCCAG	14537	1.3081
SI00217070	TTTCATAGTAAGCTAAGCGTG	57249	0.78047
SI02666993	TTGAAGGTGAAGTCTCTTCGG	14387	-1.205
SI00191562	AATATTTCCAGTATAAATGGG	14590	0.29624
SI02672383	TAATTGTGTAGTTTATTCGTT	14800	-1.2356
SI01012326	TTTGATGGAGTAATAATCCCT	14618	0.69622
SI00172949	TTGCTGAGTCGCATCTCGCGG	14809	-0.3199
SI01010555	TTGCGCTCAATCAACTTCTTG	14534	-0.46032
SI02673174	TTTGTAATCATCGATATTCAG	14816	0.17624
SI01053843	TTCTTCAGAATCAAATTCCTG	57441	-0.55563
SI02667028	TAACTGTACATATATACTGTG	14415	-1.2662
SI02674399	TTTATTTACAGTTACAACTTT	23894	1.6749
SI02676114	TTCTGGACAATTAATCACCTT	93692	-1.5675
SI01055579	TTGATTTCCACATGAATGCTG	268566	-1.3207
SI01059247	TAAGCTAGCAACTCCAAGCGG	76263	1.0562
SI01059303	TTCTTGTCCTCATAGCTTGTG	14863	-1.5351
SI00172186	TTTATTAAAGGATTTACCCTA	14562	1.7498
SI00192598	TTTGTTTAAGCAGTTCACCTG	14872	0.28603
SI02667168	TTTATTATTGGCATCAGCTGG	14784	-0.14629
SI01055495	TACCACAGCAACAATGTTCTT	333433	-0.69094
SI00191450	TTTATTATAAGACATATAGGT	14579	-0.17012
SI01012907	TATAAAGACACTATTACTGTG	237213	1.9838
SI01054291	TTAATTATTAATTCCATGGCA	14702	1.6196
SI02676121	TTGGTTGCTATTAAGGGTCTG	93695	-1.0101
SI00191772	TTGTAGAGGATCTTGAGCGTC	14672	-1.1998
SI01013103	TTTATAAATAGACATATTGGA	269132	1.5957
SI02667112	TTTCTCTTAACAATCCTGCTG	14682	-1.2484
SI02667133	TTTCTTGTGAGAAACAAGGTG	14735	0.1405
SI01054151	TTAATCTTGATTGTTTCTCTG	14696	0.24347
SI02675302	TTAAATGCCATCTTACCACAG	70231	-0.69349
SI02673230	TAATATAGCATACTAATTCTT	54195	-0.10885
SI01060927	TATCTCATTAGCTCTGTTGTA	14940	-0.46457
SI00226156	TTCAACTTTAGGAATCTTCTG	70676	-0.20927
SI00195790	TTTCTCTCTAAAGGGAACCTA	17444	-0.33011
SI02672726	TTTATAAGTATAACTTTCCAT	15214	1.1575
SI00210098	TTTGTGTACGACACCTAGGTT	50917	-1.2033
SI02667091	TTGAGGATTGTAACCAAGGAG	14634	-1.1079
SI02677171	TTAAATAACACTAAGAACCCA	216643	0.99067
SI02678102	TTGTATAAGGAGATTATCCAT	93896	1.3217
SI01008343	TAAGCTATCAAGGTACTCCTA	14401	0.32007
SI01010611	TTTCTCATTAATAACACTGAG	14538	1.4953
SI02677780	TTAACTTGTTAATAAGTCCTG	243616	1.069
SI02667056	TTTATTAGTGATTAGACAGTG	14466	-0.33947
SI01011563	TTGGAGTTGTTGAACATGGTG	14598	-0.9505
SI02673118	AAATATTCCAAATTCATTGGG	53623	0.72855
SI00172417	TTCGATGTCCTTAAACTCGTT	14619	0.24773
SI02667189	TTGATGAGCAGGTCAACGCAG	14810	0.26901
SI01057903	TTGTATTCAAATTCAATTGTT	404194	0.82557
SI02678522	TTACCTAATATTGCCACTGTA	108069	0.95067
SI01053815	TAGGTAATCTTCATTACCGGA	78816	1.6851
SI02667035	TTTGCTGTTGATGTCAACCAG	14417	0.18135
SI01059919	TTAAACAAGAAATATCCCGGT	14885	0.73026
SI01012991	TAAATAACACTGATGAACCAG	69367	0.57707
SI01011535	TAAATTTCAAAGCTGACGGTT	14593	0.81025
SI01059443	TAGAGATTTAAGTACTCGCGG	14873	0.35836
SI01059331	TTATTGTGTTTCAAGTGTGTT	14864	-0.067997
SI00172200	TTTAGTCCAGATCACATCCAG	14563	1.8664
SI01059583	TAACAATGTATTTATTAGGTA	103140	0.96088
SI02674168	TAAATTTAAATCAATAATCCG	14388	1.6366
SI02670213	TTCTTCATTCACACACACCTT	14712	-1.8798
SI01060311	TTTAATTGGCAAACGATGCCA	70359	0.5192
SI00231679	TTATTCTTTCTCTTTCGCCGA	110304	-0.38883
SI02670192	TTATAGATAGAGTAGAAGGTG	14704	0.62133
SI02670227	TTAGATTCCATGGTCTCTGGG	14723	1.5515
SI00191800	TAAGGCTGTGTGTTCACTCTG	14673	1.183
SI01060759	TAAGAAGTCAATATCACTGAG	228366	0.98131
SI02670178	TTGTGCACAGTCGATCAGCTG	14680	0.86812
SI02671907	TTAGATTCCAAGACAACGGTG	23888	-0.1531
SI00191989	TTCTTGTCGAATGTCAGTGGA	14697	-0.067146
SI02673076	TTTGTTGCCATAGCAATGCTT	53334	0.48261
SI02667245	TAAATTTCTTATACCACTGAT	14913	0.84344
SI01060955	TTCCTGAAGAGATTGTTCCGT	14941	0.70643
SI01061319	TATTCCTAGAGAAACTGGGTT	15270	2.234
SI01058491	TATTTCTTGAAGTTGTTCCAG	54645	-0.34202
SI02672733	TTTATCACTAGAATAACAGGG	56198	0.70217
SI01008763	TTGTGTGGTATATACTTCCAG	319625	-2.0841
SI01067479	TTTCAAACATTCACTATCCTT	232878	-0.087571
SI02670087	TAAATGTACAATCTCATGCTG	14394	1.9472
SI00216748	TTCTATGTGGAAATGAGCGGG	56809	-0.58201
SI00171689	TTCATTGTGAACATCCATCGG	14402	-0.94795
SI01010639	AAGAACATTATCATCCACCTT	72077	0.56601
SI00246183	TTGAGTTCCGAGATGTAGGCG	76071	-0.78626
SI00192633	TTGATGGCAATCGTGATCCGG	110006	-0.67647
SI01011619	TAACCCTTTCACCATTCCGGG	207182	0.15071
SI02673678	TATTATAAGGATTACATTGTA	14802	1.337
SI01012347	TATGTCAAGGATATACGCCGG	14620	1.2545
SI02667196	TTTCCTTATAGATAAACACTG	14811	-0.35139
SI02677178	TTTAATTGCATCCAGAAGCCG	218138	-0.37266
SI02677857	TAAAGTATTGGTCAAATCCTA	108072	0.33624
SI01013579	TTCCTTGATGACCCGCTCCAG	368202	-0.41096
SI01057735	TTATTGTTCAGAGCTTCCCAG	108682	-1.2518
SI00217000	TTTCTTGTTAAACAGGTCTTG	57080	-0.53265
SI02667063	TTCATTTCGATTAGCCAGCAG	270076	-1.456
SI01308727	TTATTCTTAAAGTGGTAGGAG	58991	-0.50797
SI01059471	TTCCATGTTGCACAACTCCTG	68214	-0.49265
SI01059359	TGAAGAAATTTATTTCACGGG	14865	1.0366
SI01010919	TTTCTCATTATCCTTCACGGG	242316	-1.3258
SI00173187	TAAGTTGTTACCTCCACCCTC	14854	3.6416
SI02670080	TTGAATTCTGTATTGTGTCGG	14389	-0.44244
SI01011031	TAAATCTCTGAGTTTCATGAT	71584	-0.43904
SI01060339	ATAATGTTTATGAATAACCGT	69237	-1.0969
SI02670150	TTGAAGTTTGGTCTGATCCTG	14658	-0.77179
SI00192066	TTGATTTCAATGAATTACCCA	14706	1.9804
SI01055019	TAACAGGACAACTCTACCCAG	67133	-0.054381
SI02670157	TTTAAGAAGAGGATTATGGAG	14674	1.5472
SI01059695	TTTAAGATTAATTCAATGCAA	227835	1.7311
SI01054011	TATGTCAATAATACCCTCCTT	14685	1.5634
SI00191730	TTGGATACGAAAGAAATTCTT	14667	0.12178
SI01054347	TTTATTTAGAAACCTCTGGTA	230737	1.2868
SI02673601	TATATTGCTAATATGTTTCAA	56494	0.97875
SI02677192	TTAATGTGAAATCTATATCTA	107477	-0.9939
SI01060983	TATTACCTTCAATATCCACAG	14942	0.92599
SI01061431	TTTATTGAGCTTATCCACCAG	51788	0.51069
SI01008455	AACTTTATCATAAATAACCTT	13197	0.07157
SI00211687	TTTATTGTTGACTGAGCAGTG	15439	2.0783
SI01009267	TTCGGGAGTGAGGTCACGCTG	14430	0.1839
SI02676534	TTCTGGAAGCTCTTGAACCTG	68077	-1.776
SI02667000	TTAAATGTAATTAACATCCTT	14395	0.4341
SI01053731	TTTATTTGTGACATTAATCTA	229004	0.17624
SI02667021	TTGGCTTTCCGTTTCTTCCTG	14403	-1.616
SI02667154	TTAGAGACAAACCAGACACGG	14751	-1.3437
SI02673412	TTCAGCATGACAATCTCCGTG	54393	-1.4288
SI01309231	TTTATTGCTGAGACAAATGTG	93683	-0.076507
SI01011647	TATTATATTGTATCCTTGGTG	23887	0.90216
SI01058211	TAGACTGCCATTCAAGCCCTT	14803	-0.24671
SI01012431	TTCGATTCCATTCATATTCAG	14623	0.78217
SI02667203	TTGTCTTTCAGGCTCACGCTG	14812	0.27496
SI01053871	TTATTATTCCAAACAGCCCTG	331026	-0.98029
SI02667210	TATAATATAAACTTTGGGCAT	14823	1.1209
SI01022483	TAATTGAGAACATAAATTCTG	384214	-0.49095
SI02678529	TTTATTAGGGACCTGCAGGGA	76282	-0.59818
SI02677080	TATTTCTTTAAATGTCCTGGG	229906	-0.20841
SI01057791	TGTAATAAGAAAGAGAATCTG	14778	-0.4867
SI00191401	TTGTATAACACAAACGACCGA	14573	0.094547
SI01059219	TGAATCTTGAAAGCCTTCCTT	14857	-0.34883
SI01059387	TTGAATTTCACGTCCAGCCAT	14866	-1.4696
SI01010947	TTGTAGACCACGTTGTTGGCG	238057	-1.8636
SI01059611	TTGACAATTAACATTAGCCAG	14874	1.3362
SI00192479	TAGAGTTATAGAAATTAGCTT	14786	1.9404
SI02674994	TAGATATTGAACATCAACCTT	67092	0.32007
SI02667077	TTTAATTACATCAAATTCCTA	14528	0.25199
SI01013215	TAAATTCTTTGTATCCAGCAG	107146	1.64
SI02670206	TTAGGTTGGAAGTCCCTCCTG	14708	0.86046
SI02667126	TAAAGGGACAAGAACACTCCA	14729	1.1762
SI02667105	TTGAATAATATTAATTTGGAT	14675	1.0749
SI01009491	TGAGTTGTTAATCACACCCTG	353172	-0.89519
SI02667119	TCTTATACTAAACAGAACCAG	14686	0.4758
SI02668743	TAAGTCATCGAGATGGTCCTG	20340	0.83493
SI04061001	TTAATTGATATCATCAGTGTT	14569	2.0893
SI01055187	TGTAACATTAATGTCATGGTA	14731	-0.83817
SI01060479	TTATACACAGTTCACATTCGT	14916	0.92174
SI01061011	TATCATCATAAGCTGGGTGGG	14943	-0.78796
SI00206458	TCACTTTCTCATTACAACCTG	14979	0.5575
SI01008483	TAAAGTCTCAGTCTCCTCTTG	17873	0.90131
SI02668659	TTGACTCTGAGGATCTGTGTG	20130	-0.25692
SI01008651	TTAGTTAAATACCTCTCCGTT	53897	0.51325
SI01009995	TTCATGTTGAAGAACTCTGGG	227671	0.54559
SI02667007	TTTCTCTAGATATTTCTCCTA	14396	-0.69945
SI02675638	TTTGAGACCAGCATCTTGCTG	75612	0.0094454
SI02673209	TTTAATATTATTGTAGGTCAG	14404	1.0826
SI02666839	TTTATCACTAATGAACTTCTT	14827	0.28943
SI00171745	TAGATTCCCAAATCAAACGGT	14408	1.2068
SI02667098	TTTATCACCAAGTTAATCATG	14661	0.080931
SI02670101	TTGTAATTCAGTTTCCACCTG	14545	-1.3888
SI02667182	TAAGATTTCCTCATTCTGGTT	14804	-0.20671
SI00172368	TTATTGGTTTGGTTCTCTCAG	14607	-0.93008
SI00192535	TTTAATGTCCCAATGTTCCTA	14813	0.08859
SI00238147	TTGGCTTTCATTTCCAAAGTA	227753	0.58984
SI01013159	TTGATTTATAAGCGCTGCCTG	14645	-0.47734
SI02678767	TAAATATTTAAACTTCTCCAT	330122	0.75238
SI01011311	TTTGTGAACTTCTTCATCCAG	14583	1.2919
SI01059863	TTCCTGGTAAATCTTCTTGTT	98053	-1.353
SI02670262	TTATTGGAAATAATATGTCTA	14780	-1.6662
SI02670115	TTATTTATTATCCCAAAGGCA	14585	0.37964
SI02667231	ATAGAGAAGAAGTTCCAGCAG	14858	0.86982
SI01059415	TTAAGTACACAGGACTTGGAA	14867	-1.2237
SI01010975	TATTATATAAATGTAATTGTT	17700	1.0987
SI00171955	TTCCTTTGTATCTACCATGTG	14447	1.4119
SI00172340	TTTCTCATAGACACGGTCCGA	14599	0.10561
SI01010247	TTTATGTACGAAACGGTGGTT	26912	-0.68669
SI01009295	TTCTTAATAAAGTTGAACTGG	14431	0.10476
SI01060843	ATGATTATAGGATCAAACGAA	14936	0.35921
SI01054319	ATCGATGTTCACTTCCAGCTT	14709	1.6621
SI01055131	TAAATGTGTTCAATAGACCAG	54368	-0.87902
SI02670164	TTATCTTCCAGGATGTCCGTC	14676	1.6681
SI01012879	TAAGCTAAGAAGTAGAGCGAG	109801	0.77451
SI00191968	TTGTTCTCCACAATGCCCGTG	14687	-0.37777
SI01054879	TTTAATTTAACAATAATCCCT	94221	0.87833
SI00223160	TTAAGGTCCGCGTCTATGCGG	66355	-0.27394
SI01057651	TTTAGCGAGAATTTCACTGTT	76123	1.2221
SI01010023	TATACGTTCCATTTCAATCTG	14468	1.0885
SI01061039	TTCCATAGGATACAACTCCAT	14944	-0.50882
SI02674385	TTCCCTGTTGATATTATGCAG	15460	0.13284
SI00171969	TTATCCACTCCTAACACCCTT	14453	0.10561
SI01070174	TATAGTGGGATCATACTCGTC	15461	0.58218
SI00863975	TTGCATACCATCTCCGTGCGG	67789	-0.84889
SI00884359	TAGCCTGGCATTATGCTGCTG	269615	-1.9348
SI00865291	TTTATTTCCCAATAAATCCTT	76223	-1.2258
SI00240842	TAAGTCATGATCTCCTCGGTG	234076	0.093511
SI00867055	TTGTCCTCTAAGCAGGACCAG	74525	-0.68215
SI00914627	TTGACGACGAAACTGGCCCGG	320563	-0.52702
SI00868203	TTTATCACCAGCATAGCGGTT	329093	-0.039874
SI00237762	TAGAAAGCCAACACTTTCCTT	209176	-0.64011
SI00244286	TATGATGTTCTCCACACCCTG	319236	-1.381
SI00936495	TATATCACTAATCTGATCCTT	224171	0.002171
SI00221802	TTTGTTATCCACATCCTCCAT	77432	1.0852
SI00966511	TTCTCCTACAACTTCCTCGTG	235315	-1.6912
SI00874643	TTAGTTTCAGACCTAACTGTG	229900	1.0765
SI00244993	TTCATTGTTAATTTGTGCCAA	320635	1.0171
SI00876071	TTATTGTGCAAGAAGAAGGGA	101351	-1.0461
SI00987035	TAGATCTCCTCCTCAACCGTG	68047	-0.054373
SI00879347	TTAAATATCATCATTTGCCAA	319660	0.26894
SI00988575	TAAGAAGTTATTACACTCCTG	223593	-0.33129
SI02678627	TTTAATATTCTGTCCAAGCTT	67988	-0.15296
SI00998543	TAATATGTCATCACTCTCCAG	228592	0.2298
SI00181937	TAATTCAATATAGATACTTTG	19763	0.1892
SI02668687	TTATTTATCAAATACATCAGG	20190	-0.66621
SI00224553	TTTCATAAGATTATTCACGTT	67664	-0.047124
SI01410031	TATTATTCCATTTCAGAGGTG	56045	-1.4129
SI01403395	TTTCCTTTAATAACTGCCGAT	101700	-0.45453
SI02670514	TTGATTCATTTAATTCTCCTG	16651	-0.62706
SI01403591	TTGCTATAGAATTACAACCTG	320311	-0.087719
SI01411879	TAAGATGTTAATCATCGTCTG	69938	0.72564
SI01403759	TAGATGACTATAGTGGTTCTT	213211	-0.70245
SI01411991	TGGTTGTTTCAGTCCACTCTG	20287	-0.19791
SI01403955	TAGTATAACTTAATTACTGTG	70928	0.45017
SI01413727	TATCATTCTATTTCCCACGAT	20339	-0.65316
SI01404235	TTTCATAGAAATATCAGCGAT	67897	-0.33564
SI02677640	TTGATTTGGATTATGTCTGTT	214968	-1.3911
SI01398383	TATATGAGTATGTTGTAGCTA	60365	-0.82714
SI00235711	TTTGATATCAAAGTCCTTGTG	217847	0.081912
SI00893571	TTAGTTTGTCAGACCAAGGAG	101122	-0.36464
SI00200991	TTGTTCGGTGAAGACTTCCTT	20714	-0.94457
SI01404403	TTCAGTAATGACAACTTCGTT	268902	0.19065
SI00242158	TTCAGTGTAAAGTACCTTCTG	241196	-0.093518
SI00864087	TTTATTCTTAAATAAATGCTC	76192	0.44292
SI02678431	TTTATTGGCTCTGACATCCAG	320678	-2.3205
SI02675106	TTGTTTATTATGTTCTCACAG	67792	-0.59806
SI00912639	TTGTTTAATGTCATCCCTGGG	14407	-0.39654
SI00867111	TAAAGGATAAATCTCAATCTT	98415	0.61545
SI00932631	TCTACTATAAATTCTCTTCTG	77462	0.63285
SI00868539	TAGAATAAATCTCTCTTCCTT	78914	0.018119
SI00935123	TTGGTCTCTTTCTCAGCCCTG	243538	-0.42698
SI00869967	TTCTTGGTTGCCAATGCTCTT	78239	-0.70245
SI00936663	TAGATCATTAACTGCTTCCTA	224836	-0.023926
SI00228312	TTCAGTTTCATTCACAAGCGG	77397	0.0079703
SI00966595	TTCTCTTAAACGATCATCCTG	320538	-0.57342
SI00874699	TTGAATACCAAGTTCAGCCAG	244091	-1.4883
SI00248185	TTATTGATGATGCCCATCGTA	13132	-0.52557
SI00876631	AAGATCACAGACTCCCTCGGG	216792	-1.4201
SI00987399	TAAGTTTACGTCATCTGTCTG	320234	-0.41538
SI00246736	TTATTTGCAACAATCCCACAG	328830	-1.8768
SI00988631	TTTGATGGCATATTCATACTG	216198	-0.47918
SI00882315	TTCATGTCCAGCAACATGGTA	227612	-0.19211
SI01007559	TTACATTATGATAAGCTTGGT	210529	-0.023926
SI00209937	TTCTCCTCCAGAACTACCCGG	50849	-0.93733
SI02674686	TTTCTTAGCACCTTCCACCAG	20191	-0.2211
SI00235424	TAGTCTTCTTTACACACTGGG	70294	-1.3114
SI01410150	TAAAGCATTAAGCTCAACTTT	20224	0.81698
SI01403423	TTAAATTCTAAAGTCAATCCT	56515	-0.061622
SI01410983	TATGGTACAGTCATTATTGGG	219151	0.41248
SI01403619	TTATTTATTCAGAACTAGTTT	69104	-1.2389
SI01411907	TATTAAGTCACTCCAAACCTG	217140	0.51251
SI01403787	TTTGTGATAGAATTCCCTCTG	69587	-0.7068
SI02671704	TTTAGCAGTAGAATATCTCTG	22287	-0.2414
SI01403983	TATAACAATCCCATAATTGTG	73469	0.6053
SI02671319	TTAACTATTAATAATCATCAG	20343	0.6575
SI01400567	TTAATTATAAACTTGATTGTT	52575	0.58791
SI01438647	TTTCTTATTGCCAAATCTCTT	243377	-0.16601
SI01398411	TTCTCGAAAGTTACGAACCCG	93686	0.1544
SI01414651	TTTATTAGAACTGCAGCGCGG	380780	-1.8275
SI01408267	TTTATTTATAACGTTAGGGTA	66368	-0.061622
SI00183295	TTTGTAATCTTCTAGAACGAA	20717	0.90542
SI01404431	TTCCAGGTCAAGGTAATGCTG	19649	-1.2171
SI00248213	TGAAATTTCCAGATATTTCGT	383548	0.672
SI00249550	TAAGATAACAATGCTGCCCTG	240843	2.1987
SI00911183	TTTAGGGTTGTACTTGACCTG	213027	0.50092
SI00865487	TTTATTATCTGAAACCTCTTG	235610	1.381
SI00912835	TTATACTTGATGGAGAGGCTT	235461	0.058715
SI00867279	TTGACATTTATTATTCTGGGT	66812	1.3679
SI00932743	TTGAAGGCTATTTAGTCCCAT	227632	-0.17616
SI00868707	TTGTTGAATGTTAACATCCCT	320717	1.2505
SI00935515	TTACTGATGAAGATGTTGGTA	230866	-0.46178
SI00245609	TTTCCATTGATCTTGATGCTG	329547	0.26604
SI00937167	TAAAGCAATGAATCAACCCTA	320916	0.045666
SI00237041	TTAAAGAGTGTCTAACTCGTA	227746	0.1979
SI00968695	TACACTGTCAACCTCAGGCGG	217364	-0.91848
SI00874979	TTAATTACTGAAGTCAACGCT	240613	0.19645
SI00973735	TAGTAGTTCATAAAGTCTCTG	320487	0.85033
SI00876799	TTTGAATTTACTAAGCTGCTG	231326	0.67055
SI00987791	TTTGAGTCTGGTAATATGGTA	320082	-0.18196
SI00879739	TTCATAATGAGAGATAGGGTG	217038	1.7884
SI02671900	TAAATTAACAATATGAATCCT	23881	2.5191
SI00883043	TAAAGCAGTCACAATCTCCTT	237868	-0.08192
SI01402499	ATATCTAATATAAATTCCCTA	237400	0.79378
SI02669205	TTTATCTTCAAATATATCCTT	22644	1.2331
SI01409275	TTAAATTCATTGATGTTCAGG	20196	1.1287
SI01403283	TTGCATTTCGTAATCTTCGAG	66889	0.13266
SI02677129	TTCATAACCTTCAATATCCAT	244431	-0.20081
SI02678032	TTAGTTAACAATGTCCACCTT	75841	0.20805
SI02672971	TTTATGGGAAGCATGTCTGGG	20778	-0.39509
SI00226016	TTCATTGGAATTCACATTGTG	70510	0.72709
SI01430471	TAATGTATTCAGTTAAATCTA	20692	0.044216
SI01403815	TTTATTGAGAACCTTCCCGGG	58522	1.7681
SI01411291	TAATTCTCTATTATGCAGGGA	20255	-0.57197
SI01404039	TTCTATACCAATCTTTCCCTA	19822	1.6115
SI01413811	TTGAGTTATTTATACATCCAA	20344	0.023919
SI01400595	TTCATTTAGAACTATACTGTG	108943	-0.013777
SI00201068	ATAACTATGTATTTGGACCAG	20751	0.72129
SI01398467	TTCTTTACTGTTACGGAGCTG	56516	-0.37479
SI01414679	TTTGTGAGAATCATCACGGTG	68054	-0.62851
SI01398915	TTCAACTTTAAACATAACCTG	59028	-2.0827
SI00183281	TAGAACTCAGACTTGAACGTG	20716	1.858
SI01404459	TTGGATCTGGAAGTCCTCCTG	74144	0.21965
SI00249067	TTTGTTTGCCTTGCCATCCAG	394252	-0.096418
SI00864311	TTTGGTGGAACCATCGACGTG	238330	-0.88368
SI00911407	TTAAACATAACTTATTTCCTT	320024	-0.65461
SI00865795	TTGATTATCATCACCTCCTTT	328162	0.050016
SI00913451	TTTATTTCCAAGGCCTACCTA	68126	-0.90833
SI00867391	TTCAGTTTCAAAGCTACCCTG	234396	0.59516
SI00933387	TTTGTGATCATGGTCATCCTG	77521	0.47337
SI02674917	TATAGCAGAAGCTTCAGGCAT	66825	0.086262
SI00235053	TAGAGTTTAATTGTAGACGTT	192287	0.69664
SI00870023	TTACATTCAAAGTTAATGCAA	244199	1.7753
SI00937363	TATAATGTAAATTATACCCAA	223978	1.9102
SI00873019	TTAAAGTGCAAATTAAAGGGA	77446	0.47772
SI00968723	TAATTTGGTATAAATAATCTT	97884	1.6448
SI00875175	TTAATTATTCTAAACCTGGTT	320454	-0.42118
SI00973819	TAACATTCTGAATCACTTGCT	320712	1.4071
SI00877275	TTATCCTTTGTCATGACTCTG	104625	-0.91123
SI00988155	TATGTGAATGAAATCCCTGTA	231871	0.38203
SI00879851	TTCTAGAGCATCCTACTTGTG	320253	-1.7985
SI00997899	TACATTTGTAATCACAGCCAT	319823	0.74884
SI00883407	TATATTTATAGGGTCTATGTA	235283	0.69809
SI01403143	TTAGTGTTCATCAACGCTGTT	93836	0.37768
SI02672691	TAATATTTGAATTTCAACTTG	29864	1.0736
SI00210910	TAATGTAGAAACTCCCTCGTA	20216	1.2229
SI02672019	TTATAAATCACATCTATCCTT	24017	-0.086269
SI00182763	TAAAGTTGTCTGCTGGGCCTT	20391	-0.672
SI02673993	TATTATAATATTTAATCTCCT	56736	0.26459
SI02666391	AAGTTTATTAAATACTTCCTA	12492	0.95617
SI01403703	TTCTAAATCATTAATTAGCTG	30054	0.85033
SI01415855	TAATAAACTGAAAGCAGCCTG	20377	-0.35884
SI02678571	TAGTGTGACAACAGCAACCTG	268749	-0.59371
SI02673902	TACTGTGTTTGGCTGTCCCAG	56546	-1.5883
SI02677563	TTTATTCATAACAATTAGCAG	233900	-1.1693
SI00182637	TATGTTTATTGGATGCCTGTG	20345	-0.47483
SI01400623	TTGATGGCCAATATTTCCGAA	69934	-0.11092
SI01414259	TAAATTTATAACAACCATGCT	18000	0.61255
SI01404263	TTAACTATTGTCATCACACTG	67390	0.88657
SI00245686	TTCAGTTTCATAGAGGGTCTT	331535	0.35738
SI00246029	TATATTTACACTGTGGACCTA	66069	-1.1838
SI02677801	TTTATTGCCATTGCCAAGGTG	268591	-1.8058
SI01408631	TTTCTGATCAAGGACATCGGT	216724	-2.3074
SI01414875	TTATCTTTGATTATACTCTGG	66222	2.9004
SI00864591	TTAATGATTTCAACAGTCCTT	241568	-0.2182
SI00228452	TATATTATCAACATATTAGCT	77975	1.2853
SI00865823	TATGTTAGTCAAATCCTTGTT	109212	-1.1693
SI00913507	TAGTCTGCCACAAACTTCCGG	229517	-0.90398
SI00867559	TTATACAGGGACACCTCCCAG	320951	0.37623
SI00933723	TTATATTATATATCAACTCTG	243407	0.67635
SI00869155	TAGCTGTAAATTGAGGCCGTG	223646	0.53426
SI00935711	TTTCTGGAGGTCATTCTCCAG	101744	-0.86193
SI02677906	TTTATGTTGATAATGGATCTG	271970	-1.2824
SI00937811	TTGGATTAAAGGATCCCTCTG	328234	0.88802
SI00873187	TTAATGAAAGACTCCTGCCAG	224703	-0.036975
SI00968779	TTCCTTACTGACTCTACCCTT	213012	-1.1186
SI02677836	TTGATCATTTGCTCCTCCCTT	271047	0.36753
SI00986279	TTCTATAAATAAGACGCCCTG	58245	1.2577
SI00877779	TTACTCACGAAGCCATCCGCA	403178	-0.53282
SI02677934	TTAATGACCGTGTACTCTCTT	210622	-0.92863
SI00880103	TTCATTTGTATTAACTATGCT	319293	-0.48788
SI00997927	TTAAACATGACAATGATTGGA	239827	-0.2849
SI00883435	TTGATTAACAGTGATACCTGG	77938	0.084812
SI02675155	TAATATTCTCCAAACAATGTG	68098	1.0794
SI01403115	TAAGGTGTAGTATTCCTTCAG	22658	0.13121
SI02672908	TTGCTTTCCAGGTCAAATGGG	269378	-0.7561
SI00219317	TTTAATACAAAGCTTTGGCAT	59044	0.97066
SI01416471	TTAGTTATTAAACAATACTTG	24051	1.3157
SI00224133	ATAAAGAATAAGTAGTTCCAG	67150	0.50237
SI01411039	TTACATTACAGTGAGGTCCGT	224024	0.86193
SI02671235	TAAATTTATAAACACATGGTA	19821	2.5655
SI00209818	TAACATTTAATATATCACCAA	20379	0.73289
SI01403843	TTGAAGATCATGTAATAGGTG	56874	-1.049
SI01410871	TAGCTTAGGCTCATCACCCTG	56807	0.97646
SI01404067	TTCCATTATATTTACATTCGG	67588	0.31679
SI01411487	TTACTAAATTATTTGACTCGG	50880	0.86048
SI00237433	TTGCTCGGTCCGATAGTCCTG	236732	0.57631
SI01414315	TTTGTTGCGATTCCGTTCCTT	18952	-0.29215
SI02668638	TTTATTTACAACAACGGCCTT	20016	0.70824
SI00226569	TTGGATTACATCCACCACCTT	71907	0.56761
SI02668631	TTTGGTTGTCACTTCCCTGTA	19881	0.39073
SI00167839	TAGTTGATCAGGATGAGGGTG	12401	-1.0069
SI01408687	TTGCAGATGAGGTTCACCCAG	217201	-0.022476
SI01414903	TTATTGACAAGGACTAATGGA	282663	-1.8391
SI00864675	TTAAGTACCAACTCATACCTG	319582	-1.1244
SI00911463	TACAAGAGGATCATTGTCCTT	207596	-0.2646
SI00865907	TTTCTTTGCAATATCTTTCTG	77744	-0.63721
SI02678599	TAAATGATGACCATGTCTGTG	320508	-0.13701
SI00867671	TTGAACTTTATTAGCTTCCAG	71522	-1.655
SI00933779	TTGTGTACTTTCTCAATCCTT	277396	-2.2233
SI00869407	TTTCTTTCTCAGCTTAGCCTT	219094	-0.52992
SI02678550	TTATTTGATATATTATTTCTA	319765	-0.81119
SI00871983	TTGTGTTCCGAGATAAATCTA	109245	0.019569
SI00938231	TTGTTCATTAAATTAGATGTT	272428	-0.20226
SI00873635	TTGTGGATGAAGTTGTTTGGG	108687	0.15295
SI00969227	TAGGCTTCAAATAAGGTCCTG	237754	-1.5086
SI00875707	TTGTTGAAGGGCACATCCGTG	244723	-2.1581
SI00986363	TAGAAGTAAATCTTCAGCCTG	319845	0.48642
SI00878031	TAGATCATCAGGGTCGGCCTG	234542	0.31389
SI00988323	TTAAGGATACTCTTTATGCAG	327799	-1.3752
SI00243873	TTTACCATCATAAAGAATGGG	213438	0.25589
SI00237461	TTAATTCCCTGGAACTCCCTG	246746	-0.63576
SI00883911	TTAAACTTAAATGCTTCTCTG	68073	-0.055823
SI01400371	TAATTTGATCTCAATGTCCTG	26374	0.78943
SI01403171	TTTATCTCTAAACTGAATCTG	19820	-0.62561
SI02677073	TTAAAGAATCAACTTTCTGGG	229709	-0.10222
SI01403311	TTATAGATGATCACTCCTCTG	386611	-1.3346
SI02672040	TATTTCTTTGGCATACAGCGG	24053	-0.61401
SI01403451	TTAATCTTTAAAGACTACCAA	108089	0.89527
SI02674798	TTAAGGTGGAAACACTGCCTT	74499	-1.1563
SI02678543	TAATAGTATATGTTCACTCTA	109331	-1.0867
SI00212261	TTATTCTTCTTGTCCCAGCGG	54612	-1.3331
SI01403871	TGAATTACTAGCTTAAATGTG	234329	0.42552
SI01415491	TTGGCAACTAAGCAGAGGCGG	233878	-0.83584
SI01404095	TTATTAGTGAATATCCCTCTG	105239	-0.48932
SI00227633	TTTATTACAGGACATACTGGG	74777	1.5506
SI00215768	TAAGATTTCTAACACCACCTA	56275	0.20515
SI01414343	TTCTCCTCAATGTCGACGGTG	18951	-1.7623
SI01406307	TATATTATCAATTAAGTCATT	20017	2.5104
SI01414735	TAGAATAAGTAGCGACTTGTA	20703	0.26749
SI01404543	TTGTATTTCACATTAAGGCTG	230257	-1.1258
SI02678592	TTTCTCTCCATATATCCTGTT	241197	-1.149
SI02669590	TAGATTTGGAAGTTCCACCAG	12394	-0.20226
SI01414931	TAATTGTTTCTCAATCTCCTC	380839	0.35448
SI00865039	TTATCCATGGAAATAAATCAG	381280	-0.065972
SI00911883	TTATTTATAGTAACAGAAGTT	242384	0.70679
SI00866971	TTATTCTTAAACAACTTTGGG	380660	0.37623
SI00244790	TATCTATTGATACTGACCCAG	320148	0.63865
SI00867699	TTGATTGTCATCAACACTGTA	211329	0.614
SI02678151	TAATGTTCCATTATCATGCAA	319504	-1.0606
SI00869519	TTAAATGTCATACTGCACGGG	75758	0.98516
SI00936215	TTACATGGAAATTAAGACCGA	320184	1.0809
SI00872179	ATCAGTATTTAGAAGGTGGTT	100559	0.614
SI00938371	TATCTTAGTGGGAAGATTGTG	209186	1.3099
SI00873999	TTTACCTTGAACACTGATCTG	319801	1.7115
SI02678179	TTGATTGACATAAACATTGCA	320169	1.2548
SI00875763	TTTATTTGGAGCCACAGCGTG	68159	-1.9363
SI00986419	TTATATTTCCATTAACTGCAG	272589	0.1631
SI00878535	TTTGCTTCAATTTCCTCCGAG	329421	-0.010878
SI00988407	TTTCTTTCCAAGAAGAACCTA	321003	0.6662
SI00880551	TTAGAAATTGTTATAGACGTA	269870	1.3955
SI00998235	ATTATTATTCAGTCAAGCCTG	269604	1.2548
SI00883939	TTCACTTGAAAGTAGTTGCTG	319945	0.99096
SI02675561	TAGCATTTCAGCACCGTCCTG	74132	-0.97357
SI00227682	TTAATCTTGAATAATAAGTTA	75212	0.62995
SI02674203	TAATTCAAAGAATTCAGCGCA	58198	2.1131
SI01403339	TTATATTATAAAGAGGCTGAG	71041	-0.56327
SI01410367	TTAGTTTCTAAGTTCACTGGT	67125	0.85468
SI01403479	TATATCTATTATATCTCGCTT	68031	1.5042
SI00216160	TTTAGGATAGTCATTCATGAG	56529	0.84598
SI02678347	TTCAGGATTAAGCTCCTGCTG	51902	1.8609
SI01426159	TTGCATGAGTTAATGGCCGTG	57277	0.79813
SI01403899	TAAAGTTGAAATTACTAGCAG	80751	0.2037
SI01415435	TTGACTTCTGCCACATTCCTG	20370	0.25154
SI01404123	TTCATGGGCATTGAACACGGT	54197	-0.82134
SI01413923	TTTCTTTAAAGCTTATATCTT	20351	-0.33999
SI00181657	TTGCTCATTATATTGCTCGGT	19653	-0.62851
SI01414455	TTATAATTAAAGCCCAGTGTA	53860	0.62705
SI01406363	TAGTTTACTATTGTGCTCCTT	20019	-1.4955
SI01414763	TTTAATGGAAAGGAACCCAAT	20704	-1.2099
SI01404599	TTGAGTAAAGTCATTCACCTT	76378	-1.4172
SI02674966	TATATTTAGAAATCCAGCCAA	66957	1.3056
SI02669583	TTGCTTAGCAATATTTCCGAT	12393	0.29504
SI01414959	TAAACAATAAATAACACTGTA	18788	2.087
SI00865151	TTTAAGAGTAACATTCTCGGA	328092	1.2519
SI00912275	TTATTTACTAAGAGACACCCT	319653	-0.2443
SI00867027	TAAATACTTATAAAGATGCCT	75750	0.1776
SI00914459	TTTGTCTAAATCTTTATCCTG	215693	-0.90253
SI02676660	TAATGAAATATATAAATCCAA	105387	0.64155
SI02678235	TTACTTTCCAAATTTCTTCAA	229333	-0.37189
SI00869659	TTTATGATTGCAACCTATCTG	67569	0.33563
SI00936411	TAAATTGCCGACTTCCAGGTT	109232	-0.61546
SI00872263	TATATTTCTAGAGTAATACTA	231093	0.37188
SI00964523	TTGTTCATAATATTCAGTGTG	213760	0.11526
SI00874251	TAACCTATTGACAATTTCCAG	327900	0.12251
SI00969479	TTAAGTATCAGTTGATTCCTG	216188	0.57921
SI00875875	TTCTTCTTTATATTCTTCCAT	319263	0.68795
SI02677710	TTTATAGAAATTATCACTCTA	50720	0.50092
SI00878647	TTGTTGTATATTAAAGGCCAG	271813	0.34868
SI00988491	TTGAAGTCTGAGATAAATCGT	240754	-0.80394
SI00881307	TTGATCTCCAGCATCAGTGTG	338371	-0.12831
SI00998487	TAAACTTTAAACATGAAGCTT	223455	0.32983
SI00884275	TAAACTTTAAACTTCCTAGTT	211499	-0.21386
SI02672754	TTCATGTTTACCTATTTCCTG	30945	-0.7416
SI01403199	TTTCTTTAAATACATAACCTT	68867	-0.028276
SI00209293	TTCCTCGCTAGCATCACCGTT	50524	-0.35014
SI01403367	TTTCTCCTGAATTTCTTCCAG	71956	-1.9102
SI01410199	TTCAGAACTATCCATAAGCTG	192166	-0.34869
SI01403563	TTCAGTGATAGATCTAACCGG	67504	0.050016
SI01412887	TAGTCATTCATTATGATGGTG	66286	-1.2983
SI01403731	TAATACTTCAACTTCAGAGGG	57751	-0.77639
SI01432011	TTGACTATCGATCACATCCGA	20750	0.90977
SI01403927	TAATGTAACAGTCAATTTGTT	260296	0.48207
SI02671312	TAAACTTGCAACTAACTGGTT	20338	1.2693
SI01404179	TTTACTGGCGACATTAGCCAG	58230	0.82133
SI02672530	TTAACGATAAAGCTTCTGGTT	20354	-0.13121
SI02677318	TAGGATCATAATAATATCCTG	83486	0.11816
SI00197218	TTCTCTTTAATGTAGATGCGG	18412	-0.76914
SI01308419	TTGGTGTTGATAATGTGCGGG	64424	-1.7942
SI00176176	TTATGGAATAAAGTGTCTCTT	16625	0.39798
SI00213087	TATAAAGTCAATGAAATTCTT	19876	0.69664
SI01414847	TTTATGAGCATCATCTTTGCT	71869	0.13266
SI01408939	TAGATGGTCTCCATCTCCGTG	20174	-0.061622
SI00248934	TGAATTTACCATCAGCTTCAG	381286	0.51396
SI01038170	TTCAATGATATGGAACAGCTT	667488	0.19102
SI01301174	TTATCAACTAGCCTTAAGGTT	17169	-0.84393
SI01012522	TTCTTGTGTCAGTTCCACCTG	14626	-1.5282
SI01320746	TAGCCCTTCAGAAACCAGCGG	192156	-1.5909
SI01071602	ATCATCATTATTATTCACCGT	80888	-1.3622
SI01300425	TTGAATACAGACACATGCGGG	26414	-1.4215
SI01071994	TAACATTTCTTCTTTCACGCG	26559	-0.79819
SI01299655	ATGCTCTTCATTCAGATTGTG	26396	-0.99129
SI00933002	TATCATAATAAATTAGAGGGT	331374	-0.22398
SI01299886	TTTGAGGGCAATGATGTTGGG	26403	-0.68979
SI01079022	TTAGTAGCCAACGTTAAGCTA	320404	-1.386
SI01300278	TTTCCTTTCAAGCAGGCCCAG	26411	-1.0489
SI01077482	TTCTCTGGTAGTGCCTCCCTG	16179	-1.0675
SI01300838	TTGTCCAAGAAGGCCATCCTT	227743	-0.72705
SI01079358	TAATCTGATGTAATGAGGCCG	16453	-0.20873
SI01306438	TTCATATTTCACAACACGGTA	50932	-0.59493
SI01091146	ATAGATATAAATATAAACGGG	231876	0.34685
SI01321670	TTGTTCTCCACCACCAGTGTG	107589	-1.1488
SI02687685	TTAAGCGTTTAGATTGAGGAG	17339	-0.48144
SI01326290	TTGCACAGTAAGCTCCGCCTG	18007	-1.1979
SI01326150	TAAATGAACATATTTCTGCTT	59126	-1.1031
SI01388702	TACATCGTCATCCTGGACGAT	18752	-0.34255
SI01368598	TTCAATTGCCATAATGCCCAG	18479	-0.94725
SI01379910	TATATATTTAAAGACAAGCAT	18767	0.22659
SI01368934	TATCTTTGGAATACACTGCTA	74450	-0.92523
SI01388310	TTAAGGACAGACAAATGCCTA	108097	-1.5215
SI01370166	TTCCATTGTAGCAATCACGTT	52033	-1.1539
SI01388338	TATCAAACTGATCCAACTGGG	18747	-1.0489
SI01378622	TTGCTCCTCCACATGCTCCTG	18709	-0.91845
SI01389262	TAGTTCATCCACACTGGGCTG	69847	-0.60679
SI01379126	TTAATCTCAGTTACACACGAT	18718	-0.34085
SI01389934	TTTACCTATAATGATCTCCGG	19134	-0.4933
SI01378566	TTGCTTTCGAAGCTGATTGGG	30955	-0.71858
SI01374366	TTTCACGCTAGAGACTGGCTG	216134	-1.5045
SI01377250	TTTAGTAGGAAAGAGACCGGT	102093	-0.76262
SI00224749	TGTATGTTCAATATGGCCCTA	67844	-1.0523
SI01381898	TATGTTGTCAGCATCCTCGAA	12795	-2.1499
SI01402366	TTCTGTGTCACATCCATGGTA	72388	-1.22
SI01368290	TTTATTCTTAATCAAATTTAA	80708	-0.55936
SI01397970	TAAGGTGATGACCACAACCTG	71336	0.23844
SI01047718	TAATAATCCATCACCAGGCAG	279029	-0.67454
SI01301202	TTGAGCTCCGTGTCTCCCGTG	232944	-0.5746
SI02685634	TTGAACTCCGTATAGTTAGGG	606496	-1.7298
SI01320774	TTCAAGGAAGACATCGTCCCT	17855	0.1402
SI01064630	TAAATGGTTGAAACGATCCAG	15204	-0.68809
SI01300495	TAGACCTTTGAGCATCTGGTA	26415	-0.69487
SI01071770	TTTATTGTGCTGTTGTCTCTG	15547	-0.45434
SI01299690	TTAATTTCTCAAATGCCCAGG	26397	0.35532
SI00935382	TTGATGTAGGACAGATCCCTG	270198	-0.74907
SI01299914	TTGACAATTACACTTACCCTA	26404	0.11818
SI01079050	TATATATATAAAGTCTGTCAG	233011	0.2791
SI01300306	TTGTTCACACAGTAGAGCCAG	26412	-0.62542
SI01077510	TAATATGCCATACAATATGTT	65099	0.21812
SI00789446	TTTCATTTGGGTATTTCCCAG	71751	-0.61187
SI02696554	AAAGCCGCCAGAGACACCGTG	16691	1.2395
SI01300894	TTCATAAACTGCATGATCGTT	102626	1.2006
SI01296246	TTTGATATCATTGCCAGGCGT	233328	0.36887
SI03950373	TTGTGCATGAAGAGGATCCCG	228785	-0.1613
SI01299046	TAGAACTCTAAATACTTCTTT	17152	0.5264
SI01330014	TTGGGTTTCACTTCCACCGGG	74025	-0.95403
SI01326178	TTAAACATGACTATCACGCCA	59125	-0.76431
SI01388842	TTGGTCTTGAATTTCACCGCA	18759	0.17747
SI01368654	TTAATGATCAATTCCTTCTTT	224105	0.57721
SI01379966	TAGCTGAATAAATAACATCTC	18769	0.42307
SI01368962	TATGCCAACAGTTTCATCGAG	211347	0.92445
SI01388394	TTGTCATTTAATTAGATTCGC	19082	1.4224
SI01375990	TTCATTTGAGATTTAAACGTT	18647	0.077529
SI01388366	TAAATTATAATAATCAAATTG	18749	1.5495
SI01377866	TTGTTATTCATACATTTGCAT	84095	0.97188
SI01389290	TGTCATTTGATTTACAGCCTG	19108	-0.20873
SI01379154	TTGTCCACCTTGATCTTGCTG	108083	-0.84223
SI01378986	TTGCTTAAGATGGCTTCGCTG	68943	0.56366
SI02699417	TTTCATAGTAAACAATGCCAT	225326	-0.31036
SI02694111	TTCACTACAATTCTCTTGGCG	56454	-0.78125
SI01377278	TATATTCATGTTGTCATCCAA	18682	0.39597
SI01395030	TAATATATCTTCCACATACAG	72433	-0.69148
SI01381926	TAACTGGTGGATAAGGTCCTG	20873	-0.70164
SI01409170	TTGAGCAGAAATATTGACCTG	20187	-2.0483
SI01388674	TTATTGACTGGAACCCAGGCT	228880	-1.2657
SI01403045	TATATTCCGAATAAACTTCAG	24014	-0.13928
SI01059030	TTATTCAGAATCTTGTCTGTG	14841	-0.64744
SI01298374	TTCTTTACTATAGTAGTGGGT	228355	-0.090162
SI01059128	TTGAATTCTGTATAATTTGGG	56637	-0.37473
SI01304254	TACTTGTTCAAGAAGAATCTG	71306	-1.2064
SI01063706	TAGAGTCAGAAAGAGATTGTG	15162	1.2327
SI01300544	TTGACCTAAACACAAGACCTG	26416	-0.82021
SI00843486	TTTGATGTTGATAACGTGCTC	212225	1.187
SI01299718	TTATAGTTTATAATAATCTAT	26398	0.73982
SI02706270	TTGGATTCTGAACACAGCCTC	545963	-0.02749
SI01299998	TTATTAAACAAATTTAACCAA	26405	0.87872
SI01075102	TATACGACCAGACACAAGCGG	27399	1.5325
SI01300446	TTATTGTGCACACTCTTGGTG	19094	1.3953
SI01077538	TTATCTTACAAGGATACTGAG	108960	-0.33577
SI01299970	TTATATTCTCCTTTCCAAGGG	53859	-0.91676
SI01082326	TCTATCTCCACCGACACCCGG	16548	0.16222
SI01314866	TAGATGTCAGCTTTGGGCGTG	17451	0.88041
SI01296274	TTATCTTCAAATAACTTGGAG	66725	-0.72536
SI01322874	TACAGTTGGAGCCTGTTCCAG	56174	-0.23922
SI01300866	TTGTAGATGGGAAAGGACCTG	17164	-1.1979
SI01332170	TTGATGGTCTGGTTGGCCGTG	18213	0.12665
SI01326206	TTTGTCAAGAAGGATGTTCTG	140859	0.53487
SI01388870	TAATACACTACATTCGCTGTA	18760	0.17408
SI01368682	TTACTGTTCATCCTCAGTGGG	18481	1.2497
SI01380050	TTTCACATCTTCTGCATCGCG	320795	0.2503
SI01368990	TTGTCTGAAATCGAAACTCTG	269614	-0.9066
SI01388422	TTTATGAAATCTGTAATCGTG	108099	0.12665
SI01378538	TTAATGAGCTTCTTCACGCGG	18707	-0.61695
SI01389038	TTATTCTCTATTCTCCTTGGT	19091	0.42138
SI01377894	TTCATGTCAGAAATATAGGGT	67073	0.73474
SI01392538	TTCACTGCTATATAAATTTAT	19230	1.1785
SI01379182	TTGACCTTGATCTTGGAGCTG	117150	0.92615
SI02686558	TTAAGGTTGGCAAACTGCCTG	14083	1.0058
SI01378706	TAGGATGTCAAAGCTGTCCTG	320207	-0.48314
SI01374058	TAATGCTTTAGCTTGCACCAG	228026	-0.52379
SI01377306	TTGAACAATCATCCCACTCAG	68961	-0.20196
SI01402282	TGTAGTTCCAAATCCATGCTG	19766	0.58568
SI02688077	TTAAATTTGGTTATAAATGAG	18764	0.45356
SI01396262	TAGTTCTTCATCCTGAACGCG	26448	0.28926
SI01388604	TATGTTAGCAATGACCAGCTG	18750	1.1819
SI01407378	TTAGATACCAAGTCCTTGGCT	20111	0.1402
SI02690205	TAGTAGCAGGAGATCATTGTG	103988	-0.52887
SI01303666	TAAATGTGTTGTTTAACTCTG	17279	0.058897
SI01060570	TTGTCCATCATCAGGACGCTG	14917	1.1565
SI01301426	TTCATCATCACAATTTCGTTG	56527	2.8995
SI01063202	TTCTTGTGTAAGAAGAGTCTG	171285	-1.0015
SI01300600	TCACTTTCTAACAATCTGCAG	26417	-0.36457
SI00849702	TTGGAAACTGTCATCTATCGG	237694	-0.25785
SI01299746	TAGCTGGCCATTTACTTGCTG	23938	0.81774
SI02690548	TTGTGAACTCAGATCCAGGTG	16428	0.3892
SI01300026	TTTATCGAGATCATCTTGGTT	26406	0.89735
SI01076838	TTAGCTTCAGGCATGGTCCGG	16337	-0.012245
SI01300474	TTAGGCAACACCAAATGGCTG	29857	0.070754
SI01077566	TTAGACATTCCCTACAACCTT	73914	0.49591
SI01300110	TATTCTTATGACGAAGTCGTT	53608	-0.31544
SI01082102	TTGAGGTTTGAAATCGACCCT	16542	-0.024102
SI01328474	TGGTCTTGCCAGTCGTCTCTG	18103	1.248
SI01297086	TTTATTACCATTATTATTACT	17005	0.65852
SI01322930	TTGACTAGGTTCACTAGGCGG	217214	0.74152
SI01300922	TTCAATAATCTGAACTATGTT	17165	0.40614
SI01331190	TATTTATTCACTCTCACCCGT	27206	-0.63897
SI01326234	TTTGTCTCCATGTCCTAGCTG	217718	-1.4402
SI01388898	TAAATTAGTTAAATGCAGCGT	75292	-0.030877
SI01368710	TGATTCTTCAAAGTGGCCCTG	70584	0.06059
SI01380078	TTCTATATCCAGTTGTTTCTG	109333	-0.3273
SI01369942	TTCTCCTCGAAGATGAGCGTG	269224	-0.61356
SI01388450	TTCTTCAATCTCATAGATCTG	241113	-0.21212
SI01378391	TTAGTATATATTAAGTTTGGG	18704	0.46542
SI01389066	TTGACTACCCAAGAAACCCGG	19092	1.2209
SI01378762	TTGCTTTCCTGCTTCCCGGTG	107650	-0.52887
SI01392566	TTCTTAGCTATCTCCAGCTGG	23999	1.2022
SI01379238	TTCTATGCAGCTCATGTCCTG	227733	-0.71011
SI01392454	TAGACATTCATACTTGTCCTG	19229	0.55858
SI01382682	TTTATTAGGACTCCAGGGCTG	68603	0.78725
SI01374086	TTGATTAGCATTCGGATGGAG	18604	0.32314
SI01391754	TTCATCTTTGGCTTCCCTCAT	214580	0.058897
SI01402310	TTCTATACAAATATTATACAG	192656	0.97358
SI01382710	TTGAGCAGCAGCATGTCTGCG	93843	-0.66946
SI01399986	TTAGCTATCAAATGTGTCCAT	19713	0.99051
SI01388646	TTGTGTACAACAAAGCAGCAG	18751	-1.6265
SI01407602	TTGGAATTAATTGTTAACCTG	320119	1.1921
SI01012606	TTACATTGAAACAACTGCTGG	14625	-0.069836
SI01301594	TTCCAAATGCTCTTTATGGAG	17179	0.67038
SI02686922	TTCTCGGATCAGATCCTCCAG	14919	1.0379
SI01301454	TTTAATTCCATGTCCCTCTTT	17776	0.87872
SI01067430	TTTATTAAACCTATCCAGGTT	15277	-0.36795
SI01300670	TTGAGGATCTTCAGCTCCCTG	23939	0.18255
SI00849898	TTAACGTCAAGTATAATTCTC	211496	-0.58985
SI01299774	TAGTGAACTTTCTTCACCCTG	26399	-0.99637
SI01075284	TAGATGACTGAAATTTACCTT	56489	0.20287
SI01300054	TAATGGGTTATTTCTTTGGTG	26407	-0.9896
SI02692081	TATTTATTGAGTCTTCTCCAG	23920	0.51454
SI01300614	TTATCTTTCTACAAGTTCCGT	225724	0.42985
SI01077594	TTTAATTTCTTGATCAAACTG	266632	-0.40861
SI01300250	TTTGGAACAACTGAGCTCCGG	338372	-0.42554
SI01087170	TAGGTCTAGAACCTTCTGGTG	16706	-0.46958
SI01320634	TTCTGGTCCAAGAAATCTCGG	18198	1.0583
SI01090278	TGTATTTATAACCAAACCCAT	16886	-0.25447
SI02687888	TTTGTTTGGATCTTGGCCGGG	18160	-2.1634
SI01313158	TATGTCATATATGCAAATCTG	17346	-0.63389
SI01326038	TTTACCTTCAACAATATTCAA	208583	0.045346
SI01328614	TTTGTTTATCATCTCAATGAT	171567	0.27063
SI01388926	TTTATTTCTTGTATGATGGGA	18761	-0.56783
SI01368738	TTTATTCCCTTACTATTCCTG	214230	0.39936
SI01380106	TTTATTAATTTAATGCTCTAT	263803	0.95156
SI01373050	TTAAGCAGGGATACTTCCCGG	18555	-1.286
SI01388506	TTAACTAGCAAGTTGGAGTTG	19085	0.56028
SI02691192	TTAGCCTTTAGATTCATTCAT	18705	-1.0845
SI01389017	TTAACTGTAAGTATAGGCCTG	19090	1.0261
SI01379224	TTTAATACAGGAATTCATCTT	18711	1.0108
SI01389178	TTGGTTGCTAAATTTGTGGCT	72981	1.292
SI01375766	TAGTCTGCCATGCTGATGCGG	18641	0.31806
SI01392482	TTTCTCATCAGAGTCACGCAG	20459	-0.44926
SI00218855	TTGGGTAACTACCTCAACGTG	19139	1.2022
SI01374114	TGTAGGAACAACATCATTGTG	236900	1.8341
SI01373862	TTAATCCATAAGCTGTACCTT	18595	0.045346
SI01402394	TTTGTCTTCAAGTAGAATCGT	213452	0.55858
SI00956046	TGTATTTATAGTTACACGCTG	68018	0.37734
SI02697100	TAACATACTAAATTTGGTGGG	19889	1.5563
SI01388730	TAGTGTGGTGTGTCCACCCGG	18753	0.26046
SI01407434	TTCTTCATCAAGAAGTATGTT	110651	1.458
SI01054186	TTTATTTGTATGTGTGTGGAG	50798	-1.015
SI01298990	TATAAATATGTTCTATAGCTT	215748	0.67885
SI01060598	TTATAAAGTAAGCAAATCCAT	245650	-0.27987
SI01301482	TTAAACAGAGACTTCCGCCGG	546071	0.24183
SI01065386	TTTCCTGCGAGGTTGAAGCTG	15257	0.2503
SI02693257	TTCATGATCTAACTCCATCTG	26419	0.57044
SI00853202	TTCCATAATCAGATAAATGTT	237300	0.9109
SI01299802	TATGATTGAATAAATAGCGAG	26400	0.26724
SI01075298	TTCCTCATATCCTCAATCCTG	16151	-0.28665
SI01300075	TAAGATACTCATTCGATCCAG	26408	1.0024
SI01074010	TTTAATTTCATACATTAGGAT	16001	0.057203
SI01300642	TTGGACTTCTTCTTCATCGGT	50772	-1.1675
SI01072498	TTTAACTTTACGATATTGGCA	56542	-0.3832
SI01300334	TAAATCACAATTTAGCTTGTT	225028	0.53317
SI01083278	TTCAACAACCAAATCTACGTT	16590	0.43663
SI02687797	TAAAGAAGTGAAATCTTGGTG	17932	0.85331
SI01090250	TCAACATGTATTACTATTGTG	16885	-0.6864
SI02698794	TATGATTTCCACATAAGGCAG	230103	0.83637
SI01313186	TAGAACATTCCTATGTCCCTG	17347	0.011469
SI01326066	TTAATATTCTAGCTAGTCCAA	18005	-0.12404
SI01330966	TTTATTACAGCAGCAACTGAG	192292	0.080917
SI02688070	TTCTTTACCACCTTCATGGCG	18762	-0.0071636
SI01368766	TTAATTAAAGCCATGCTCCAA	241656	-0.22398
SI01388226	TTCTATTGTATGACTTCCTGG	105787	0.53656
SI01373078	TTTAACAGTGAAACTTCTCTT	237459	-0.30697
SI01388478	TTAGTAACAATCTAGAAGCTT	19084	1.8341
SI01378482	TTGCTTTGTGAAATATTCCAA	18706	0.17408
SI01389122	TTTATAAACACGATATACCAA	23992	2.3761
SI01379042	TTGAACTGGAAGGTAACCCTT	18719	-0.86086
SI01378846	TATTTCTCCCAGCACAGGCGG	18712	-0.13928
SI01375794	TTTCCTTGAAATGTGCTCCAG	18642	0.83299
SI01392510	TTCTGGAAGATGTGCATCCTG	71461	0.49252
SI02695777	TTATGATATATCTTCAAAGTG	110639	0.028407
SI01374142	TTAATAAGTTAAGTGGGCCTG	27273	0.98882
SI01373890	TTTCTCATCGCCATGGTCGTT	18596	-1.0252
SI01404662	TAAGAAATCACCATGGTCCAG	26563	-1.0658
SI00180635	TTAGTAGCCATGATAACCTTG	19184	-2.1584
SI01404508	TAATCTTCTGCTTTCATCCGT	19877	0.56536
SI01388758	TTTCAGGCTTTGAACTTTCTG	109042	0.41122
SI01407518	TTTATCATTATAACATATGAA	67071	0.9956
SI01305514	TTGCTCGGGTGGGTTATCCAG	277333	0.17747
SI02686404	TTTATATTCTCCATGCTCCAG	13384	-0.010551
SI01060626	TTTGTCAGTACTTCCTTCCAA	73707	-1.1454
SI01301510	TTTACTTTGCATAATTTCCTG	67121	-0.86425
SI01065414	TTATATGTAAGGGTATTGGTT	15258	0.41799
SI01300824	TATGATACAAAGCTAATCCTT	26420	-0.44926
SI00864458	TATAAATAAATGTAAAGTGTG	238271	1.0244
SI01299830	TTGATTATGATTGACGTCGTC	26401	0.61617
SI01078966	TAAAGAACTCACTCACTCCTT	217837	0.24691
SI01300138	TTAAGCTACATCATCATCTTT	26409	-0.061367
SI01076054	TTCATGTAGAACATTGTAGAG	16202	0.25708
SI01300754	TAGTACTCCAGGAAGGCCCGG	60597	0.84315
SI01079302	TTAGATACTGCATTTATTCGG	16451	0.24014
SI01300376	TTATGAAGAATCTTATTTCTT	26921	-0.090162
SI01088066	TTTGAAATCATGTTGACTCTT	50523	1.0176
SI01322118	TTGTCATTTATAATAGTGCAG	667663	-0.22059
SI01088178	TATGTAATTCTGTTCTTCGAT	16818	1.0481
SI01326262	TAAATTCACATTCTACCTCTG	54003	0.85162
SI01301118	TTCATTATTTGCTCCAGGCTG	226778	0.26555
SI01326094	TTCAGCTTCAAATGACTCCTT	23954	0.34516
SI01334410	TTTCCCTCTACAACTGTCCTG	380698	-0.47467
SI01388989	TTTATGTGGGCACTTATGGTG	101540	-0.74568
SI00197554	TAGATGAAGACCAAACAGGTG	18510	-1.5299
SI01388254	TTAATGGCTAATACTAGGCAG	108079	-2.5412
SI01373106	TATCTTGACATTGTGCATGTT	18557	0.45695
SI01388534	TATATGAATACATCCAAGGTG	19087	0.3892
SI01378510	TTAAAGATCACTCCAACCGAG	74769	2.3439
SI01389108	TTGCATTTACAAATAAATCTT	19106	0.78556
SI01379070	TAAGATTCATGTAGTATCCTG	18720	1.4038
SI01378874	TTAGGGACCACGGTTCTGGGA	18715	-0.64744
SI01375822	TTGGCTTCCACAATATTGGAG	56421	0.68223
SI01393714	TAGTAGATGAGGTTGTCCCAG	110816	-1.0133
SI01377194	ATGAATTTCAATATCTGCCAG	18679	1.9526
SI01379994	TTTGTCAGCACAATGATGGCT	18770	-1.7264
SI01381849	TTTATGCCCAGACCTCTCCTG	18817	0.65005
SI01404690	TTCAGAAGCAACTCTGTCCTT	26564	2.0949
SI02688245	TATATTTGCTTCAATGCCCTG	19146	0.85162
SI01404522	TAAATCATTAATTATCTCTGA	19878	3.0384
SI01388786	TTAGATAAGGGTGTTTCCGAG	18754	1.7629
SI01407546	TTACCTACTCAGACTAACCTT	72508	1.9848
SI01060738	TTGAATTTGATAATTCTTCAA	14933	1.2615
SI01304002	TAAATCAAATTTATTATTCTT	17295	0.78386
SI01060654	TCACGCTGCATCATCTCCCTG	14923	0.096161
SI02692326	TTCAACTTCAATCCTCTTGTG	26413	-1.2572
SI01065442	ATATTTATTAAATACCATGTT	15259	-0.36795
SI02688196	TAAATATAGAAATACAACCAG	26395	0.84654
SI00878010	TAATGCGTCCTTAATATGGGA	230735	0.22998
SI01299858	TAAAGAGGGTTCTTCATCGGG	269881	0.6077
SI01078994	TAAATTAGTGTCATTCAGCTC	228550	-0.44079
SI01300236	TATTTGACTAGTCACATTGGA	26410	0.48744
SI02687293	TTCATGGTCACCTCCTTTGTG	16407	-1.0404
SI01300782	TTTGATTCGGTTCTCCAGCTT	30957	-0.22059
SI01079330	TTGTTTATCATTGCCAATCAT	16452	0.43324
SI01300390	TTAATAAGATATTTGCACCTT	399510	-0.00038817
SI02771160	TTCAGGTGCAATATAATTGGG	16798	2.3473
SI01322146	TATTTCTGAAGTTTCAAGCTT	329421	-0.78633
SI01319206	TTCAGGTTTCAACTCAACCAG	19882	-0.72197
SI01328390	TTTAACAGTTAATTGTCCGTA	18099	-0.22228
SI01301146	TTAAGTATGAGAAATTTCTTA	13728	1.0227
SI01326122	AATACCAGTAACTTGATCCTG	23955	1.3056
SI01366946	TTTGGAGTGAATATATCTGTG	23967	-1.1336
SI01379938	TTAACTTCTAGTATTATACTT	18768	1.3767
SI01368906	TTTCGAAATAGTAACATTCTG	75735	-0.10033
SI01388282	ATGATCTCTAGTCTCATCCTG	19079	0.35024
SI01374002	TCAATTACCATGAAGATCCAG	230809	-0.40691
SI01388569	TAAATATCAAATGTTCCTCTG	19088	0.50607
SI01378594	TTAATTGCTAATGACTACCAA	18708	-0.163
SI01389206	TTATTTATCTAATACAATGGA	232341	1.8154
SI01379098	TCTAACTTCTTGATGAACCTG	18717	1.6697
SI01378902	TTGGACAGCAGCATCGCGGGT	223775	0.70256
SI01376270	TTTAGCATTCTCATCAAACTT	18663	-0.50854
SI01393798	TATCTGACAAGTACTTGTCTG	218699	0.21981
SI01377222	TCTATGATTAAATAAGTCCAG	110094	0.67885
SI01380022	TTCTACAGAAGCAAAGCCCAG	18746	-0.35779
SI01381870	TTGATAATAAATACTGCTCTT	20620	1.7121
SI01402338	TTGACTTTAAATAACAGCTCT	56532	0.7466
SI01368234	TAGCTATATAGCCTCAACGTA	23969	1.0955
SI01400266	TTAATCAACATATTACATCTA	54391	0.084304
SI01388814	TAGCCATTGAACTTCATCGTG	18755	1.0837
SI01407406	TTGCGGTACAGCTTATTCCAG	20112	-0.29512
SI02674350	TTATTTAACAGAATCTAGCTA	59046	0.49638
SI00941297	TTATAAATCTAGAACATCCTG	257632	-0.29533
SI00950943	TATTGTTCTGGATCCAGTGTG	76969	-0.086788
SI00942053	TTTGTAATTATTGCAAGTGAG	12387	-0.79176
SI00951055	TTTAAACACAACACCATCCTT	54371	-0.46142
SI00962227	TTATTTAGTTATTTAGGTGTG	13032	-0.8868
SI00167769	TTGATTGTTCTTAATTGGCCA	12351	0.274
SI02678242	TTTAATTCAAAGTCAAATGTA	229445	-0.11724
SI02666363	TATTAGGCCAACCTTCTTCCG	12408	-0.78161
SI00942151	TTCTGTGTGTTCATCAGCCTG	76856	-1.0031
SI02676597	TTATTGATTCTAATGAATGTT	102022	-0.14123
SI00948451	TAGAAATTCAAACACATCGGG	12607	-1.5152
SI02673685	TTTATAATTGTGATGCCGGAA	56264	-1.3685
SI00944643	TTATTGGAGAAGATCCCAGCA	70445	-0.18368
SI00958783	TTAAACAATAAATACAGCTGA	12896	-0.31286
SI00944839	TAAATGTCAAAGGTGGACCAG	170786	-1.207
SI00942459	TAGTACTTGAAAGCAATCCTA	104836	-1.1904
SI01306347	TGTCTTCTCACCATCGTCGGC	30954	-1.3648
SI00941787	TTGATGCATAGTAATTTCCTG	12368	-1.7486
SI02676443	TTGAATTAGATCTTCTCCCTT	12490	1.0426
SI00186683	TTTGAGACCTGTAAGTTCCAG	11801	-0.10986
SI02678669	TTCATCTCCAAGTTGAAGCCA	218275	-0.24827
SI00945343	TAAACCAGCATTTCAATTGGG	12518	0.13744
SI00947947	TTCCATGTCAAGCTCAACCTA	110911	-1.0049
SI00204540	TTGGTGATCAATTCCAGCCTT	26364	-1.6638
SI02669674	TCAAGCACCATCAAGCACGTG	12684	-0.87758
SI00895027	TTTATTTCTCGTATAGAGGAA	170711	-0.57676
SI00946547	TAAAGTGACATTATTAAGGTT	66953	0.053469
SI00917175	TTTCAGATCCATTAGGATGAG	229524	-0.57584
SI00949207	TAAACATGTATTATAAATGTG	12626	-0.48264
SI00918631	TTATTTATTTGGACACACGCA	217011	-0.66719
SI00205135	TAAGGGTTAATGACGGCCGTG	26889	-0.77146
SI00919443	TAGGTCTTCCAGTCCATCGTT	225884	-0.43928
SI02667791	TTTATTACTTATAACATTTGA	16963	0.45855
SI00920647	TATTGTAGTCATAATAACCAG	235169	-0.93756
SI00182427	TTAATTGTTGGTCTTTCTGGG	20300	-0.27964
SI00921571	TTCATCATAGTTAACACCTTG	212547	-1.064
SI00962759	TACATAAATAAATAGGACCCT	14825	0.057159
SI00924595	TTCATTGTAAGGCAGCTGCTT	328035	-0.21228
SI00962871	TTTATTTAAATCTTGAAGGAT	56744	0.35428
SI00959399	TTGAAGGACAGTTTCTCCCGG	230379	-1.5115
SI00948507	TACATCATGAACAATGTGGGA	214932	-0.41528
SI00951195	TTGATGAGCAGTCTCCGCCTG	68947	1.5059
SI02668141	TTTGTTATCATCATTGGCCTT	18163	1.2576
SI02669548	TAAGTCTGTTTCTTAATCGTG	12346	0.021173
SI02669758	TTTATTTGTATTTCAACTTTG	13033	0.23433
SI00941115	ATCCTTACAGACTTCATCCTG	12352	-1.7228
SI00228067	TAACATAGTCAATAAAGTCTG	104002	0.29892
SI00167881	TTATTTAGGCAAATGAGCCCA	12409	-0.59245
SI00948115	TTTGTGGAGAAGAAAGCCCAG	12591	-1.5549
SI02666531	TTACATGTTGGCTTTATCCGG	12873	-0.058183
SI02673111	TTAATTTATATAATTCTTGGA	53621	1.1598
SI00958839	TTTGATGCCTCGATGAACCTG	55987	-1.5429
SI00188034	TTGAACATGCATATGAGTGTG	12478	-0.72717
SI00954079	TAATGGATGCAGATTTAGCTG	338403	-2.0522
SI00225463	TTTCCTAGGAGGAATGTCCAG	69165	-0.70318
SI02669737	TTAATCTATACATCCTGCCTG	12905	-0.24827
SI00168035	TTGTTATTTGCTATGACCCTT	12487	0.37458
SI00941815	TTGTTGTTTATGATGATGCAT	12369	-0.34792
SI00945077	TAATGTTAGAAACCAGTCCTT	12491	-0.79269
SI00945287	TTGCATGAAGAAACCACCGGT	12509	0.68278
SI00925883	TATATCATGGGATTCCATGTA	234814	0.34875
SI00174405	TTACTCCATGTCACCACCCTA	15985	-0.99846
SI00947919	TTGTTGTTAAAGAACTCGCTT	74596	0.77505
SI00945595	TTTCATTGTATGCACATCGAA	69957	-0.88865
SI00945623	TTTAAGGAAGATACGAACTTT	107995	0.031323
SI02678683	TAATCTTTCACTCTCAGTCAT	380674	1.0353
SI00946575	TTTATTTCTGTGATGTCTCGA	52276	-1.7459
SI00917315	TTTACCAAGAAATTTACTGGA	234309	0.091301
SI00948731	TATCATTTCAGAATTCTCCAT	26886	0.6228
SI00918743	TTGTTCATCAGAGCTCACCTG	104479	-1.1396
SI02666524	TTATCTTCCAGATACCAGCTG	12870	-0.27134
SI00919499	TTAAATTCTACTTCCAGAGGT	216853	-0.73086
SI00199997	TTTCATGGTGATAAGTTTCTG	20290	-0.144
SI00920731	TTAAATAGCCACATGACCTGG	233552	-0.61275
SI00943355	TTTGTCATCATGTCTACCTAG	20302	0.024864
SI00922383	TTGTCGGGCAGGAACTTCCTG	216881	-1.6416
SI00962787	TTTCATTAAATTCTTGATGGT	15945	0.76121
SI02678487	TTTATTGCTAATCACCTTGGA	329064	-0.89326
SI00182511	TAAAGTATCACAATTTCCGAT	20311	0.65879
SI00941507	TTACCTTCATTGTCCCACCTG	320662	0.3386
SI00941955	TAACCTTTCATTTCCCTTCAG	12359	0.43364
SI00951223	TTGTCTTCTACATATATCCTA	71367	-0.15507
SI02666356	TCTTTAGTTCAGCTTACTGGG	12388	1.2779
SI00187740	TTCAGCTCCACATCCACCGGG	12348	-2.0458
SI02666622	TTGATTGGTCTGAATACTCTG	13034	-0.39037
SI00941143	TATAAGTATTATTAAATGCTG	56078	0.40596
SI00216895	TTTCATGGTGAAGCCATTCTT	56835	-0.074792
SI00242620	TTCATCTCTCCCGCTAACGTT	109857	-1.6979
SI00168329	TTTATGCTTACTTTACTCCTA	12592	-1.3113
SI02675414	TTTATAATCAGTTACAATCTT	71791	0.30538
SI00944811	TCATTGGCTATCTTCATGCTG	246278	-0.89972
SI02677367	TTTATCTGTCACCATACCCTT	242939	0.89316
SI02666377	TAATTTCTTATAATTAATGTT	12479	-0.22243
SI02677871	TATTAGATTATCATTAGTGTA	214425	1.7015
SI00944867	TATTTCTTAATTGTACATGGG	170776	-0.93756
SI02669555	TTTGTGTTCAAGTCTATTCTG	12633	-0.50571
SI00945007	TTAATTAAGTTCAAGCTTGTT	12488	0.1725
SI00941843	TTATATTTAGAAATGTGTGTG	12370	-0.0037414
SI02666398	TAATATAACAATATAGAAGTT	12494	1.1801
SI00247324	TATAGTTGGAATTACAATCCG	333883	0.99836
SI00926247	TCAATGGCATACATGGCCCGG	223723	-0.40421
SI02669632	TTCATACTGAAGACCAGCCAG	12526	0.29799
SI00947079	TAATTAAATAAATAATGGCTG	52858	0.34875
SI00945651	TTTAACATCAAAGTAGGCCTT	52563	-0.40698
SI00945931	TAAGTTTATTTCAGGGACGTG	216150	2.257
SI00916195	TATATCATCAAACATAATGGT	79560	1.4108
SI02672313	TTATTTAATAGCTACTGAGGT	12785	4.4937
SI00917679	TTGGTTAACATTATCAATCTG	232748	1.0362
SI02677941	TTTCCTAGTAAGTTCTTCCTG	229841	-1.3897
SI00918967	TGTATTAATCAGTTCATGGTG	218885	-0.38668
SI01003051	TAACTCATGAGCATTGCCCTT	14205	0.56467
SI00919583	TAAATATTCGAAGTCTCCCTG	243537	1.4588
SI02671305	TCCTTATCCAGTATGGTCCTG	20293	-0.85543
SI00920787	TAAATGTTCCTTCAGATCCAT	215723	-1.3242
SI00207284	TAATCCATCACAAAGCTTCTG	20303	0.8175
SI00922523	TTTGTAACTGGAAAGATCCTG	233799	-1.1867
SI02673475	TTATTTGCATGAACAATTCTT	56066	-1.1636
SI00924735	TTTCAGTGCATACAGACTGGG	269854	0.86179
SI00221697	TATATAACAATGCTCAATGGG	57349	0.7852
SI01309875	TATAATTCCAGTCTATCCTTT	246257	1.0113
SI00168861	TATTGTAGTGGTTTGCATGGT	12846	0.89501
SI00951139	TAGAGTTCACGGATTACGGTG	56773	0.14851
SI00225379	TTTAACATTTAAATAAACCTT	117066	2.1176
SI02674819	TTAAAGGAAATATATACTCTT	71934	0.16789
SI00215733	TAATTGTACATGTCCAGCGCG	56464	-0.48449
SI00941171	TTTATAACGTAGATCAACGTG	12353	1.5981
SI02674098	TTCTTCTTCATTCTTATCCTT	13040	0.053469
SI02669660	TTATTGAAACAGAACCCTGGG	12613	-1.111
SI02673125	TTTATTATGGATAATAAGGGA	12390	0.73445
SI00958083	TTCAGGACAAGAATGGACCGG	74649	-1.1323
SI02676450	TTTCTGATGACAATCTTGCTG	12520	0.78889
SI02666559	TTTGTCTTTAATGAGGTTGTT	12908	-0.16338
SI00167986	TAAATTTAAAGGAGCATACTG	12480	0.98267
SI00209811	TTTCTGATCGTCATTCTTCTT	12845	0.23525
SI00944895	TTGAAGAATGTCCAGTCCCTG	170779	0.8784
SI02669562	TTTCTTTCCATAACTTCTGGG	12362	0.84149
SI00945119	TATTCTTTGCAAACCATCCTT	12500	1.5797
SI02672180	TTGATCACAATGAACCACCTT	26885	-2.2654
SI02672299	TTGTTCTTTATGGAGAAGGAG	12504	0.42256
SI00188111	TTTGTCTTTGTTCCTCACGTG	12511	0.15589
SI00926303	TTGACTGTCAGGTAGCCGCGT	230868	-1.1738
SI00188188	TATAAGTTCAATATGAACGAG	12519	0.57574
SI00204561	TCAAATATTATGTCCAGCTTG	26365	0.89409
SI00952259	TTGTTTAGAGAGTTCTCTGGG	66197	-0.88219
SI00946043	TAATATTTCAAATTAGATCTT	12540	-0.21228
SI02677024	TTTATTTCCATCACCTTCCGG	216820	-0.38668
SI02666552	TAAATATTCTAAATCACACAG	12904	0.70677
SI00917791	TTATTTCAGACCACCAAGGTT	100044218	-1.565
SI00958979	TCATATAATGAATACAGCCAG	58799	0.27124
SI00919135	TTCGTTTATTGGCTCATCCAG	225362	-0.3996
SI00942179	TTCTTCTCCATGACATCTCTG	329954	0.6145
SI00919695	TTAGGTTGTAATCTCTCTCTT	192970	0.75937
SI00943131	TTATGTTGAAACCATGGACAG	20295	-0.71702
SI00920815	TACAGTACCCAACTTAACGTT	232984	-1.7394
SI00943383	TGAAATGCTGATTTCTTGGGT	20304	-1.0732
SI00922607	TTGTCATCAAATGAACTCCTG	235493	-1.8114
SI00207354	TTTAATTTCGGGTCAATGCAC	20315	-0.020351
SI00925071	TAAACGAGAAATAAACATGGT	269799	-0.18183
SI02667945	TATAATTTCAAATTAACACTT	17329	2.2228
SI02666342	TTTATTACCAGCTGGCTGCTG	12331	0.31276
SI00956795	TTCTCTTCTATTGACAGCGTT	69156	0.37366
SI00951167	TTAGGAAACAATACCAGCCAG	60322	-0.082174
SI00218673	TTCCATTAGAATATCTTCGCT	58518	0.44379
SI00203315	TTTGTATCTTATTTCATGTAG	23831	0.13559
SI00169316	TTGCTTAGTCAGTTGCTGCCG	13035	-0.032346
SI00230699	TTATTTGCTAGTACATGAGTG	12354	-0.55185
SI00189168	TTCATGTTGATGGTCACGGTG	13041	3.4575
SI00218750	TCTGATTTCAATCCTAGCCTG	12623	0.85164
SI00942235	TTAATGTTGCTGCAGACCTGG	12391	1.9802
SI02673762	TTCAATTAGGTCCTCCACGTT	56373	0.90885
SI00944531	TTATTTGTGAGCACAGATGGA	12475	-1.29
SI02674658	TTCTAATACAACTTGATCCTT	74114	0.9799
SI00944706	TAATTAAATCAGTTCTTCCTA	57781	0.47424
SI00953407	TTAAAGTCCATATACTGTCTT	270166	-0.45404
SI00944923	TATAGTAATGTAAACCCTCTG	170780	0.9799
SI00941647	TTTACAAAGAAGAAGTTCCAG	12364	0.70492
SI00945147	TTGTATTCAATGTTCTCGGCA	12501	-0.05726
SI00941878	TAATTTAAGAATCACATCCTT	12371	-0.068333
SI00945217	TAAGGTACTGTTGAAAGCCTG	12505	0.54806
SI02666412	TTTAAGGTAATTCTGCATCTG	12512	0.11529
SI00926471	TAGCATTTGGTTTAAATGCTG	194237	2.2173
SI00945399	TTCTTGAATATTTAAGAGGAA	12523	0.42995
SI02666447	TTGTTGTATATGATCTCTCTG	26366	0.59235
SI00947331	TTTATTATTGTAACAGTTGTT	66971	2.3954
SI00946295	TTAGACATAAAGTAAATTCAG	12544	0.20757
SI00916671	TTTCAGATAAACAACGCCCTT	228019	-0.04711
SI00241661	TTCAACTTTAATGAGGTTCTG	231821	-0.46142
SI00247982	TTAATTTGAGAATTGATTGAA	234669	1.2503
SI02675792	TTATTTATTCAAATCATGTTG	79264	0.96052
SI00919191	TTGGCTTCATATTCCATGGTG	228788	-0.3267
SI02669618	TATTTGATTATCCATATCTGT	12464	-1.577
SI00919947	TATAATTTCCACCACAGTCTG	226123	0.76306
SI02672033	AATCGCTCAGATGTCCTCCTG	24047	-0.14584
SI00921095	TTAAATATATTTAACTTTGAG	226594	0.6837
SI00207312	TTAAAGACCATTCCTTAGGCG	20306	-0.86005
SI02677514	TTCTAGAAGATTCTTATCCTT	217306	0.77321
SI00212751	TAATGCAAGACAATAAATCTT	55985	0.36074
SI00925323	TTAGGGATAATTAACTTAGGA	232313	0.4401
SI00227717	TATCTTGTCAAGTCCACACGT	75458	-0.17998
SI00951083	ATTGTTATTAATAATAATGTT	53374	1.946
SI02669569	TTGTTTATCAAAGTTGTTGAG	12385	-0.20951
SI00950971	TTTGGCACTATACCCATCCGG	98388	-1.2559
SI02673503	TTTAGCAGCCAATATTTCCTG	56092	-1.2559
SI00228655	TACTATTGTAGAATCATTGCT	80733	0.75291
SI00169344	TTTATGACAGGATTTACTGGA	13036	-0.71702
SI02666328	TTGAATGGTGTGTCCATCGTT	12319	-1.267
SI00219926	TTGTGTTTCATCCTTTACCGT	64138	-0.16153
SI00237293	TTCCGTGTCATGATCAGCTCT	234671	-0.31378
SI00942207	TTCTTGATCAAGACAAACCAT	12389	0.42533
SI02666538	TTTAATTCCAATGTGGACCTT	12874	1.038
SI00944559	TATACATTTACATTTATTGAG	12476	0.91346
SI02672327	TTAATGGTCAGCTATATTCGT	12894	-1.8437
SI00944727	TCAGTTAAGAATTTGGAGGTG	271375	0.056237
SI00211792	TTCAGGATGTACTGCATTGTG	53895	0.094069
SI02669625	TATAATTTCCAGAATCTTCTG	12483	0.94576
SI00941675	TTTATGAATGAACACATCCGT	12365	0.3792
SI00188097	TTGAAGAAGAGAGATCACCAG	12502	1.4154
SI02677682	TTTGCTTTGAGCTATCAGCTG	107607	0.028555
SI02670451	TTATTATGTAAAGTACAGCTG	16423	-0.92187
SI00188153	TTGAATTTGGGCTTGGAGCTG	12514	0.59696
SI00926583	TTCTTTATTGAATTCCAACTT	272027	1.6673
SI02673391	TTGTATTCATTATTGACCCTG	12524	0.48162
SI02666230	TTGATATCCAATACAACCTTT	26365	0.88578
SI00947527	TACTTTAGGAAACACATGCTT	68916	0.89039
SI00946351	TATGTGAGCAAGACCAACGCG	23834	-1.9904
SI00916699	TTTAATGTTCCTAACAAGGAG	236930	-0.25473
SI00948815	TTAATGGAGAAGAATCCTCTG	216859	-1.4718
SI00237265	TTTAATGTCAATTACAATGTC	234586	1.7439
SI00948563	TTATTGAAGGCCTACTGCGTG	99151	-1.4838
SI00919275	TTATTTGACAGACAAACGCTG	225283	0.89409
SI00944363	TTTATTCTTCAGATTCTCCAG	12465	-1.7311
SI00920199	TTGCCTTCTCTCCTCATGCGA	229503	-0.72809
SI00943159	TTAATGTATGTCTGGACCCAT	20296	1.7033
SI00921151	TAGATAATGAGCTATAAGGTG	234677	1.3222
SI00218631	TTTAGTACATGAAAGCAGCAG	20307	0.091301
SI00923559	TTCTCCTTCCATATTATAGAG	213484	-1.243
SI00213962	TTAATATGCAGAACCACTCGG	57266	1.0657
SI00245455	TTAATGACTAGGCTGCTCCTT	244448	-0.74286
SI00951895	TTCTTTGGTAATCTGACGGCA	353509	-0.8665
SI00951111	TTTGGTTCTACCTTAAGGCTT	26887	-0.68472
SI02669576	TTTAAATACATAATCTCGGTT	12386	-0.30179
SI00950999	TTTATAAATAGCCTCAGGCAG	58250	1.3739
SI02673510	TAACTCATGAACTCTATCCAT	56094	0.41149
SI00187768	TTTGTTAGTAAGCACAACGGA	12349	0.76675
SI00169372	TTTAATATCATGTAAATTTGT	13038	0.84241
SI00235326	TTCAGAATTAACTTCAGGTGG	230099	1.5622
SI00942095	TTGAAGACTTTGAGAATCCGG	225865	-0.24089
SI00231126	TTCTGTGGAATAATACTCCTT	104158	0.33675
SI02670717	TTATAGTTTACTTTGTTTCCA	17684	0.37735
SI02672320	TTTAAATTCAGGTTCACCCGG	12876	1.5677
SI00212163	TTCTTTATTGGCACCGAGGTG	54215	0.2657
SI02669730	TAAAGTAAGAATTTATTCCAA	12895	1.1986
SI00944755	TTTACTAGGAAATATATTGGT	74603	0.83042
SI00942403	TATCTTGACAAGACAGTGCGG	12402	1.4671
SI00246477	TTGAAGTGTATCTTGTCTCTT	225825	-0.76962
SI00941703	TTAAATTGGGACATCTTCCAA	12366	-0.13754
SI01307495	TTCCACAATGACCTGTGGCTG	70333	0.94576
SI00941199	TTGTTGACCAGTTCCTGCCGG	108723	-0.69211
SI02666405	TTATCTTTAATATATGTTGGG	12506	-0.19752
SI00188167	TTTGTTTCTGATGTCAGGGTA	12516	1.3416
SI00926695	TTTAGTGTCATTCTGTGTCTG	230676	1.1995
SI00945455	TTCAATATAACTTACAACCTG	12527	0.80735
SI00951559	TTTAAGTTTCAAGATGTCCTG	14311	-0.66627
SI00885927	TTTATTATGGGTCTCCATGTG	330406	1.4902
SI00946407	TTGAATTGCAGATTTAATCTT	66977	-2.2275
SI00236698	TAATCAATTATAATGCCCGCT	214572	0.2454
SI00949151	TTTATTATGTATATGTATGTT	26369	1.3721
SI00918155	TATTATATCTACTATATCCTG	217666	0.51207
SI00188559	TTATATTAGCATACGCTGCTT	12752	0.65417
SI00919359	TTCTGTTCCAGTTCGATCCGG	223752	0.89224
SI00944475	TTTATCAACATCTCGAAGGTT	12469	-1.0603
SI00920227	TAGAATGACATTGACCGCGTG	387314	0.72615
SI00182413	TATAATACCAAACAAACTGTG	20299	2.8706
SI00921431	TTAACTTTGGCTTAGCTCCAG	232491	0.56467
SI00943411	TATTTATACATGTAAGAGGAT	20308	0.30076
SI00923643	TTGTTGAGCAGCGTGTAGGTG	231807	-1.7892
SI00962843	TTTGACTGCAACTGGAACCTG	66102	-0.75208
SI00925575	TATATCTCTCACATCTGGCTG	229688	-0.13016
SI00951923	TTCATTATCTTGTCACGTCTG	73381	0.70861
SI00951251	TTAATCTTTAGTAAGACGGGA	269941	-0.098784
SI00942011	TTATATTATCACATGATCTTT	54366	0.17804
SI00951027	TTTCGTATTAAATATATCTGA	59031	0.31091
SI00962213	TTCCAGACTAGTTTCATTGTG	13030	-0.75485
SI00167741	TTAGGTGTGAAATTCATGCTT	12350	-1.0363
SI02669765	TACATGTTTATCTTAGCCCTT	13039	-0.73732
SI02678333	TAGTTTATTATAGTTGTCCTT	76459	0.46686
SI00942123	TTCTAGGTTATACTGAAGCTT	212670	0.068232
SI00241759	TTTGTTATTAGAGAAAGCCTA	234673	0.9799
SI00948339	TTTCTCATAGAAATAGAACTT	12608	0.033168
SI00228991	TTCACCTGAAGTGACGTCGTG	93721	0.66709
SI00944587	TTGTTGTCACAGATGATCCAG	93671	1.3721
SI00958755	TAACTCTTTAATCTTCTCCAT	78070	0.55267
SI00944783	TATAGTTCAAAGACAGCTGCT	239849	0.96698
SI00220836	TTACAGGTGAGGTCCAAGGTG	80794	0.26016
SI00944951	TTAATGACCTTGATCATACAG	18106	-1.6075
SI00941759	TTATTGGGTAAATTTCTTGTG	12363	-1.7662
SI00217777	TTGCTGTGTAGATATACTGTG	12489	-0.94309
SI00941255	TTCAGGTCCCACCACAACCGG	170720	-1.6942
SI00168161	TTTGTCAGCATCCACCGTGTG	12507	-0.9717
SI02666419	TTATCTTGTCACAATATCGGC	12517	-0.41897
SI01459815	TTGAAGTTGAGCATAAGCCGG	228801	-0.36638
SI02676002	TTTATTTCCAACATTCATTTG	84544	0.77597
SI00168497	TTTGACATTGAGACAGCCGAG	12683	0.97436
SI00891135	TTCCATACATTATACATTGTG	192136	1.0482
SI00946519	TTAACTTTGAACACACGACAG	67849	-1.9627
SI00917091	TTGCATGGGAACATCATCCTG	217946	-0.050801
SI00949179	TTGTATATATGTACCAGGCTG	26370	-0.60814
SI00918547	TTGAATTCTGATAACTCAGAG	235044	-0.83882
SI00953239	TACTGTATGATTGTTTCCCAG	12751	-0.15323
SI00919415	TTTCTTTACAAACTGCACGCA	257633	0.2454
SI00950299	TTATAAATTATAGTATTTGTG	231600	1.1266
SI00920339	TTTATCAATAACCTCATTGGT	231123	-0.23258
SI02673559	TTCTTGGAAATAAAGGACGTG	56221	0.099606
SI00921487	TTGAATGAAATGCAAGGCGTG	230577	1.0454
SI00182539	TAAAGGATCAACAACTTTCAA	20312	0.33029
SI00923979	TATAACTACATACTCCACCCT	244757	0.10976
SI02668729	TTAAATATCATAATAAACATA	20310	0.17712
SI00925743	TTTAACACCGTTGTCATCTGG	232078	-0.90249
SI00950383	TTGCAAGAGATTAAACTCCTG	12654	-0.23812
SI02669135	TTGATTCTTAAATTCAAGGTA	22253	-0.33391
SI01471939	TTTCTTACAATTCCCATCGTA	69544	-0.97789
SI01462503	TTGGAGATCACCACAGCTGTG	103149	-1.5758
SI00202916	TAAATTATCCATTCCCACCCT	22410	-0.012743
SI00185283	TTATTCACTAGAGAAGCGGTG	22276	-1.7092
SI02673370	TTAACGATAATGGACATTCTT	22402	0.71853
SI01470119	TTTGTTTCGTAAATAATCCTT	116733	0.12231
SI02671802	TAAAGGTTTGAAATCCTCCGG	22436	-0.91201
SI01469097	TCTTTAATTAAATTAACTGTT	22339	-0.60731
SI02669177	TACAACTGTAGATCCACCGGG	22594	-2.335
SI02674042	TAAATCAGCAAATCTGCCCTG	57257	-0.85107
SI00225008	TTATTTGCAAACACAAGGCGG	64050	-1.9644
SI02669163	TTATATATAAATACTATCCTC	22350	0.35289
SI01483083	TAAATACAGAAACCTATCCTG	170737	-0.59414
SI00195258	TACCATGTTATTCAGTCCCGG	17133	-1.1953
SI01477035	TTCTTTGGCATGTAATCTGTG	22671	-0.62872
SI02671788	TTATATTCCATGCCAGCTGGG	22371	-1.9513
SI01480955	TTTATATACAATTGTATCCTT	67370	0.033373
SI02675974	TTTAGTTTGAAATATATGCTA	83767	0.15196
SI02676835	TTGTGGTCCGACTTCATCCTG	66505	-2.8225
SI01462335	TTTACCTATATCAAACTCCTT	210801	-0.17086
SI01473059	TTATCTTCTATGAAGACAGAG	78903	-0.96471
SI02669128	TAGACTATTTACATACAGCTG	22247	-0.1478
SI01472527	TTATTTACATAACCGAACGCG	22408	-0.54308
SI00247961	TACCTGTCTAAGTTCTTCCAG	224065	-0.46402
SI02673104	TTGATTTGGGTGTTTATTCCA	22403	-0.97954
SI01470147	TTTCTTATTAAAGTTTCCCAT	20479	0.38913
SI02671228	TAATTTGCCAACAACAAACGG	19775	-0.22191
SI01469111	TTGTTTGACCACATTGCCCAT	22340	-2.6908
SI01473647	TAAATTATAATAATGAGCCAA	57434	-0.23344
SI02669156	TTAAACTCCAGAAAGACCTTA	22325	1.3065
SI02669191	TTATGTAGTAAACTTCTCCAT	22601	-1.9183
SI02652587	TTATGAACCAGCATCTCTGTG	22330	-0.70943
SI01483111	TAGTCGTCCAGGCAGATGGCG	20834	-1.1311
SI02670619	TTTACTATTGTGATGACGCTG	17134	0.85688
SI01478407	TTCCGGAACAAATACTTCCGG	81018	0.13055
SI01429127	TTGGTTGTCAATCTTCTTGTT	58178	-2.2642
SI02669219	TTAAGAATCTTTAATAACGTA	22771	0.3496
SI01471043	TTATTTATTCAGAAGACCCAG	218973	-0.65343
SI01482971	TAAATAATGAGAAAGGTCCTA	67187	-1.2332
SI01461418	TATAACTCTGTAAGCATTGTA	22227	1.0924
SI01473031	TTAAACACTGATTTCTTGGGT	22427	-2.3416
SI01462755	TTGATGAAGGTGTTCATCCGG	22271	0.76465
SI01472695	TTGAATATCTATCTAATCCAG	22415	-0.062153
SI01464071	TATACATTTATATCTCACCTT	98910	1.7413
SI01472422	TTTGTTACCAATACCCTTCGT	234135	0.043255
SI01468999	TTTACTGTGGTGATGGTGGTG	269523	-0.45744
SI01473451	TTCTTCTTCACAAGGAACCTG	22590	-1.803
SI01469139	ATAAATTATATAGTCATTCTT	22341	0.14866
SI01473675	TTTCTTACTCACACACTCCAA	74335	-0.59743
SI00165270	TAAAGTGCTCTGTACATCCTG	12928	-0.12803
SI01474039	TTTAATTATATCTATCTTCTT	27377	0.19643
SI02672222	TAATATTATATAATCAAGGGA	26950	1.3131
SI01474487	TATCTTTATAATTTAATACCG	77219	0.84206
SI02670626	ATATATAATATCTTCTCTCTT	17135	0.58512
SI01478463	TTGGTTACTGGTAATAGCCTA	57908	-0.1725
SI02673468	TTATCATATAAATATATGCTG	56044	-0.39156
SI00185801	TTTAGTGGTATCTTTACTGTT	22773	-0.13462
SI00214389	TATATTAACGCAACGACTCTG	78889	1.0282
SI02678795	TAATTATTGAAGAAGCCTCTT	360216	0.07949
SI01461446	TAGATCTCTGAGACAAGCCTG	22228	-0.70284
SI01470847	TAGAAGATTATAAGACAGCGG	68758	0.97217
SI01462783	TTCAAGTCAGAATACCACCTT	76654	0.63618
SI01472723	TTAGGTTCGCAGAAGTTGGGT	22416	-1.5181
SI02671711	TTATATTCTTTCATCTCTGTG	22288	-0.70119
SI00202867	TTAGTTTCCTTCCAGGCCCGG	22393	1.6079
SI01468831	TTTAATTGGTGGTAAATCCTG	22321	-0.70284
SI01473479	TACTTCTTTATTGAAACGCTT	22591	0.07949
SI02671760	TTTATTGTCATACAAGCCTGG	22354	0.84535
SI02675435	TAAATCTTTGATACAAATCAG	108138	0.4863
SI02666566	ATGGTTACAGAAGATATTCTG	12929	0.18325
SI01474179	TTTCAGCCTAACTTCTTCCTT	22619	-1.0207
SI01469034	TTTGTCATTTATCTCAACCAT	22337	-1.7652
SI01474515	TTAAGAAATATTAAGTTCGTT	225791	1.2703
SI02671739	TTCAGTACAATAGTCAATGTT	22334	-1.2002
SI02672194	TTATGTATAAACCCACTGCAG	26919	-0.78025
SI00219982	TTTCCTTTCTAAATAAGGGTG	64143	-0.61555
SI01482047	TTAGGTATCAGCTAGAATGTT	22778	-0.52826
SI02674343	TATATTAACTTTCTAAGGCAG	59043	0.2096
SI01483307	TTGTGTTATAGTTTATATGTT	71861	-0.76213
SI01461474	TGTGTTTCCATCTTTATCGTG	22229	-1.3007
SI00222929	TTCTTCACCAGGTCCCTCCGT	66138	-0.97789
SI01461355	TAAGGGAAAGGGTCAAGGCTT	22226	0.56042
SI01472751	TTAGATGTCTTGTTGCACGTG	22417	0.24254
SI01469818	TTAATGGCCAGTTCAGTGCGG	80743	-2.6051
SI02674938	TTGTTCTTCAGGACATTGGAG	66894	-1.1475
SI01468859	TTTCATACAATACTACCTCCT	68915	-0.18568
SI01473199	TTATATTTCACTGTGTCTCGG	74254	-1.8343
SI00185444	TACAATAGAAATTAGAATGGG	22355	1.318
SI02669184	TTTCTTGTAATATATGTCCTT	22596	-0.66166
SI02672579	TTAAACAGGAACTTCCTCTTG	22359	0.82888
SI02674714	TTATTTAATAACAACTTCCTA	67057	0.15361
SI01469055	TTATTTACACAAATTACAGTA	67381	0.79759
SI01475187	TTCTTCAATAAGCTCCATGTT	243771	-0.0012138
SI02671746	TATATCAACATTACTGCCGAG	22335	0.67406
SI02675120	TTAGAGAAGAAATACACTCGT	67845	0.47148
SI01399615	TAAAGTAAAGCCATTCGCCAG	19697	0.54724
SI01475159	TTGGTTTCTTTGACGAGTGTG	232679	-1.0125
SI01471407	TAAATCTTGAAGATGCTTCGG	268933	1.4877
SI00241633	TTTACTTATAATAAGATCGAT	230709	0.64936
SI00185311	TTGTTGATCTTGTCCCGGCGG	22278	-2.0748
SI01470791	TTCAATATTCTCTCCTCCGTA	212996	-0.035801
SI01380771	TATTTATATAATAAATTAGAG	18793	0.82229
SI01472779	TATATCTATATTTAAGATCTT	22418	-0.58755
SI01469951	TTATTTGATTTAAACAATGAA	56433	-0.8099
SI02676520	TTGATATATGAATTTAAGCTA	97064	-0.0028608
SI02671767	TAAATCTATCTTATGATGGTT	22361	1.1105
SI00224280	TATGTGTTGATAATCTCCCGA	67439	-2.7023
SI01469419	TTTGGCAGAAATCTGACCCAG	22353	-2.5376
SI00913983	TAGAATTCATCATCCTCTCGG	218271	-1.0487
SI00205471	TTGAATACTGATCAAGTCCAG	26949	-1.6696
SI02669198	TTATTCCCAATCACACTCCTG	22632	-1.6878
SI01469475	TTAACCAACAGCAGAATGCAG	27973	-0.54308
SI01475131	TTTGTTGTTGCAGATATCCTG	78781	0.763
SI01468103	TATCATGAGAAACACAAACAG	171261	0.40724
SI01479359	TTGATGCATATGTAGTCCCAG	380912	-1.4934
SI01470315	TTGGTGTAGAAATCTGGTGGG	57276	-1.5955
SI01475551	TTTGTGAACACTTTCATGGTG	214290	-0.88566
SI01471463	TTGTGTGACAGCATCCTTGTG	269470	-2.1489
SI01483055	TTTATTATTAAGGCACAGGAT	66136	-0.058859
SI02671697	TTGTTGATCTTGTCCCTCCTT	22282	-1.4901
SI01473087	TAAATAATAAACTCCCTCCCT	22431	0.63947
SI01464127	TATATTCTTAATCAGTTCCAT	338362	0.5143
SI00185472	TATATGTGTATAAAGACCGTC	22421	0.85358
SI01470063	TTAAGCACTTGATTGAACCGT	269338	0.49454
SI02673552	TTATCTACTCTCATTGCCCTG	80707	-0.91366
SI01469643	TATTATATTGGTAACGGCCAT	26464	-0.30097
SI02676401	ATGAACATCAAGGTGACCGTG	170750	-0.88072
SI00185367	TAAAGCATCACAGTAGCCCGG	22323	-0.28779
SI01473843	TAGGTTTCTGCAATCTCCTGG	233781	0.067961
SI00210581	TAGTCGATTCAAATGCTCGTT	53612	-0.89883
SI01474683	TTTCATTCATTCAACATGGTG	58203	0.83217
SI02671781	TTGAACGTGATGAACGACGGG	22370	-2.0732
SI01476279	TTATTCTCTATCTTCTGTCGT	21417	-2.3515
SI02671718	TATATTTATGTTACTCTTCCT	22327	1.2357
SI01479415	TACAGTATTCTTATACTGCTG	272347	0.46324
SI02677430	TTCCTGAATAATAACACCCGT	242687	0.33642
SI02677654	TATTTGACTAAATCTATTCTG	320150	-1.332
SI04038181	TTTATTATTAGTCAAACTGGA	218460	1.6738
SI01483447	TTGCGTAAATTGATCATCGTA	26951	0.7597
SI02671690	TTCTTCAGCAACAAATCCCAT	22256	-1.4209
SI02678046	TACATTAACCATTACAAGCTG	60532	1.1039
SI02669142	TATGTCATTAGGGTCCACGGA	22275	0.38419
SI01470483	TTATCCTGTTTCATCCCTGAG	22376	-0.39814
SI02677535	TTTAAATTTGTAAACTTCGTA	218035	0.79429
SI02676807	TTCAATACTGGCCTTAACCTT	102680	-0.51673
SI02671725	TTCTTCTTCAGGATTATCCAT	22329	-1.4358
SI02676387	TTTAATAGCACTGCCATGGCG	170745	0.68888
SI01468887	TTAAGGGACAGTTCCGACCTG	22324	-1.4786
SI01473871	TTGAGGAAATTCTTGTCCCGG	217119	-1.663
SI01468621	TATATGTATAAATAACAGCTG	22318	-0.71108
SI00185752	TTTACAATCAAGTTGCCTCAT	22772	-0.078623
SI01298395	TTCACCTCGAACTTCATCAGG	378435	1.1632
SI02672824	TTCCATATTGTCTTCCTCGTG	24136	-0.23674
SI01469279	TTTCCTTCAATTAGCACCGTT	22346	0.75641
SI01480899	TATTTGAAGATAAACTGTCTT	213753	-0.30591
SI00236446	TTCAGTTGGATTCCCATCCGG	245880	-0.71931
SI02675225	TTTAGTGGCATTTCCTTTGGG	69035	0.87005
SI02676310	TTTAACAATGGCTTCTTCGAT	140858	-1.0685
SI01483475	TTACCAAGTATTTACTTGGAG	52696	-1.5823
SI00173369	TTAAATACGTTACAAATTCAG	15110	-0.94949
SI00249466	TTAAACTTTCTTCCAACTCTG	208727	-1.3053
SI00204764	TTATGTTGCAGGATTCACTGG	26386	-0.98476
SI00915467	TTCTCATCTGACACAAATGTG	53817	-0.19316
SI01064427	TTGACTTTCTACTTCGTCGTT	15201	0.85055
SI01069579	TTTGAGAGCCGAATGAACCAG	15432	-0.97335
SI02670276	TATAGTTGTAAACAGTTCCTT	15139	-0.21806
SI02674441	TTGAAGACTAGCCATGCTGTG	64209	-0.98476
SI01070083	TTTGGAAAGTAATCCATCCGG	15442	0.14817
SI01064007	TTCTAGAAGAATACCAACCAG	15194	0.25503
SI01069943	TTGCTCTTAAACTCCAGCCAG	192236	-0.40585
SI01072099	TACTTCTCTATAGATACGCTG	109685	-1.1736
SI02673062	TTCATGTATATCAATATCTTT	51810	-1.0169
SI01070979	TGATTAATCAAAGTTGCCCTT	101502	-1.0522
SI00193046	TTTGGGAGAATCTTCTTTCTT	15353	-0.79594
SI02667357	TTTATTAAGATACAGATCTAT	15488	-0.25437
SI01063027	TAAGCTTTGAGTCTTCTCCGT	15115	-0.69738
SI02667280	TTGCACTTGATCCATATTCTT	15166	-0.78245
SI01066107	TTAAATACTTGATTTGACGAG	319179	-1.075
SI00837431	TATGACACTAATAACTCCCTT	233537	-0.75029
SI00877695	TTAAATGGAAATTTAAGCCGG	270084	-0.39028
SI02670465	TTACCTTCTGGGAAGAATCCT	16429	0.09111
SI02670381	TTCAACTCAAAGCTACCAGGG	16149	-1.5969
SI01073863	TTCATGATGGAAGCCAGGCTG	15977	-0.88413
SI01074955	TTGTATTCAATCATCCTTCTT	239857	-1.0927
SI00248486	TTAAGTTCTTGCTTGAAGGTG	387510	-1.6747
SI01076439	TCAGTGACAATGATCTCCCGG	21743	-0.69842
SI01078819	TAAATTACATGAAATATCCTA	16430	-0.13402
SI02674581	TTAAAGACTAATCTATGCCCT	69260	-1.0107
SI02675813	TTAAGTACAAACATGATTGTT	60367	-0.78142
SI00203560	TATGACGTCAGCACCGGCCTG	23917	0.53204
SI00174524	TATAATTTCATAGTGTTTCCA	16155	0.62438
SI01073975	TTGTTTGTCGATAGGGACGGG	16000	-1.6903
SI02667483	TAAATTACTTAAATATTTCAA	16160	0.39924
SI01078875	TTTATGTATGTGGATTACCTT	16432	-1.2047
SI02667518	TAGCTTTCCACTTTGCTTGGG	16172	1.194
SI01078315	TATAACTTTATATATCTTCAT	241226	-0.11639
SI01075431	TTCACTTTCGATAACAGCTTT	140806	0.21457
SI01078483	TTCACTTCTTCATTGAAGCGG	16416	-0.97231
SI00206591	TTCACTATTAGTTCCGTCCAG	16186	-0.64862
SI01062775	TTGTCGTTGCTGCTCACTGTG	15111	-1.0595
SI00192815	TTACCCACCGTCCTCATGCTG	15184	-1.2358
SI01070447	TAAAGTGTGAAAGACATTCTA	15473	-0.39858
SI02676240	TATGTGTTCCTTAAACTCCTT	224727	-0.85819
SI01063811	TTCTTGGGCAGGCCTGCCGTG	23900	0.62645
SI01069607	TTAATGAACTTGTTAATGGCA	15433	0.031973
SI02670318	TTTACAAATAAATTATAGCTT	15476	1.3776
SI02672404	TTTAACTCTGCCATTTCCCTT	15233	0.75821
SI01068151	TTAAACACCATGGACCTCTTG	15378	0.44178
SI01072015	TAATTCTAAATAAATCTCGTT	15574	0.98438
SI01068263	TTAAATAAGATGCACATGGGA	15384	0.74991
SI01062831	TAAACTTCTATTATGAATGGG	56185	0.97297
SI00245784	TTCTGGGTGATATACTTGCTG	232989	-1.7525
SI00165242	TAGTATGGTAGGCACATCCTT	15288	-0.14751
SI01067675	TTTGTTTCAATAATTCATTTG	15364	1.8922
SI01070783	TAAATAACTATCGAAGACCTT	15490	0.43867
SI01063083	TATATATTCAAACATTTCCTA	70791	-0.13091
SI02667287	TAACCTAGGATTTCACATGTT	15168	-0.12261
SI01066163	TTAGTTTACAAATTGATAGTG	319181	-0.23777
SI00852075	TATCTTATTAACAAATTCCAA	231510	1.3309
SI00936607	TGTATTTCCAACATTATCCAG	330323	-1.407
SI01072379	TTCTGTAACTTGTATATCCTG	15894	0.47809
SI01072267	TTATTATGCAGTATCATCCTT	218215	-0.36538
SI00165298	TATTAATAGGAATTCACTCTT	15978	0.69078
SI00234521	TTACTCTGGGAATCATTTCTT	140497	-2.0461
SI02667595	TTAATCTGCATCTCTAGCCAG	16362	-0.46187
SI00193858	TTTAGATACAAGCACAGTGTT	16322	0.64409
SI03249197	TTATATTCCAAATGCATTGAG	16175	0.035085
SI02674630	TTAGATTCAAAGCAAAGCCAG	71777	2.0468
SI01075683	TTTGCTATCTTTGTCATTGTG	16181	2.0146
SI00203574	TTCTTCTTTAGGTCTGTCCGG	23918	-1.0833
SI01076103	TTATACTCAAATATCAACATC	116849	-0.45253
SI02670353	TTGTTCAGCCATTTCAATGTT	16002	0.71049
SI02667497	TATATTATTAACTCTTTGCTA	16163	0.93666
SI02667609	TACAATATTATTATATGTCTG	16398	0.79764
SI00214137	TTGAGTAAAGGTATAACCCTT	50905	-0.7949
SI02676499	TAAGACATAAACACAAACCAT	104099	0.45527
SI01075459	TCTCACAGTGTTATCCTCCAG	257630	-0.40896
SI01078511	TTATTTGCTATGTAATTTGGT	67733	-1.4464
SI00218386	TCATCTTACACCTAGATCCTG	58181	-0.42348
SI02674427	TAGCTTTCCAATTCATTCCTG	14828	-1.9683
SI02670290	TTGTACTTAAATAAGCACCTG	15185	1.5125
SI02677626	TTATATATCACTTTATCCGTT	209462	0.34841
SI02678459	TTTATCATGATGCTCTTTCTA	100043183	-0.94949
SI01064511	TTCATTATCAACTTGCTTGAG	105855	2.082
SI00192906	TTATTTGAGATCATTAATGTA	15209	1.6038
SI01070559	TATATGATCAGCACATACGTG	15478	1.0653
SI01070391	TATTATATTGTCTATAGCCAG	68723	1.3496
SI01063167	TTCATAAGTATGTACCTGGTG	171283	0.48017
SI01067983	TTGTAGAGTCAAATTCTCCAG	15366	-1.3354
SI00210672	TTCTTGTCTAGACAATGCCTT	53379	-0.4515
SI01062803	TTTGTCAAGTAATCCACGCTG	15112	-0.063476
SI00215684	TTGTAGTCTTTATATTGTCGG	15469	-0.72228
SI01069859	TTTATTACTAAATATTTCCAT	15446	0.65446
SI01067703	TAGTTTATTAGTATCATCCAG	15289	0.34529
SI00207970	TATACTATGGAAATATTCCCA	27400	1.9721
SI01061095	TTTAATATGAGGCAAAGACAG	14950	1.306
SI01063783	TTTATTGCCATTTACCAAGAG	15171	-1.0086
SI01067199	TAATGTCCAAACACGAACGTT	319162	-0.041689
SI00852187	TTATCCTTTATATTATCCCTG	244608	0.86507
SI00938287	TTATAAATTAGAACAATGCTG	243085	0.41896
SI02670339	TTTACTTCTACAGCGACCGTG	15975	0.63164
SI00193263	ATTATATACATTGTGATCCTG	15931	1.7708
SI01073247	TATTCTATGAATTTAAATTTA	65972	1.2313
SI01076019	TTGTACAATATCAATATTGTT	106347	-0.85404
SI02667602	TTTATTATCAATCCACAGGAT	16363	0.70841
SI01076411	TACAATGTAAAGACAATGGTA	16326	-1.1528
SI02667532	TTTATTCTCAGCTTCAATGAA	16176	0.69078
SI00232631	TAATGTTCCAAATACATCCCA	28019	2.2906
SI02667539	TTAAGTGTTGTAATGAGTGTG	16177	1.6982
SI02673860	TTGATTTACAACTTCTTTCAA	16439	0.31624
SI02667476	TAAATAAGTATAAATAAGCCA	16156	1.7127
SI02670360	TTGTTTATCACAGTTTCCCTT	16004	-1.0314
SI01075347	TTAGGATTGAACAAGAACGAG	16164	-0.18694
SI00193984	TTACTGTTTGGATTCTGGCTG	16399	-1.4921
SI01075487	TATTCTAGTGTAGTGCAGGGT	171095	-0.17449
SI02667623	TTTGGTTCCAACGTCCTCCAG	16408	-0.2357
SI02667525	TTATATTCCGTATTACTGCGG	16173	-1.1954
SI00194054	TTGTTCTCGAACGACGCTCTG	16418	-0.69323
SI01075711	TTATATGCTAGCTGCTCTGGG	60504	-1.5066
SI02672831	TATGTTGATATTATAGTTCTA	50497	1.1566
SI02673545	TTTATTGTTCAGAAGTTTGTT	56233	-0.015751
SI01064651	TTTATTAATTGTACTGTTCTT	73998	1.1836
SI01067535	TTTCTGAAGATGATGGCTCTT	110948	-0.94741
SI02667322	TTAAAGTCATAATTTAAGCTT	15242	0.22598
SI02670724	TAGCTTAGCAATTTCTCTGTG	17701	-0.24296
SI01070587	TTTATTGCCCTCCTGCGCGCG	54710	-1.3624
SI01063671	TTAACTTTAAGATATGGCCTG	353502	1.0331
SI01064903	ATAATTATCATCAAAGCCCTT	15234	-0.21287
SI02667266	TTAGATTCCTTATAAATGGTG	15117	1.4253
SI01068319	TTTACTAAGACCAACATTGTG	11991	0.95845
SI02674756	TTGAATGGCAGCATTGCCGGG	14651	-1.5201
SI01067395	TTGTTGTGCATCTCCACTGTT	15275	-0.011601
SI00193186	TAAACTTTGAAGCTCTGGGAA	15485	1.8351
SI02676268	TTTGATATTTAAATAAATCAG	140483	1.0197
SI00173880	TAGAGTTCTGTTCTAATGGTG	15483	-0.62164
SI02667259	TTGATGTACACCTCCTTCCGA	14962	-0.4349
SI00796523	TTTCCTTTAATTGTGAGGGTG	232717	-0.2689
SI01063139	TAATATACTACAACCAATCAT	107435	0.21768
SI00863611	TCTTATAACACCTCCATCCTG	19201	0.26437
SI00986783	TTTACAAACATTTACAAACAT	231290	1.1908
SI02670346	TAGCAGATTCTGATAATCCTG	15976	-0.39236
SI02667434	TTTCACTTAAATCCTTCCCTG	15932	0.16996
SI00193354	TTAATTAGAACATTCGTCGGT	15979	-0.22117
SI00231287	TAACTGTACATTCTTAGGCTG	114661	-0.63513
SI01077643	TAGCTGTTCCCTTACAGCCTT	272359	0.5144
SI00175182	TTGCCTTCTTTAAAGGCCCTG	16323	1.1234
SI02673433	TTTAGTAGCAATCTCTTCCCA	54450	2.55
SI01076355	TTTATTAAACAATATATCCAT	66262	0.12742
SI00193711	TTCAGTATTCTTAAAGACCTT	16178	0.56732
SI02675869	TATAAGTTTATTACTTTGGGT	15925	1.4762
SI00193578	TTGATAATCACAGTGACTGAG	16157	-0.2108
SI01074101	TAATATAGCACAAGAACTGTG	16006	1.0342
SI02667504	TTTCATTCTAATATCAATGGA	16165	0.51233
SI00206619	TTTATCGCGAACATTGTCCAT	16400	-0.73058
SI02676723	TTTCATATTCAGGAAAGGCTG	171463	1.1732
SI02667630	TTCATGTCTGAATCCACTCTG	16409	-0.69012
SI01075543	TTAATTACTATGATAATCTAG	16068	0.12223
SI02670444	TTGAGGCTTTGGAACTTGGCA	16419	-0.74303
SI01075739	TATACTAAATATCAATAGCAG	50929	1.1317
SI02667378	TTACATGATGAAATAGTTCAG	15528	0.12846
SI00210861	TAAGTCTATGATATAAACCTG	53415	0.39717
SI02675022	TTATAATCTATATTCTTGGTT	67345	-0.43593
SI01063615	TTTATATCTCAAATACTCCTG	15159	0.89309
SI02670304	TACAACTATTAAATAATTCTT	15368	0.81839
SI02672474	TTTATGCAAACATCCATCCTG	17702	-0.46602
SI01070503	TTGGGCGGCATCATAATCCTG	23908	-0.21599
SI00235270	TTTGTTATTGACTTGGTACTT	225845	1.3983
SI00213262	TTGAACACCGAGTACAGGGTG	54426	-1.2784
SI00173376	TAGAAGAGCCTCAACACCGTG	15116	-0.34567
SI02675708	TAAACATCTTTATACATCCAG	76936	0.90761
SI02672985	ATTCACATTGATAACCCGCTG	15108	0.93355
SI00192941	TTTATTATCAAATACCTCCTG	15211	1.6173
SI00214459	TTAAACTTCAAATTACTCCTG	56348	0.67106
SI00192717	TAAGTTGACTTGAAGCTCCTG	15109	0.53204
SI00173908	TACAATATTGAGGCCAGCGTT	15484	0.29757
SI00192689	TAAGTCATGTTAGTGACCCAT	15006	0.65343
SI00802039	TTTGCTGTCAAGTAGATCTTG	241850	-0.16307
SI01063839	TAGCACAGCATCGACCAGCTG	170787	-0.81669
SI00866159	TGAATTGTCCGCAAGACCCGG	268465	-1.8739
SI00885787	TTGAAATGCAATCTGCTTGGG	58229	0.11808
SI01073639	TGAGTGTTGAGGTCATTGCAG	404549	-1.2524
SI02672005	TTCATCACTATCTACAGCCAT	24010	-1.96
SI02667441	TTAAATACTTGTAGCATCCAG	15980	0.30587
SI01076999	TTGTATACTTCATCGAAGGTG	75751	-0.73265
SI00210777	TTGTAGAATAACCACCAGCCT	54131	-0.13506
SI00193886	TTAGCCTCTAACTTAAGGCTG	16325	-0.52204
SI02673426	TACATTTCCATTATGTTCCCT	54448	0.66588
SI01075207	TAACTCATTAACATCCACCAG	230233	1.2303
SI02670598	TCAATGAACAAGTAGGACCTG	17082	1.0093
SI01076635	TGTTGAAACAATAACCTGGAA	16334	1.5052
SI00193585	TTCAGGAATGAAGCCATGGGA	16158	-1.4464
SI02667455	TTTGGCACCCTTGCCCATCTG	16008	-0.42763
SI01075375	TTAGATGTGGAACTCAGCCTT	16168	-0.22429
SI00193998	TAAATGTTGAGGATAGCCCTG	16401	-0.62268
SI01075515	TTGGTCACATTCCTTCTCCTG	57890	1.3278
SI01078343	TAATTGGTTATTATATTTGAT	16410	-0.83848
SI02667546	TAATTCTTCATGATGCATGTT	16182	1.0331
SI02674175	TTTATGATGAGGTTCCTGCTT	16420	-0.36331
SI00245938	TTTGCCTTCAAGGTGCATCTG	230828	-0.45668
SI01071679	TTCTTGACGATGTTCTTGCGG	15516	-0.70049
SI00246379	TTTGGGACCAGTAACTTCGGT	81601	-0.67974
SI01064287	TATTATTACATTGTAAACCAA	226098	1.0425
SI00193144	TAGATTTCTCAGATGATTCTT	15394	0.45112
SI01068011	TTTCCTTTCAAGAAGTCTTTG	15369	-0.010564
SI00216118	TTACATTCCATCTCCACCCTG	15285	0.13676
SI01070615	TTGTATTGCATGAATGGCCGG	50785	-0.50648
SI02672593	TTGATTTACAGTTCACATCTT	27281	-0.14959
SI02672747	TTAATATTTATGTCAGTGCTG	30942	0.22183
SI00238105	TTGTTTGGTGCTAAAGACGAG	226243	-0.49611
SI02676338	TTGTTCTGCAGGATGACGCTG	15468	0.090072
SI01062663	TACTTTATTAAGGTCAACCAA	231086	-0.33011
SI00192955	TAAACGTCTCTAAACCTCGTA	15212	-0.20457
SI01070755	TTAGCTGACAGGATACAACTG	243168	-0.60608
SI02667301	TTGTGGATCACGAAGACCCTG	15186	-1.1902
SI01071007	TTAGTTACAGTTTCAAATCTT	72479	-0.2772
SI01065715	TTTGGTTAACTTTCAACTGGG	319172	-0.2606
SI00833735	TACCATTCTTAATACTTCCAG	77446	-0.4183
SI01063867	TTGGGAAGAAAGATGACCGGG	232232	-0.72124
SI00868623	TATCCTGCCATATTCCATGTG	215772	0.16892
SI01069915	TTCACTAATGACACAAACGTG	15452	0.68559
SI00245119	TACTGTTGAAACATCAAGGCA	242519	0.66691
SI01076131	TTGAGCAAGAGATCATCCCGG	216136	-0.77934
SI00222957	TTGAGCGTTAAGAACAATGAT	66141	-0.39858
SI01077027	TATAATATGAAGAAGAGCCTG	233726	-0.40066
SI01077699	TAATATTGAAGGCTCTTCCTG	16364	1.417
SI01072715	TTTCAGCCAGTGATCATTGTA	15901	-0.52516
SI01075599	TATAATTGTCTGAATCAGGGT	215274	1.2365
SI01075235	TTAAAGGACCAGAAACAGCAG	16150	-0.93289
SI02676352	TTTAATCTCTTCACAACCCTT	107527	0.74058
SI02677444	TTAAGCACCATCAACCTCCCT	231070	0.085922
SI02667490	TACTCTAATAGGGAAACTGAG	16161	1.0051
SI02667462	TTCAGCAGCGCCCTCAGCGGG	16009	-1.6363
SI02667511	TTACAGACATACCTCTCCCTG	16169	-0.97128
SI01078280	TTTGCTGTCAAATTGAATGGT	16402	-0.54072
SI00213654	TTACTGTTTATCAGCCTTGAG	56069	0.75614
SI00217994	TACGACACTAAGGTCATCCTG	16411	-0.91629
SI02670395	TTAACTTCTAAGACTGTCTTG	16174	0.76755
SI00206647	TAGATTTCCACAGAGAGCCGG	16421	1.2697
SI01075767	TTCAATTTCAACAGCTCTCTG	237310	-0.29276
SI01071231	TATTACACCACCTCGCCTCTT	72630	-0.088375
SI00915551	TAAATCATTCATTTAATGCAG	193742	1.0539
SI01064959	TTGAAATGTGAAATGGTTCTG	226861	-0.19835
SI01069355	TTAAATAGTGGTCTGCGCCGG	15422	-0.8364
SI02676611	TCTACTTCTAAGAAGATGCTT	69536	-0.18382
SI02672166	TTTATTATTGCCTTTGAGCCA	26556	0.8381
SI01070643	TTGATGTCGAAGTCTACCTTG	50786	0.54553
SI01065323	TACACAAACATATATAACCTG	215114	0.88167
SI01064567	TTCCTTAGGACCCTCAGCCTG	15203	-1.7722
SI01072071	TTGCTTATTAGCATAGGGCTT	15586	2.0042
SI01070363	TGATATAATAACATCCACCTT	71974	1.0352
SI02678445	TATTTATATAGCTAGGCCCTG	97212	0.28719
SI01062579	TTTATTTGTGCTTGCTTCCGG	100198	-0.83848
SI00173936	TTGTCTTGTATCTTCTCTGTG	15486	0.38057
SI01065239	TTAAATGTCCTAGAAGACTTT	15254	-1.075
SI01070419	TTTAATACCATCATGACAGTA	214498	-0.55109
SI01065743	TTAGTTAATTTCTTTATTCTG	319164	1.8745
SI00835387	TTATATATTATTTCAAGTGTG	240894	0.54449
SI00173544	TTGTTTCTTTAATAGATCCGG	15182	-1.2099
SI00869715	TAAATTACTTAGTTATAGCAT	230726	0.33596
SI02670297	TTTAGTAAACATATCATGGTG	15251	0.82669
SI00245098	TTTGCTGAAACATCTAGGCAG	230396	-0.11639
SI00232848	ATAAATATTAATTAGACACGG	15937	0.66899
SI01073527	TTGGTGCTGAAGAAAGCCGCA	73835	-0.32388
SI01075067	TTGGACTCGTAATACACCCAG	16147	-1.8708
SI01311275	TATGCTTTAATCTGTAACCTA	230405	-1.2991
SI01072771	TTAAGATCGAAGCTCATCCAT	15903	0.44904
SI00240135	TAATGTTGTAATATTCTCCCT	215257	1.666
SI01076327	TTATTTACAGAGTACTGCCTA	16319	-1.9465
SI00193564	TCATATAATATAATCTCCCTT	16153	1.0176
SI01077853	TTTAATACTCTCTCCACCCAA	16367	-0.34878
SI01075319	TTTCTATATGATATCAGTGTT	16162	0.07036
SI02670374	TTGTGTTGCTCCATGTTCCGG	16011	-0.84263
SI02670388	TTTCTGAATTGTGCCTTCCTG	16170	-0.30417
SI01078287	TTAATATCCAGATCTGTGGTG	16403	0.60363
SI00237594	TTCTCATCTGTGTCGATGCGA	234836	0.2125
SI02670437	TAAACTTCTGTGGTTCTCCTG	16412	0.0060358
SI02667553	TTCTATTTAACTTTCCTCCTT	16184	-0.8281
SI02667420	TTATAACATGTATTCATGCTT	15891	0.058948
SI01075795	TATATCATCCAGATGGACGTG	209590	0.5808
SI02667371	TTTGTCTACATAAACTTGCTT	15525	-0.069701
SI00237573	TTCTTCTTGGCCTTGCGCCGG	110147	-1.7286
SI01064371	TTGTTTGTTTACTTCCTGGTA	117599	-1.3541
SI02672411	TATATATGTATACTCATAGGG	15430	0.47705
SI00192990	TTAGAGAATGTGAACGCGGTG	15216	1.8756
SI00204960	TTATTCAGTCATTAATTTGAG	26558	-0.49818
SI01070671	TTTGATGTTGAAGTCCACGAA	50787	-0.065551
SI02673027	TTAAATGCCACCAACAATCAG	53323	-1.5637
SI01069887	TTATTATTTAAAGAGCATCTG	15451	-1.1736
SI00193249	TTATAAACTATCCAGGAGCAG	15587	-0.56251
SI02678725	TAAATTAATATATATGCTGTA	381813	0.45527
SI01062719	TAGTTGTCTTCAAGTACCGGG	68977	-1.4527
SI01064931	TTCTTCTCCCAGTAGTTCCGG	15239	-1.7836
SI02667350	TTCTTTAACAAACTCATCGGC	15487	0.34426
SI01063055	TTATTGGTTGCCTAACACCAG	66044	-1.1393
SI02670283	TAAACTTCTGAGTCCATCCCT	15165	-1.738
SI01065799	TTAAGGCTTATAGTATTTCAG	319166	-1.5606
SI00835443	TAGACTTTAATTTCGAATGGT	269152	1.1805
SI00192808	TATTATACACATCATCATCTG	15183	0.98023
SI00874426	TTAATCAACAAGAAGACTCAG	328829	-0.16619
SI01065155	TTCCTTTCCAACTTCCACCAG	319594	-1.3551
SI00193291	TATTTCTTCATAGCCAGCTGG	15972	-0.50959
SI01074283	TTTCTCTCTCTTATCCTGCGT	20589	-0.61749
SI01073359	TTATACATCATCTTCTCTCGG	71586	0.42414
SI02667427	TTATATTATTTCTTATATCAT	15930	-0.015751
SI01078063	TAGAGCTCCATTGTGGCCCTG	57444	-1.6622
SI02672082	TTCATTTATTTCTTGACGCAA	26356	1.001
SI00174860	TTAATAGTGATGTCGACTGTG	16180	-1.2659
SI01076159	TTTAATACTGTTTAATATGGA	93757	0.51337
SI02667469	TTTAGTTCTGAGAACTTCCGG	16154	0.78
SI02670430	TTCAATTCACATTAATTCCTT	16370	-0.57392
SI00174587	TTTCTTTGTTTCCTATCTGTG	16159	0.7053
SI02667448	TAACAGTGAAACACTATCCTG	16005	-1.3209
SI00193648	TATTATTACAGTGATATTGTT	16171	0.8962
SI02667616	TTAATGGAGGATTTCACTGTG	16404	-0.7617
SI01075403	TATAAAGTTAAGAACATCCAT	239114	2.385
SI02667637	TTGATTATGATAACTCATGCT	16414	0.90554
SI02667560	TTGAGCTTTGACCCTCACCTG	16185	-1.9641
SI00244566	TATAGGTCCAGATAGGGCGTG	319480	0.063097
SI02675960	TAGATTAGTCTTATCATGGTA	83430	0.28408
SI00183323	TTTCTCGTAAGTTACTTCCTT	20719	-0.66561
SI01418235	TTACACTTAAGTATAACGGAG	50935	-1.5778
SI02671466	TTATCTTGAGGATTCTCTTTG	20710	-0.26803
SI01434083	TAAATTACAAATTTGAAGCCT	67437	1.6028
SI02668841	TTTCTTTCCTAGTAGATCCTT	20713	0.6177
SI01418627	TTACAGGATATTTACAAACAG	20469	-0.23406
SI01417787	TTTAACAAATTGAATTTGCTG	108037	0.36859
SI01410087	TTTACTTTGATTATTCTTGGG	20220	0.58121
SI00201243	TATGTGAGCACAATCCTCCTG	20901	-0.98895
SI00220164	TTATCTGTCCTGTCCATCCAG	64384	-0.12335
SI01427363	TTGAACAAGTAGTTCTCCCTG	232187	-0.35107
SI02675834	TTATTTACTAAAGGTATTGTT	30925	-0.88578
SI00207949	TTGAAGAACTTGAACTTTCTG	27387	0.50321
SI02671298	TTACTGGTCATGATAAAGCAG	20292	-0.80652
SI01417255	TTAAGCAGGAAGATTTGCCTT	20404	-1.8873
SI01426579	TTCATTTCTAATAAGACTCAA	140557	-1.2255
SI01417983	TAATTGGTGCACTTAATTCTG	20442	-0.8493
SI00200802	TTATTGAATATCAATAAACTG	20613	0.21509
SI01418207	TTATTCACAAGTCCTGTCCTG	26938	-1.2481
SI02678837	TTTAATTACGTTTAGCTTCTT	20269	-0.55741
SI02677843	TTTCTTATCTTGCTCATCCTG	271639	-0.2089
SI01424787	TTACCTTTAATCTTATTTCTA	140918	-0.51086
SI00229838	TAAGGAGTCAAGGTCTCCCAG	83704	-1.028
SI00217763	TAAATTGATCACAGCTTTGGG	30962	0.18867
SI02675925	TTAAAGAATGTAAACAGGGTG	20526	0.3623
SI02678172	TTGAACATAGTCATAATCCAG	110895	-0.34352
SI02676149	TTATTCTGCATAATAATTCAG	94249	-1.7023
SI02668764	TTTCTCTTCCTATATAACCTT	20423	-0.49198
SI01421063	TTGATTTCCATAAGTCATCAG	78830	-1.2884
SI00240359	TAATTTGGCATCAAGGGCCAG	266781	0.57995
SI00799323	TTTGCTAGAAACCATCTCCAG	73333	-0.74235
SI00211323	TAGATGGTTGAAGTTCTCGAG	50850	-1.2318
SI01421763	TTTAACATCCTGTCAGATCTG	26569	-0.051633
SI02668694	TTGTAGAAGTTGATAGATGGT	20229	-0.96253
SI02673272	TTCTTTGACAAATAGGCCCAG	54403	-0.38504
SI00182791	TAGGGTAACATTAATAACCAG	20397	0.42394
SI01424619	TATAATAGTAATATTTGCTTG	103098	-0.61528
SI01310015	TTGGAAACGAGAAACAAACTG	211949	-0.42404
SI00172501	TTAAAGGGAAAGTTGCATCAG	14664	-1.1814
SI02676786	TTGAATTCTTGAACCACTGGG	192187	-1.5903
SI00200956	TTTCTTATAAGTTATCTCCTT	20708	0.19245
SI01416443	TACATGTTGATCTTCAGCCTG	94282	0.018823
SI02676303	TATAAGAACATTATGCATGTG	11905	1.3625
SI02668862	TTATATTAAATAATAATAGGA	20846	1.2946
SI02675141	TAAACTATACTCATCAGCCTT	67931	1.0769
SI00207851	TTCATCATTATTATTGCCGTG	27218	-1.545
SI00183435	TTAAATGACCTGACTCCTCTG	268656	-0.74739
SI00200340	TTTGGCAACAAGAAGTGGGAG	20473	-1.9539
SI00199843	TGCTCGAGTAACTCCATTCTG	20209	0.27297
SI00246806	TTCGTCTACAACACAACTGGG	68346	-1.1575
SI00246134	TTGATGGACATTCTATCTGGG	74729	-0.63289
SI01418991	TTACATACAGCTATAAATGTG	75345	-0.48695
SI02671354	ATAGCTTCCATCCAGCCCGGT	20400	2.408
SI01426775	TTCTTGAAGATGTTATTTCGG	104444	0.21509
SI01417311	TTATTCTGTAATAGTTTCCTT	54673	-0.59515
SI01426551	TTTCTTGGCAATTTCATTCTG	24061	-0.46682
SI01418011	TAGAATGTTAAATAATCTCTT	20443	-0.36239
SI02671417	TAAATCTCTGTATTCTTTCTT	20583	0.15093
SI01418263	TTTCTCATTAGATCTTTCCTG	20449	-0.28313
SI00240191	ATGTACATCATGATTTCCGAG	235281	0.11444
SI02673356	TTCATTTCTACAATCTTGCTT	55963	-0.9965
SI02666209	TTAATTTCTTACTTCTATGTA	11988	1.2568
SI00200487	TTAATCTACGTATTTCTGCTT	20495	0.7108
SI01424815	TTATTATAAGAATACATTCAG	74087	0.34971
SI00183036	TTGTTGGCCAGCATAGCCCTT	20528	-1.6935
SI01425095	TTTAGAGATTACATCAGCCTG	77031	0.68312
SI01420951	TTAAACTCTATCATTATGGAG	238384	-0.47689
SI01412579	TTTAGTAACACATCATTTGGG	20322	0.41891
SI00200536	TAGTAGAGGAAATCACTCCTG	20523	-1.5803
SI02676289	TAGATTATAATAATGTATCTA	69150	0.98256
SI01421147	TTAATGTCTATTAAATAAGTT	67283	0.075439
SI01431255	TTATTCTTCTGCTTCATCCTT	234847	0.15596
SI01421791	TTTCCGATTGGACTCGGCCTG	26459	-1.2217
SI01426943	TTGATAGATAGGATTCCCGTG	228608	-0.069247
SI00219268	TTTGAGATGACCAAGAACGGG	59033	-0.30075
SI02675050	TTCTACTCGGTAACAAACCTG	67465	-2.344
SI01424675	TTCCATTGGATAGTGCCTGTG	22598	0.22767
SI01432879	TTTGTAGAAACAATCATCCTT	20775	-0.22148
SI00248899	TTGGGATTTATTGACAACCTA	240332	-0.73355
SI02674749	TTAAATTAATTGATATGCGTG	70527	0.77119
SI00239274	TCATATAGTAAATCCAGCCAT	97848	0.30065
SI02675904	TTTATCTCTGAGTACTCCGTG	83382	-0.74487
SI02667273	TTCATGGTAAATATGGTTGTT	15160	-0.84175
SI02673944	TTATGTTTCAAATATTTCCTC	20847	-0.49072
SI01414539	TATAAGAGCATTCAGTTCGGG	321007	1.2354
SI00908187	TTCTATAACATAGTTCTCGGT	54122	1.1147
SI01432851	TTTATCAGTAATAAGAATCAT	20773	-0.023954
SI01418543	TTGAATTTAAGCACTACCCGT	20464	0.72464
SI02671270	TATTTCATAGTTAAGAGCCTG	20219	1.0241
SI02678494	TTGCGTTCCAGCTCCTCTGGT	50721	1.1549
SI00212842	TTTAATGGCAATACCATGGGT	84505	-1.5388
SI01419047	TTAATTTCTTCATTGGATGGT	98365	0.29561
SI01417423	TATAATACCATACACATCCTT	269016	1.2921
SI02674826	TTGAGGTTGGACTTGTATGTG	52551	-1.1424
SI01417367	TTCCTCTTTATCTTCTTCGGG	58194	-1.0242
SI01426607	TTTAATACTTTCGTAATTCTG	14211	-1.1185
SI01418039	TTCATCCTCATGATAAAGTTG	20444	-0.02647
SI01417843	TATATTTAAATATAGACCCTT	268281	0.87688
SI01418291	TTTATTACAACTTCAGCTCTA	20450	2.2143
SI02676366	TTAAAGTTTGTCTTTGTCCTG	110880	-0.43662
SI02668799	TTAGATTTAGATTTACTTCTA	20510	0.50321
SI01424843	TTCAACACTCTTCATTTCCTG	11989	-1.1261
SI02668792	TTTAATAATTCATTTAACCTG	20496	0.72087
SI00205359	TTCTTCATGGTGCAGAGCCGG	26941	-1.4218
SI00209083	TTACATGTTGTTAAATCCCTG	20515	1.3411
SI01425151	TTAATTGTAAATTTATAACTT	28248	0.80768
SI01421007	TTTCCAATTCCGATCGTCCTT	170756	-0.0013073
SI01433243	TCAAACGTGATCTTCCCGCTG	109552	0.39501
SI00239771	TTTAGGATCTTCAAGCCGCAG	13358	0.84794
SI02675232	TTCTTAGGTAAATAAGGCCTG	72183	-0.44921
SI00227206	TATATTGTGGTTCTCTTGGTT	74011	2.2332
SI02668701	TTGATGATGGTGTACTTCGGG	20230	0.44533
SI01423947	TTCATTGATTTCATCCTTCTG	17254	-1.1311
SI01427195	TTAGCTAATATTCTAACTGTA	20603	1.3285
SI01424311	TAAGCTGCCACATAGATGCTG	240215	-1.3098
SI00223321	TAAGACTCTAATCAATCTGGA	108014	0.63154
SI01424731	TTGACCTCGGTCTTCCTGGGT	22599	-0.48821
SI01438115	TTTAATTATATCATGAACCTT	108098	1.209
SI02668813	TTGTCCTACAACACCCACCTG	20538	-1.5576
SI02671515	TTGATGAATGACTTTCCCTGG	20856	1.3197
SI02671473	TAAATCAATCACATTCACCTT	20725	1.3285
SI01412047	TACATTTACACCATCAGGCTG	64706	0.079214
SI01415071	TTGATGATAAATCTGGCTCTT	18787	0.80139
SI01435294	TTTATATAGATGATCAGCCTG	20848	0.57744
SI01411767	TTGCCTATAAATCATGTGGTT	74617	-0.21268
SI02665831	TATATTTCCATTCTCTAACCA	320832	-0.0013073
SI01071931	ATTATGAAACTCATCTTCCTG	78558	0.70703
SI02671361	TTAGCTGGCGATGACGTGCTG	20465	-0.59767
SI02674035	TTGTCGATGAACTCCATCTTG	20807	-0.66435
SI00239547	TAAAGTGAACACTTGTACGTG	209011	1.087
SI01307831	TAAAGATGTAATTGCTTCCTG	73251	0.819
SI01425991	TTTCTTATCATTATCATCCAG	239250	1.2392
SI01417171	TTTAAGATTAATATTAACTGT	20403	0.36481
SI01412159	TTTAATTCCACTATTGGCCAT	13722	0.21258
SI02677794	TTATTAACTTACATGTATGTG	243958	-0.39888
SI01426635	TAGATTACGATGTTCTTTCTG	70099	-1.2242
SI01418067	TTGCCTACAATGATGCAGCGG	20441	-0.075538
SI02673622	TTGATTGTGAGCTACATCCAG	56392	0.59883
SI01418319	TAGAATAACAATATGGACCAG	20451	0.62022
SI01411655	TTGACTTTCACCTTGGTCCAG	20271	0.6026
SI02668806	TTCATCTCCACAATCTTGCTG	20514	-1.9917
SI00235830	TATTCTAGAAGCACATTCCAG	224022	0.66928
SI01419187	TTTCTCTCTTCGTCCATCCTG	20497	-1.467
SI02674504	TTTCTCTCCTCTCTGATCTTG	65962	-1.5274
SI02671389	TTAGTAAGGATGAACATTCTG	20516	0.079214
SI01425179	TTGAGCTCTAAATACCTCCAG	28250	-1.3249
SI01420979	TATTATTTCCAATAATTCCAA	317750	0.68438
SI01429211	TTTATTTCAGCCATGAAGCAG	20661	-0.49072
SI01421091	TTTATTGATAATATAATTGCG	73132	1.7903
SI01428875	TTTGTTGTTCTTTCCTTCCAG	66616	1.8331
SI02666755	TTAGATATTTACAATATGGGT	13521	1.8041
SI01306627	TTGTCCGATCAAATGCTCCTG	56381	-0.83671
SI04130420	TTTGATATCCTCAACAGCGTA	20532	1.7676
SI02671438	TTAAGGTTGATAAAGGTTGTA	20597	0.11193
SI01424143	TTTCTTGCCAATATCAGCCAA	94229	-0.40391
SI01415911	TTTAATGTTATCTTGAAGCAA	20462	0.21887
SI02676464	TTGGCCACGATCCTTCACCTG	14411	-0.81407
SI01410955	TTGTAGTATAAATTTCAGCTG	54353	-1.4582
SI02670332	TATTTGTCCAGGCTCTGCCTT	15567	-1.1689
SI01411067	TTATTATTTAAAGCTGTTGTG	20249	-0.69203
SI02668855	TTAAAGGGCATGTCCATTGTG	20723	-0.15983
SI01433467	TATAGTAATACTTTAATTCAG	27058	0.5787
SI02668848	TTAACTGCTGCTATGAACCAG	20720	-0.69832
SI02671494	TATATTGTTACCAACACTGGT	20849	0.46798
SI01412803	TTTAGGAACACGCTGGTGCCG	231691	1.521
SI01146943	TATAATATGCATAAGCCCGAA	382109	2.1866
SI00183407	TTCATTGTCGAAGATCTGGGT	20730	1.3525
SI02675400	TTAATCTCTATCCTTGTCCCA	71726	0.46169
SI01410227	TTTATTGCGTGGCTTCACCAG	20226	-1.847
SI01433803	TAAAGCTTTAAATTCAACTTG	20822	0.65293
SI01415379	TAAATTGCAAGGATGTCTGTT	56086	1.901
SI01425767	TTTGATACCGTTCAACTCCAG	20562	0.043986
SI02652475	TTCAAGTTCGGCCTCACTCTG	59009	1.0719
SI01428035	TTAAGGTGTGTGTTCATGCTG	20641	-1.998
SI01418487	TTCAGGGCTGATTTCTTCCTG	233186	0.2088
SI01426747	TTTCATATCCATATCCAGGTA	237782	2.4168
SI01418095	TTTAATAACGGCTCCACTCAG	20445	1.4544
SI00199941	TTTAGATAGCAATAGGCCCAG	20277	1.2317
SI01418347	TTAAATTCTAATGGCATCCTG	20452	0.278
SI02668715	TAAAGTATCAATAAGTTTCCA	20272	2.2281
SI02671375	TTCCAAATTAAAGAAACCCTA	20493	-0.35359
SI01424871	ATCAGCGTCATTATACACGTG	20539	0.29436
SI01419411	TTGGATTTCTTCTTCCTCCAA	114644	0.59379
SI02677696	TTCATTATCTTGAACATTGTT	236794	0.92846
SI02674357	TATTGAAACAGAATGAAAGAG	59049	0.56737
SI01425207	TTATTTATATTGTACATCCTA	108096	0.41514
SI00217329	TTAGAAACAATATTTATTGTT	57279	1.0266
SI01429183	TTTATTTCTGTAGAGTTGCTA	20660	2.0079
SI01421371	TCTGTTGTCAAGTTCCACCAA	214663	-0.53099
SI01429043	TTCTTTAATAAGTTCTTCCTC	60411	0.81649
SI00218113	TAACTTTCTAGGTATAAGGTT	13487	-0.3473
SI01430443	TAAATCATCCAGAACTTGCTG	20690	1.043
SI01422883	TATAAATAAATCTACTCTCTG	228875	0.97627
SI01426971	TAAAGCACGTAATCAATCCGG	20598	-0.020179
SI02673139	TCATTATCTAACTATAACCTT	53945	0.5875
SI01417703	TTCTACATTGTCATCATCCCA	20422	-0.13719
SI00233779	TTTACTTCTGGTATTCACCTT	102857	0.31826
SI00200284	TTATTGACAAAGCTCCCGTGT	20416	0.70577
SI02668897	TTTATAAGCGGCTTCTCCCTG	21366	-0.10573
SI01411095	TAGATTAACAACGTCATCTGG	20250	0.17609
SI02671459	TTATTCATTCACTTCAGGGCA	20706	-0.80526
SI01433579	TTATCCTTGCTCTCCATCCTT	20818	-1.0305
SI01415099	TTCCTCTCAAACACAATTCTG	20317	-2.2534
SI02671501	ATAAATGTTGAGTTCTATGTA	20850	-0.64044
SI01412831	TTATTCACTGGACAGCAGGGA	257635	-0.6266
SI00248962	TTTCTGGATGAATTGCACCTG	381306	-1.4784
SI01431535	TTTAAAGTTATTTAGAATGGG	20732	0.70577
SI01433859	TACAACCTAATCTTTAGGCTT	381760	-1.7363
SI01427307	TTTACTATTATGCTGTGCCTT	12180	-0.089377
SI01418851	AATAATGTCAGCTTTCTCCGG	27374	1.1889
SI00182847	TAAATCAGAGTTTACTCCCTA	20437	1.0744
SI00246778	TTGAATAGTGATATCCACGGG	20563	0.16854
SI00204218	TTATTTAGCTATCTCTTCCAG	24055	-0.15732
SI01428091	TATATATACCTGTTCCAGCTG	67332	-2.5214
SI01326451	TTGTGCTAGAAATAGAGCCTG	241159	0.76868
SI01426831	TTGCTCTTCTTGATTCTCTTG	319757	-0.079312
SI01418123	TTCTTCATGGTGTTCACGGTG	20446	0.056567
SI02671291	TTTATTTATAAACACTAGCAT	20278	-1.2028
SI01418375	TATGATGCTGGGATTCACGGT	225742	-0.60522
SI02671277	TTTATTGTTGATATACTCCTC	20273	0.22767
SI01419103	TTAATGGTCAGCACCTCTGTG	214601	-1.9388
SI02678438	TTAGTTTCTACCGTTTACCAG	330836	0.35978
SI01420279	TTCATCAAGCAACACATCGCG	20508	-0.1158
SI01425067	TTTAATTTAGAGACACTTCAG	236727	0.74351
SI02668183	TTGGTCAGCATGCTGTCTGTG	18400	0.47175
SI00217154	TTTATCACAAATGCAGTCCGA	28253	0.34217
SI02670871	TTTGGGTTCAATAACAGGCAG	18408	-0.42782
SI00229222	TTGAGCACGAACGACGTGCTG	81840	-1.8508
SI02671396	TTCATCTCGAATAATCTGGTG	20524	-0.67819
SI01430499	TAAGTTAATATTAAGTGCCTG	13602	0.4013
SI02671977	TTATATTTCAACGTAACAGTA	23985	-0.65051
SI01430163	TAGTTATTAAATATAAAGGTG	26942	0.82907
SI01423443	TTCAATGAGATGATGATCCAG	67760	-0.51211
SI01426999	TTAGATGTCAGAGAGTCTGGG	58994	0.11696
SI00231266	TGAATTTCTTGCCTCTACCTT	114479	-0.19884
SI00205527	TTCTTTACCAAGAGCCTCGTG	26972	-0.86188
SI01424759	TAGATGATGAAGATCAACCCA	13162	-0.13215
SI02668785	TAATTCTCTAAAGCTAACCAG	20491	-1.3488
SI02666202	TATAACATGACATACATTCAG	11987	0.042728
[truncated: 94,271 more rows]
